# Supplementary material for: AML1/ETO Oncoprotein Is Directed to AML1 Binding Regions and Co-Localizes with AML1 and HEB on Its Targets
Source: PLoS Genet. 2008 Nov 28;4(11):e1000275. doi: 10.1371/journal.pgen.1000275 (PMC2577924; doi:10.1371/journal.pgen.1000275)
Supplement: Table S1 — AML1/ETO target regions in human promoters identified by ChIP-chip on the NimbleGen Human Promoter Array set. (0.32 MB XLS) [file pgen.1000275.s001.xls]

## Sheet: Table_S1
Accession	Symbol	Chromosome	Distance from TSS	Peak start	Peak end
NM_182905	FLJ00038	chr1	-3754	9574	12280
AK097327	FAM87B	chr1	416	792535	793524
BC027945	TTLL10	chr1	-3758	1145202	1145692
NM_148902	TNFRSF18	chr1	-2097	1183424	1184794
NM_153339	PUSL1	chr1	-2405	1280484	1282539
NM_182838	CDC2L2	chr1	-215	1708587	1711029
NM_003820	TNFRSF14	chr1	-218	2528170	2530097
NM_015102	NPHP4	chr1	-1509	5987066	5989547
NM_181866	ACOT7	chr1	-132	6352489	6354315
NM_007274	ACOT7	chr1	-161	6387668	6388838
NM_153812	PHF13	chr1	-799	6606825	6607597
NM_001561	TNFRSF9	chr1	-2046	7936562	7937837
NM_001042682	RERE	chr1	-187	8416995	8419405
NM_001428	ENO1	chr1	4858	8867833	8868543
NM_014944	CLSTN1	chr1	-1006	9819409	9820236
NM_002631	PGD	chr1	-106	10392724	10393764
NM_173507	C1orf127	chr1	-964	10958423	10960553
NM_005957	MTHFR	chr1	638	11797857	11801630
NM_138346	KIAA2013	chr1	1495	11918894	11919609
NM_004753	DHRS3	chr1	-2167	12613230	12615276
NM_001007257	PRDM2	chr1	-378	13820341	13821266
NM_032341	DDI2	chr1	61	15688587	15690285
AK094772	FLJ37453	chr1	430	15906655	15907808
NM_030907	C1orf89	chr1	61	16308170	16309212
AK090414	MGC12760	chr1	125	16715579	16717117
NM_017765	PQLC2	chr1	3427	19387113	19387831
NM_001032730	USP48	chr1	663	21853920	21854743
BC071749	HSPC157	chr1	147	22095792	22098480
NM_044472	CDC42	chr1	37413	22160818	22162858
NM_033631	LUZP1	chr1	-390	23240004	23242064
NM_001077195	ZNF436	chr1	-480	23440597	23443690
NM_004091	E2F2	chr1	-758	23601600	23605954
NM_017761	PNRC2	chr1	-15	24030710	24032530
NM_198173	GRHL3	chr1	1749	24391075	24394795
NM_020448	NPAL3	chr1	1140	24488186	24489340
NM_013441	DSCR1L2	chr1	-948	24573143	24574346
NM_005839	SRRM1	chr1	-937	24713404	24714521
NM_001031680	RUNX3	chr1	-305	25035885	25038339
NM_020317	C1orf63	chr1	-125	25318223	25320609
NM_024037	C1orf135	chr1	-862	25869395	25872312
NM_203401	STMN1	chr1	280	25915784	25917229
NM_152835	PDIK1L	chr1	-954	26121015	26122021
NM_022778	CCDC21	chr1	181	26244313	26245717
NM_031286	SH3BGRL3	chr1	7128	26295023	26299942
NM_031286	SH3BGRL3	chr1	7128	26295023	26299942
NM_173574	ZNF683	chr1	-1072	26383694	26385267
NM_005517	HMGN2	chr1	-911	26481294	26482994
NM_001006665	RPS6KA1	chr1	-1572	26552478	26557347
NM_006015	ARID1A	chr1	-2873	26702753	26704827
NM_017837	PIGV	chr1	-2133	26794736	26798252
NM_004672	MAP3K6	chr1	-2842	27380027	27380615
NM_001042747	FGR	chr1	1913	27633709	27636252
NM_005248	FGR	chr1	433	27644971	27645901
NM_004848	C1orf38	chr1	-3234	27879237	27880688
NM_002946	RPA2	chr1	186	27924439	27925945
NM_014280	DNAJC8	chr1	35911	28207106	28208441
NM_017846	TRSPAP1	chr1	247	28699930	28700853
NM_017846	TRSPAP1	chr1	28076	28727803	28728637
NM_006762	LAPTM5	chr1	449	30898745	30899878
NM_080392	PTP4A2	chr1	798	32072042	32072524
NM_080392	PTP4A2	chr1	-2156	32074106	32076368
NM_018056	TMEM39B	chr1	729	32207687	32209013
NM_005356	LCK	chr1	-1324	32382974	32386243
NM_023009	MARCKSL1	chr1	-1815	32471825	32473637
NM_018045	BSDC1	chr1	22067	32506792	32507315
NM_001040441	ZBTB8	chr1	425	32673513	32675065
NM_005610	RBBP4	chr1	-128	32784714	32786862
NM_030786	SYNC1	chr1	-138	32829367	32830842
AJ242730	PHC2	chr1	-2707	33568060	33568770
NM_007167	ZMYM6	chr1	78	35166118	35167051
NM_152374	FLJ38984	chr1	1029	35852114	35853594
NM_032017	STK40	chr1	-65	36519572	36521714
NM_025079	ZC3H12A	chr1	-740	37608069	37608941
NM_004552	NDUFS5	chr1	274	39160990	39161754
NM_000310	PPT1	chr1	-109	40231493	40232847
NM_012236	SCMH1	chr1	-3578	41380083	41380836
NM_006516	SLC2A1	chr1	-1825	43093429	43097409
NM_024587	TMEM53	chr1	1217	44806740	44809211
NM_001012	RPS8	chr1	498	44910096	44911576
NM_181697	PRDX1	chr1	325	45655672	45657082
NM_005897	IPP	chr1	-4116	45927751	45928788
NM_015112	MAST2	chr1	-135	45980132	45982207
NM_003684	MKNK1	chr1	-1178	46782524	46783644
NM_145279	MOBKL2C	chr1	-192	46791847	46794188
NM_001048166	STIL	chr1	142	47491179	47492215
NM_007051	FAF1	chr1	788	51135869	51138469
NM_001262	CDKN2C	chr1	-148	51145419	51147060
NM_002525	NRD1	chr1	46	52055704	52057090
NM_152265	BTF3L4	chr1	-116	52232687	52235068
NM_015269	ZCCHC11	chr1	581	52729701	52730666
NM_017522	LRP8	chr1	691	53504701	53505411
NM_152268	PARS2	chr1	-7	54941915	54942515
NM_014762	DHCR24	chr1	139	55063842	55065765
NM_002228	JUN	chr1	20	58959760	58963813
NM_002228	JUN	chr1	20	58959760	58963813
NM_178221	ATG4C	chr1	166	62961315	62962663
NM_013339	ALG6	chr1	558	63545735	63546018
NM_014288	ITGB3BP	chr1	-52	63700193	63701624
NM_018841	GNG12	chr1	1106	68009523	68010592
NM_004768	SFRS11	chr1	15994	70398923	70399835
NM_153742	CTH	chr1	-262	70587984	70589442
NM_015534	ZZZ3	chr1	-258	77859744	77861501
NM_201626	USP33	chr1	397	77936518	77937804
NM_022354	SPATA1	chr1	79	84682563	84685662
NM_014021	SSX2IP	chr1	-42	84867005	84869481
AK023877	SYDE2	chr1	-376	85377565	85380142
NM_012262	HS2ST1	chr1	588	87092169	87093772
NM_006256	PKN2	chr1	82	88860903	88863146
NM_032270	LRRC8C	chr1	-133	89809637	89811661
NM_003503	CDC7	chr1	206	91677987	91679354
NM_005263	GFI1	chr1	1644	92660543	92665078
NM_007358	MTF2	chr1	86	93256367	93257531
NM_003567	BCAR3	chr1	93345	93765509	93766613
NM_001993	F3	chr1	-1107	94719992	94720894
NM_000110	DPYD	chr1	-616	98098664	98099768
NM_017734	PALMD	chr1	39706	99863029	99863620
NM_003672	CDC14A	chr1	36	100528794	100531413
NM_144584	C1orf59	chr1	108	108915611	108916554
NM_018061	PRPF38B	chr1	-331	108945635	108948062
NM_007269	STXBP3	chr1	346	109001144	109002201
NM_001048210	CLCC1	chr1	176	109217682	109218273
NM_014969	WDR47	chr1	744	109295733	109296333
NM_002790	PSMA5	chr1	-75	109680577	109681732
NM_002232	KCNA3	chr1	889	110928398	110929218
NM_018372	C1orf103	chr1	455	111217653	111218653
NM_024901	DENND2D	chr1	-1099	111454204	111458641
NM_174896	C1orf162	chr1	-2340	111725501	111727109
NM_000677	ADORA3	chr1	-3522	111761956	111762659
NM_002884	RAP1A	chr1	707	111874798	111875508
NM_019099	C1orf183	chr1	342	111993037	111994407
NM_198926	C1orf183	chr1	-116	112009671	112011483
NM_138729	ST7L	chr1	270	112873134	112874491
NM_020963	MOV10	chr1	-284	112928764	112929684
NM_003051	SLC16A1	chr1	-234	113209931	113212571
NM_015967	PTPN22	chr1	-195	114125728	114127415
NM_007158	CSDE1	chr1	317	115011829	115012869
NM_025073	SIKE	chr1	187	115034748	115035559
NM_004258	IGSF2	chr1	60	117256036	117257034
NM_006623	PHGDH	chr1	165	119966312	119967120
NM_024408	NOTCH2	chr1	374	120323079	120324809
NM_203458	KIAA1245	chr1	-184	142696936	142699011
NM_144698	ANKRD35	chr1	13439	143051151	143052301
NM_006099	PIAS3	chr1	8	143064132	143065947
NM_004284	CHD1L	chr1	12	143938199	143940123
NM_016334	GPR89A	chr1	306	144625206	144626065
NM_207400	FLJ39739	chr1	275	145045949	145047191
NM_001005464	HIST2H3A	chr1	-524	146625016	146627708
NM_001040874	HIST2H2AA3	chr1	-17	146633857	146637509
NM_014849	SV2A	chr1	1679	146700280	146701369
NM_016274	PLEKHO1	chr1	-2887	146931950	146932761
NM_022664	ECM1	chr1	496	147293796	147294507
NM_025008	ADAMTSL4	chr1	2227	147336234	147338160
NM_001025493	C1orf138	chr1	-504	147346658	147349678
NM_000396	CTSK	chr1	1102	147592274	147593292
NM_020239	CDC42SE1	chr1	1531	147842142	147845193
NM_024575	TNFAIP8L2	chr1	287	147941900	147943081
NM_001025603	RFX5	chr1	-104	148132178	148133714
NM_007185	TNRC4	chr1	-3231	148504902	148506286
NM_006862	TDRKH	chr1	-37	148575534	148576683
NM_005060	RORC	chr1	2382	148613365	148616713
NM_002966	S100A10	chr1	959	148778363	148779293
NM_005620	S100A11	chr1	367	148820024	148824410
NM_014624	S100A6	chr1	186	150320699	150322509
NM_002962	S100A5	chr1	86	150326308	150328149
NM_005978	S100A2	chr1	-1120	150350511	150354487
NM_014437	SLC39A1	chr1	4138	150748822	150749425
NM_153649	TPM3	chr1	560	150967665	150968812
NM_020452	ATP8B2	chr1	7261	151120362	151120857
NM_020452	ATP8B2	chr1	15610	151127796	151130120
NM_181359	IL6R	chr1	-448	151188960	151191627
CR749303	ZBTB7B	chr1	-1076	151785123	151789124
NM_018845	RAG1AP1	chr1	-846	151918756	151922349
NM_001044391	MUC1	chr1	-361	151975434	151976835
NM_002004	FDPS	chr1	-757	152091392	152092392
NM_004723	ARHGEF2	chr1	2578	152757761	152759131
NM_004723	ARHGEF2	chr1	-1108	152761114	152763150
NM_170708	LMNA	chr1	-637	152896420	152897446
NM_015327	SMG5	chr1	558	153063871	153066391
NM_005998	CCT3	chr1	-160	153120666	153122190
NM_005920	MEF2D	chr1	761	153282596	153283086
NM_004494	HDGF	chr1	66	153533457	153535630
NM_005531	PYHIN1	chr1	-909	155791406	155792284
AF161344	TAGLN2	chr1	-196	156692557	156694669
NM_003564	TAGLN2	chr1	1218	156705684	156708594
NM_144699	ATP1A4	chr1	18052	156952207	156952768
NM_015726	WDR42A	chr1	526	157043858	157045195
NM_003037	SLAMF1	chr1	-119	157429649	157430474
NM_002348	LY9	chr1	186	157578774	157579598
NM_016382	CD244	chr1	16	157644872	157646532
NM_144502	F11R	chr1	234	157803086	157804458
NM_181720	ARHGAP30	chr1	568	157851528	157853003
NM_032998	DEDD	chr1	-20	157914656	157916487
NM_005099	ADAMTS4	chr1	983	157979504	157982364
NM_004550	NDUFS2	chr1	2857	157984294	157985775
NM_004106	FCER1G	chr1	-365	157997212	157998377
NM_004528	MGST3	chr1	450	162332036	162333079
NM_019026	TMCO1	chr1	-462	162469629	162470788
NM_053053	TADA1L	chr1	308	163576137	163577521
NM_018442	IQWD1	chr1	-260	164636074	164638537
NM_003175	XCL2	chr1	-152	165244623	165245441
NM_181093	SCYL3	chr1	-896	166589248	166591926
NM_015172	BAT2D1	chr1	654	168186651	168187304
NM_153747	PIGC	chr1	180	169144244	169145170
NM_014283	C1orf9	chr1	-385	169232542	169234715
NM_003326	TNFSF4	chr1	1317	169905418	169908204
NM_014857	RABGAP1L	chr1	168	170859658	170861258
NM_014412	CACYBP	chr1	314	171700385	171701340
NM_022371	TOR3A	chr1	8	175781733	175783819
NM_016545	IER5	chr1	-1014	177786884	177789677
BC034591	LOC284648	chr1	113	179315493	179316823
NM_005717	ARPC5	chr1	336	180335844	180336768
NM_015101	GLT25D2	chr1	-178	180738309	180739088
NM_030806	C1orf21	chr1	702	181088194	181088823
NM_016389	IVNS1ABP	chr1	-344	182017892	182019032
NM_003292	TPR	chr1	-171	183075708	183076862
NM_015984	UCHL5	chr1	306	189759272	189760473
NM_144977	FLJ20054	chr1	-866	194476134	194477557
NM_018265	C1orf106	chr1	-3197	197588303	197589954
NM_006335	TIMM17A	chr1	293	198655983	198657211
NM_002832	PTPN7	chr1	-1426	198860364	198865305
NM_006618	JARID1B	chr1	-596	199507628	199511976
NM_001684	ATP2B4	chr1	-252	200326149	200328515
NM_002646	PIK3C2B	chr1	9363	201181149	201182388
NM_002646	PIK3C2B	chr1	-3263	201193744	201195044
NM_199462	RIPK5	chr1	-105	201911325	201913579
NM_001007544	C1orf186	chr1	-1746	202833243	202833678
NM_014002	IKBKE	chr1	-65	203031155	203033095
NM_182664	RASSF5	chr1	-3024	203065457	203067042
NM_182665	RASSF5	chr1	225	203118462	203119760
NM_182665	RASSF5	chr1	23737	203141217	203144029
NM_005449	IL24	chr1	-1742	203483324	203487636
NM_005449	IL24	chr1	-1742	203483324	203487636
NM_002644	PIGR	chr1	-2993	203510324	203512067
NM_000574	CD55	chr1	208	203882511	203884423
NM_001773	CD34	chr1	20679	204451719	204453080
NM_001017402	LAMB3	chr1	-396	206211856	206215085
NM_025228	TRAF3IP3	chr1	269	206317507	206318867
NM_018194	HHAT	chr1	470	206890862	206891460
NM_018254	RCOR3	chr1	-574	207819648	207822644
NM_005525	HSD11B1	chr1	296	207944083	207945492
NM_006243	PPP2R5A	chr1	60	208846099	208848567
NM_018252	C1orf75	chr1	-670	208976588	208978017
NM_020197	SMYD2	chr1	-156	210841814	210843814
NM_016343	CENPF	chr1	120	211164238	211165855
NM_004446	EPRS	chr1	336	216607524	216608594
NM_006085	BPNT1	chr1	-30	216651278	216651955
NM_012414	RAB3GAP2	chr1	100	216833527	216834567
NM_021958	HLX1	chr1	-854	217439819	217440780
NM_022831	C1orf80	chr1	-3	219273141	219275287
NM_005426	TP53BP2	chr1	702	220339348	220340066
NM_152608	C1orf55	chr1	-101	222492805	222494932
NM_001618	PARP1	chr1	385	222901503	222902779
NM_020247	CABC1	chr1	-2028	223432200	223433088
NM_052843	OBSCN	chr1	5181	224707415	224708138
NM_018230	NUP133	chr1	-87	225950604	225951217
NM_001025247	TAF5L	chr1	880	226067244	226068055
NM_014236	GNPAT	chr1	719	227684003	227684867
NM_018662	DISC1	chr1	91	228068557	228070215
NM_182972	IRF2BP2	chr1	-2795	231053661	231055942
NM_152490	B3GALNT2	chr1	71	231992832	231994670
NM_019891	ERO1LB	chr1	-2948	232773742	232774807
NM_001042405	CEP170	chr1	-157	239744008	239745805
NM_205768	ZNF238	chr1	-2018	240536715	240540500
NM_001126	ADSS	chr1	689	240940355	240941175
NM_031844	HNRPU	chr1	702	241351758	241354575
NM_003431	ZNF124	chr1	-1024	243662080	243662687
NM_001079821	NLRP3	chr1	32	243904600	243906495
NM_015431	TRIM58	chr1	475	244346257	244347776
BC110653	CDC2L2	chr1_random	-152	1374596	1377039
NM_003268	TLR5	chr1_random	-1013	2932439	2933807
NM_004508	IDI1	chr10	917	1083412	1084877
NM_001300	KLF6	chr10	2394	3814318	3815804
AK131307	PFKFB3	chr10	-3435	6223065	6223838
NM_001025076	CUGBP2	chr10	-804	11244719	11247787
BC010351	USP6NL	chr10	-38	11692634	11694779
NM_018706	DHTKD1	chr10	-199	12150536	12151019
NM_012247	SEPHS1	chr10	-1968	13432064	13432444
NM_004808	NMT2	chr10	-1173	15251190	15252558
NM_152724	RSU1	chr10	-276	16899225	16900246
NM_022365	DNAJC1	chr10	-573	22331477	22334981
NM_019590	KIAA1217	chr10	240158	24777709	24778803
NM_019590	KIAA1217	chr10	254894	24792640	24793344
NM_005470	ABI1	chr10	333	27188984	27190281
NM_014915	ANKRD26	chr10	126	27428768	27429802
NM_021738	SVIL	chr10	-959	29964315	29965417
NM_003174	SVIL	chr10	870	30063732	30064000
NM_001024629	NRP1	chr10	584	33662319	33663425
NM_001039380	ZNF22	chr10	-3148	44818723	44820257
NM_031912	SYT15	chr10	9056	46381033	46382069
BC034937	WDFY4	chr10	-2564	49560177	49560548
NM_015235	CSTF2T	chr10	-75	53128796	53130076
NM_003201	TFAM	chr10	-98	59814294	59815873
NM_194298	SLC16A9	chr10	82003	61083209	61084318
NM_005436	CCDC6	chr10	-1684	61336099	61339898
BX648574	ANK3	chr10	-1696	62164469	62165432
NM_014836	RHOBTB1	chr10	82	62372832	62374995
NM_000399	EGR2	chr10	-996	64246308	64247950
NM_019058	DDIT4	chr10	-320	73702457	73704267
NM_001017962	P4HA1	chr10	268	74525617	74527107
NM_004034	ANXA7	chr10	319	74842808	74844173
NM_021132	PPP3CB	chr10	626	74924747	74925522
NM_001123	ADK	chr10	119	75605664	75607473
NM_012330	MYST4	chr10	-1173	76253877	76256546
NM_144660	SAMD8	chr10	551	76541722	76542324
NM_020338	RAI17	chr10	82157	80673677	80674387
NM_030927	NUPL1	chr10	799	82204709	82204981
NM_032810	ATAD1	chr10	-382	89567757	89568802
NM_000314	PTEN	chr10	-792	89610088	89614677
NM_020799	STAMBPL1	chr10	1	90629110	90630902
NM_152877	FAS	chr10	53	90739470	90741171
NM_001548	IFIT1	chr10	525	91142526	91143127
NM_148977	PANK1	chr10	604	91393616	91395566
NM_004969	IDE	chr10	-249	94323190	94324934
NM_019053	EXOC6	chr10	-585	94597138	94598135
NM_203441	C10orf4	chr10	263	95451773	95452340
NM_018063	HELLS	chr10	-377	96294671	96295702
NM_152309	PIK3AP1	chr10	546	98469319	98470127
NM_005479	FRAT1	chr10	-302	99068402	99069017
NM_014472	C10orf28	chr10	331	99884292	99885219
NM_005063	SCD	chr10	249	102096047	102097974
NM_032429	LZTS2	chr10	650	102746144	102749065
NM_030971	SFXN3	chr10	1037	102780891	102783154
NM_030929	KAZALD1	chr10	-71	102809913	102813120
NM_152310	ELOVL3	chr10	-134	103974953	103977044
NM_001077494	NFKB2	chr10	506	104144203	104145466
NM_030912	TRIM8	chr10	471	104394405	104395247
NM_004311	ARL3	chr10	779	104462861	104463942
NM_032747	USMG5	chr10	-94	105145562	105147053
NM_014631	SH3PXD2A	chr10	706	105604148	105604749
NM_033397	KIAA1754	chr10	-4670	106086908	106089738
NM_016824	ADD3	chr10	-174	111756452	111758600
NM_033339	CASP7	chr10	175	115428677	115430503
NM_198514	NHLRC2	chr10	210	115603150	115606088
NM_000684	ADRB1	chr10	-942	115792333	115793374
NM_006720	ABLIM1	chr10	316	116275765	116276954
NM_173791	PDZD8	chr10	-832	119125348	119126170
NM_153810	C10orf46	chr10	906	120503529	120504156
NM_003252	TIAL1	chr10	126	121345829	121346981
NM_022034	CUZD1	chr10	-2367	124597659	124598437
NM_130435	PTPRE	chr10	396	129735675	129736763
NM_005539	INPP5A	chr10	760	134201692	134202512
NM_006435	IFITM2	chr11	526	297783	299098
NM_203385	RNH1	chr11	3331	491967	495014
NM_173584	TSPAN4	chr11	628	817615	818875
NM_001005922	KRTAP5-1	chr11	510	1562083	1563076
NM_001012416	KRTAP5-6	chr11	246	1674698	1675794
NM_138567	SYT8	chr11	-4533	1806976	1808456
NM_002339	LSP1	chr11	191	1830336	1831596
NM_001013255	LSP1	chr11	17648	1864977	1867777
NM_139022	TSPAN32	chr11	-188	2278167	2281093
NM_183233	SLC22A18	chr11	-159	2876664	2878071
NM_139131	NUP98	chr11	-341	3775562	3776057
NM_001665	RHOG	chr11	225	3817756	3819315
NM_003156	STIM1	chr11	-227	3832140	3834422
NM_006284	ILK	chr11	-408	6590085	6590774
NM_003621	PPFIBP2	chr11	-1501	7489229	7491026
NM_020645	NRIP3	chr11	658	8981102	8981830
NM_015213	RAB6IP1	chr11	750	9242434	9242960
NM_015012	TMEM41B	chr11	439	9291719	9293147
NM_006391	IPO7	chr11	478	9362901	9363613
NM_003442	ZNF143	chr11	-396	9437709	9439675
NM_003390	WEE1	chr11	218	9550892	9551375
NM_030962	SBF2	chr11	506162	9765607	9766693
NM_016422	RNF141	chr11	431	10518162	10519677
NM_006069	MRVI1	chr11	-2517	10631836	10634196
NM_001418	EIF4G2	chr11	309	10786261	10787438
NM_021211	EIF4G2	chr11	-209	10835162	10837636
NM_017944	USP47	chr11	1077	11820158	11821086
NM_032228	MLSTD2	chr11	603	13647091	13647807
NM_005566	LDHA	chr11	-75	18372025	18373198
NM_006292	TSG101	chr11	-86	18504573	18505730
NM_018314	UEVLD	chr11	-19	18566072	18567681
NM_194285	SPTY2D1	chr11	16123	18596185	18596762
NM_194285	SPTY2D1	chr11	-358	18611691	18614217
NM_019028	ZDHHC13	chr11	233	19094980	19096020
NM_031217	KIF18A	chr11	34	28085561	28086817
NM_002901	RCN1	chr11	-2598	32066118	32067218
NM_024426	WT1	chr11	13860	32399024	32400582
NM_203331	CD59	chr11	616	33713655	33714314
NM_005574	LMO2	chr11	21789	33847998	33849248
NM_145804	ABTB2	chr11	-1785	34336493	34337833
NM_001752	CAT	chr11	149	34416624	34417781
NM_001001392	CD44	chr11	447	35116536	35118343
NM_145803	TRAF6	chr11	197	36487386	36489017
NM_006034	TP53I11	chr11	-3835	44932669	44933370
NM_020229	PRDM11	chr11	-391	45071367	45072129
NM_201533	DGKZ	chr11	-3291	46319806	46320736
NM_173811	C11orf77	chr11	-107	46594868	46596052
NM_152264	SLC39A13	chr11	-265	47385296	47387688
NM_033396	TNKS1BP1	chr11	14315	56833642	56835707
NM_003627	SLC43A1	chr11	743	57038148	57039837
NM_170746	CTNND1	chr11	279	57264838	57266314
NM_001331	CTNND1	chr11	31063	57315659	57318156
NM_032597	MS4A7	chr11	921	59920486	59921480
NM_016582	SLC15A3	chr11	-600	60475997	60476870
NM_006725	CD6	chr11	40778	60536227	60536827
NM_021727	FADS3	chr11	651	61414576	61415286
BC051820	RAB3IL1	chr11	-2604	61446621	61447222
NM_002032	FTH1	chr11	528	61490321	61492039
NM_025080	ASRGL1	chr11	169	61861247	61862171
NM_001620	AHNAK	chr11	-191	62069838	62072360
NM_001404	EEF1G	chr11	-259	62097060	62099531
NM_022830	RBM21	chr11	-434	62115343	62116709
NM_004739	MTA2	chr11	1579	62122799	62125802
NM_024099	C11orf48	chr11	-95	62195286	62196538
NM_173810	TTC9C	chr11	-15	62251737	62253287
NM_033101	LGALS12	chr11	-3114	63026203	63027832
NM_033101	LGALS12	chr11	517	63029618	63031678
NM_004585	RARRES3	chr11	-55	63059842	63061759
NM_017490	MARK2	chr11	-182	63411506	63413430
NM_024771	NAT11	chr11	26	63462099	63464040
NM_138689	PPP1R14B	chr11	307	63768858	63772507
NM_004451	ESRRA	chr11	-1098	63827946	63829096
NM_181652	PRDX5	chr11	-95	63840878	63843221
NM_032251	CCDC88	chr11	626	63863702	63866091
NM_153819	RASGRP2	chr11	-714	64269533	64270903
NM_006795	EHD1	chr11	-98	64401871	64403860
NM_013299	SAC3D1	chr11	-98	64564348	64565358
NM_001004326	FLJ16331	chr11	-36	64736961	64738739
NM_182556	SLC25A45	chr11	55	64905849	64907478
NM_031904	FKSG44	chr11	-762	64908548	64911324
CR604355	TncRNA	chr11	-330	64944069	64948912
NM_033456	KCNK7	chr11	953	65118954	65119226
NM_153253	SIPA1	chr11	-452	65162580	65164850
NM_021975	RELA	chr11	-733	65187154	65188215
NM_004561	OVOL1	chr11	5294	65315768	65317028
NM_018026	PACS1	chr11	-1149	65592548	65593952
NM_030981	RAB1B	chr11	-259	65791550	65793195
NM_004292	RIN1	chr11	-65	65860010	65861272
NM_145065	PELI3	chr11	-1242	65988756	65990706
NM_024650	FLJ22531	chr11	267	66268456	66269642
NM_024036	LRFN4	chr11	-2026	66378698	66380347
NM_001619	ADRBK1	chr11	-100	66789512	66791624
NM_001619	ADRBK1	chr11	11228	66801049	66802744
NM_207354	ANKRD13D	chr11	-1578	66809388	66814244
NM_007103	NDUFV1	chr11	7557	67138239	67138839
NM_001030010	ALDH3B1	chr11	-530	67532711	67534959
NM_022338	C11orf24	chr11	-62	67794666	67797453
NM_003824	FADD	chr11	-401	69725944	69727087
NM_138565	CTTN	chr11	190	69921742	69923220
NM_021046	KRTAP5-8	chr11	11056	70926640	70927460
NM_194453	RNF121	chr11	-730	71316540	71317461
NM_030813	CLPB	chr11	377	71822279	71823400
NM_139181	CENTD2	chr11	-72	72110662	72111538
NM_006645	STARD10	chr11	-219	72182266	72182969
NM_014824	FCHSD2	chr11	699	72527900	72532180
NM_004154	P2RY6	chr11	214	72660496	72661720
NM_014786	ARHGEF17	chr11	-769	72696030	72697065
NM_025155	WDR71	chr11	-5	73265145	73266205
NM_032564	DGAT2	chr11	-201	75156789	75157719
NM_003369	UVRAG	chr11	-655	75202399	75204009
NM_004549	NDUFC2	chr11	-62	77468202	77469080
NM_080491	GAB2	chr11	813	77805408	77805795
NM_145018	FLJ25416	chr11	-543	82288288	82291458
NM_015885	PCF11	chr11	-50	82544800	82546820
NM_032943	SYTL2	chr11	483	85145704	85146715
NM_007166	PICALM	chr11	38	85456716	85458720
NM_001014811	ME3	chr11	-36	86060189	86061659
NM_006680	ME3	chr11	-2885	86063769	86064151
NM_012193	FZD4	chr11	-821	86344657	86345147
NM_148170	CTSC	chr11	1	87709515	87711655
AB051518	SCARNA9	chr11	86	93034257	93034964
NM_024116	JOSD3	chr11	-26	93113643	93115030
NM_015368	PANX1	chr11	-193	93500459	93502637
NM_002033	FUT4	chr11	718	93915781	93919203
NM_144665	SESN3	chr11	-204	94602856	94605340
NM_144664	FAM76B	chr11	240	95160731	95163637
NM_182962	BIRC3	chr11	301	101693011	101694398
NM_001166	BIRC2	chr11	-50	101721909	101724342
NM_052932	TMEM123	chr11	130	101827657	101830053
AK125524	DYNC2H1	chr11	-5	102484838	102485890
NM_152434	CWF19L2	chr11	-3229	106833156	106834114
NM_003478	CUL5	chr11	734	107384662	107386040
NM_000019	ACAT1	chr11	276	107497169	107498318
NM_000051	ATM	chr11	-110	107597403	107599913
NM_153705	KDELC2	chr11	106	107873322	107875108
NM_002906	RDX	chr11	136	109671600	109673423
NM_004109	FDX1	chr11	249	109805319	109806785
NM_001931	DLAT	chr11	-201	111400214	111402159
NM_018195	C11orf57	chr11	-24	111449417	111450975
NM_181351	NCAM1	chr11	360	112336812	112338317
NM_181351	NCAM1	chr11	243397	112579942	112581260
NM_015523	REXO2	chr11	48	113814917	113815951
NM_025164	KIAA0999	chr11	228295	116245502	116246314
NM_002572	SIDT2	chr11	71	116519406	116521235
NM_001680	FXYD2	chr11	6866	117192763	117194794
NM_021603	FXYD2	chr11	1537	117199638	117205323
NM_022003	FXYD6	chr11	772	117251560	117252050
NM_001077263	TMPRSS13	chr11	-348	117304302	117307044
NM_001558	IL10RA	chr11	129	117361646	117363248
NM_153206	AMICA1	chr11	-880	117589211	117591117
NM_198275	LOC196264	chr11	24928	117602091	117604495
NM_000733	CD3E	chr11	41	117680242	117681162
NM_005933	MLL	chr11	237	117810529	117814774
NM_001655	ARCN1	chr11	333	117948061	117949246
NM_004397	DDX6	chr11	-110	118165874	118168510
NM_182557	BCL9L	chr11	-2164	118287357	118290618
NM_006389	HYOU1	chr11	630	118432027	118432957
NM_002105	H2AFX	chr11	-9	118470985	118471807
NM_203316	DPAGT1	chr11	286	118476958	118478460
NM_014807	TMEM24	chr11	1198	118483705	118485295
NM_005188	CBL	chr11	735	118582722	118583146
NM_171997	USP2	chr11	-1025	118740594	118741660
NM_203286	PVRL1	chr11	-663	119104238	119106379
NM_178507	OAF	chr11	-1496	119584015	119586905
NM_001024956	SC5DL	chr11	-4	120668129	120669500
NM_032873	UBASH3B	chr11	-228	122031056	122031766
NM_153201	HSPA8	chr11	283	122436109	122439434
NM_001005187	OR6T1	chr11	468	123318770	123319805
NM_052959	PANX3	chr11	525	123986845	123987530
NM_032811	TBRG1	chr11	13	123997585	123998402
NM_138961	ESAM	chr11	3859	124133110	124133942
NM_138961	ESAM	chr11	-1569	124137974	124139935
NM_025004	CCDC15	chr11	173	124328737	124330062
NM_001274	CHEK1	chr11	-423	125000090	125002156
NM_145014	HYLS1	chr11	3899	125262046	125263189
NM_006278	ST3GAL4	chr11	-2581	125728470	125728978
NM_006278	ST3GAL4	chr11	511	125731444	125732188
NM_005238	ETS1	chr11	33869	127862899	127864105
NM_005238	ETS1	chr11	-799	127897582	127898759
NM_145013	C11orf45	chr11	-1281	128279799	128284367
NM_001007543	C11orf37	chr11	-11	129376324	129379110
NM_001642	APLP2	chr11	49055	129493711	129494419
NM_016533	NINJ2	chr12	857	641864	642455
NM_018979	WNK1	chr12	-2061	730392	731470
NM_018979	WNK1	chr12	151700	883272	886112
NM_134424	RAD52	chr12	25	928579	929619
NM_152441	FBXL14	chr12	-199	1572586	1574996
NM_024551	ADIPOR2	chr12	178	1669962	1671409
NM_172364	CACNA2D4	chr12	106362	1790909	1792630
NM_172364	CACNA2D4	chr12	359	1897088	1898457
NM_152640	DCP1B	chr12	280	1983018	1984299
NM_000719	CACNA1C	chr12	639227	2670274	2673629
NM_001759	CCND2	chr12	-583	4251238	4253993
NM_018173	PLEKHG6	chr12	13386	6302898	6303599
NM_001065	TNFRSF1A	chr12	5527	6314807	6317183
NM_001065	TNFRSF1A	chr12	111	6320466	6322357
NM_001038	SCNN1A	chr12	-838	6355294	6356334
NM_199245	VAMP1	chr12	103	6449091	6450911
NM_002046	GAPDH	chr12	-350	6511250	6515884
NM_001273	CHD4	chr12	-731	6586649	6588438
NM_002824	PTMS	chr12	-1091	6743864	6745557
NM_000616	CD4	chr12	162	6768446	6769700
NM_032641	SPSB2	chr12	-61	6852144	6853404
NM_001007026	ATN1	chr12	144	6903623	6904437
NM_001940	ATN1	chr12	-1184	6906192	6906920
NM_002831	PTPN6	chr12	58	6929729	6931793
NM_016546	C1RL	chr12	230	7152063	7153616
NM_203503	CLEC4C	chr12	-1002	7794143	7794533
NM_018088	FAM90A1	chr12	-135	8270972	8272226
AK124574	LOC643882	chr12	-2586	8378500	8379131
NM_001781	CD69	chr12	-288	9804578	9805527
NM_007360	KLRK1	chr12	15438	10435694	10436695
NM_018423	STYK1	chr12	329	10716909	10718246
NM_001987	ETV6	chr12	-108	11693011	11694882
NM_001310	CREBL2	chr12	402	12656142	12656857
NM_004064	CDKN1B	chr12	7917	12768932	12770052
NM_015987	HEBP1	chr12	-545	13044623	13045443
NM_018179	ATF7IP	chr12	46	14409291	14410556
NM_004447	EPS8	chr12	-659	15833902	15834619
NM_024854	IAPP	chr12	103	21481684	21482276
NM_001001660	LOC144363	chr12	339	25239392	25240119
NM_002223	ITPR2	chr12	-59	26876393	26878521
NM_020782	KLHDC5	chr12	-725	27823363	27824093
AL136843	MLSTD1	chr12	-546	29192366	29193340
NM_030653	DDX11	chr12	567	31118240	31118984
NM_021238	FAM60A	chr12	1664	31366995	31370357
NM_153634	CPNE8	chr12	-373	37584861	37587259
NM_013377	PDZRN4	chr12	37	40117257	40118498
AK125141	GLT8D3	chr12	-56	40823764	40825911
NM_005748	YAF2	chr12	822	40917285	40917706
NM_152641	ARID2	chr12	-1378	44405874	44411142
NM_004719	SFRS2IP	chr12	-323	44669588	44672395
NM_001077484	SLC38A1	chr12	705	44947810	44949730
NM_138371	FAM113B	chr12	282	45896200	45897001
NM_001017535	VDR	chr12	555	46584030	46585022
NM_001240	CCNT1	chr12	483	47395939	47397192
NM_000725	CACNB3	chr12	-252	47497588	47499464
NM_004818	DDX23	chr12	-277	47531717	47533286
NM_001659	ARF3	chr12	-196	47636391	47639156
NM_003394	WNT10B	chr12	-909	47650804	47654635
NM_015086	DDN	chr12	-1231	47679626	47681546
NM_144593	RHEBL1	chr12	307	47748994	47750476
NM_006082	TUBA3	chr12	330	47810133	47812350
NM_006009	TUBA3	chr12	656	47867370	47869575
NM_023071	SPATS2	chr12	-865	48046343	48047046
NM_012272	PRPF40B	chr12	-891	48302201	48303355
AK124849	TEGT	chr12	118	48421043	48422914
NM_181708	LOC144233	chr12	-118	48522429	48524091
NM_147190	LASS5	chr12	195	48846401	48847941
NM_173602	DIP2B	chr12	446	49185069	49185892
NM_005171	ATF1	chr12	336	49443708	49445219
NM_016293	BIN2	chr12	305	50003162	50004639
NM_016293	BIN2	chr12	-2634	50006307	50007372
NM_003578	IGFBP6	chr12	-159	51782520	51784325
NM_000966	RARG	chr12	-1320	51913013	51914233
NM_015665	AAAS	chr12	-2998	52003865	52005413
NM_004178	TARBP2	chr12	-497	52178769	52182180
NM_153693	HOXC6	chr12	-339	52695091	52698047
NM_004503	HOXC6	chr12	-1619	52706218	52707465
NM_018953	HOXC6	chr12	676	52712671	52714878
NM_153633	HOXC6	chr12	-479	52732079	52734817
NM_012117	CBX5	chr12	178	52959224	52960722
BC005044	NFE2	chr12	-122	52980718	52981642
BC005044	NFE2	chr12	-3210	52983616	52984921
NM_020370	GPR84	chr12	-83	53044148	53045069
NM_002205	ITGA5	chr12	-493	53098296	53101324
NM_001780	CD63	chr12	138	54407504	54410575
NM_006191	PA2G4	chr12	-418	54783261	54785285
NM_014871	USP52	chr12	270	55013105	55014390
NM_013449	BAZ2A	chr12	29	55315411	55317391
NM_005379	MYO1A	chr12	2580	55727003	55728157
NM_005967	NAB2	chr12	-576	55766533	55770201
NM_003153	STAT6	chr12	130	55790019	55792578
NM_031479	INHBE	chr12	-2869	56132143	56132844
NM_005269	GLI1	chr12	2344	56141856	56143232
NM_032496	ARHGAP9	chr12	10809	56157295	56158815
NM_133483	GEFT	chr12	2860	56294073	56295572
NM_206914	FAM119B	chr12	-55	56451964	56453224
NM_033276	XRCC6BP1	chr12	142	56621307	56622399
NM_006313	USP15	chr12	-55	60939607	60941189
NM_015026	MON2	chr12	-43	61145895	61147745
NM_175895	C12orf61	chr12	-16	61282475	61284519
NM_020762	LEFTY2	chr12	-388	62523357	62525481
NM_152440	FLJ32549	chr12	383	62901436	62902436
NM_013254	TBK1	chr12	56	63131425	63133094
NM_178169	RASSF3	chr12	-393	63288851	63291481
NM_178169	RASSF3	chr12	15137	63305284	63306109
NM_003483	HMGA2	chr12	57248	64561088	64562420
NM_016056	TMBIM4	chr12	1	64849049	64851097
NM_018448	CAND1	chr12	-618	65948201	65949394
NM_017440	MDM1	chr12	-1942	67013918	67014724
NM_020401	NUP107	chr12	-130	67366436	67367299
NM_018656	SLC35E3	chr12	82	67425453	67427116
NM_006882	MDM2	chr12	310	67487645	67489468
NM_006530	YEATS4	chr12	446	68039790	68040698
NM_006431	CCT2	chr12	220	68265286	68266102
NM_182530	C12orf28	chr12	-1138	68605321	68605810
NM_006851	GLIPR1	chr12	-2266	74158199	74158827
NM_020841	OSBPL8	chr12	357	75454938	75456463
NM_002480	PPP1R12A	chr12	-193	78830173	78832572
NM_199040	NUDT4	chr12	879	92274663	92275431
NM_172178	MRPL42	chr12	269	92363541	92364471
NM_003805	CRADD	chr12	508	92573353	92574899
NM_016122	CCDC41	chr12	503	93355364	93356094
NM_003297	NR2C1	chr12	169	93968864	93970151
NM_018351	FGD6	chr12	-266	94112762	94115187
NM_182496	CCDC38	chr12	-112	94838035	94839982
NM_002595	PCTK2	chr12	964	95295265	95296190
NM_001031701	NT5DC3	chr12	-669	102737646	102738576
NM_003299	HSP90B1	chr12	-403	102824508	102827996
NM_013320	HCFC2	chr12	152	102960149	102961741
NM_006166	NFYB	chr12	774	103033434	103034032
NM_018413	CHST11	chr12	-217	103352343	103353711
NM_207376	LOC387882	chr12	72	104226328	104228028
NM_025198	MTERFD3	chr12	201	105882838	105883552
NM_004075	CRY1	chr12	767	105988774	105989277
NM_007076	HYPE	chr12	334	107410995	107412707
NM_003006	SELPLG	chr12	-1725	107529758	107533965
NM_014325	CORO1C	chr12	71	107626724	107628656
NM_001001655	ALKBH2	chr12	174	107993366	107994217
AY382667	ACACB	chr12	-919	108015534	108016867
NM_013300	C12orf24	chr12	624	109368616	109370600
NM_057180	VPS29	chr12	178	109401721	109403195
NM_015267	CUTL2	chr12	65476	109999416	110000632
NM_005475	SH2B3	chr12	-2451	110303483	110304557
NM_006187	OAS3	chr12	-86	111838530	111839234
NM_004416	DTX1	chr12	29001	111987119	111987645
NM_024959	SLC24A6	chr12	877	112234101	112235436
NM_006843	SDS	chr12	33	112304190	112304568
NM_002562	P2RX7	chr12	-3449	120029523	120030373
NM_002562	P2RX7	chr12	304	120033346	120034057
NM_002560	P2RX4	chr12	1066	120111312	120111587
NM_016237	ANAPC5	chr12	-4	120252626	120253226
NM_032790	TMEM142A	chr12	465	120527087	120528231
NM_019034	RHOF	chr12	-525	120693274	120696404
AK095700	RHOF	chr12	-1569	120699172	120700879
NM_024667	VPS37B	chr12	-2626	121907672	121908764
NM_203444	ABCB9	chr12	150	121983487	121985477
NM_020845	PITPNM2	chr12	110437	122008770	122010067
NM_020382	SETD8	chr12	191	122393144	122394404
NM_178314	FLJ39378	chr12	1298	122541290	122542875
NM_005505	SCARB1	chr12	14	123872208	123874193
AB046765	KIAA1545	chr12	-2019	131675136	131676296
NM_017520	HSMPP8	chr13	122	19105320	19106682
NM_001042414	PSPC1	chr13	415	19254203	19255133
NM_174928	LOC221143	chr13	417	20245053	20246227
NM_153251	ZDHHC20	chr13	662	20930520	20931002
NM_152726	EFHA1	chr13	-492	21075625	21077973
NM_002010	FGF9	chr13	-948	21142515	21143338
NM_018451	CENPJ	chr13	-13	24394337	24395725
NM_153371	LNX2	chr13	-6	27091397	27093694
NM_015932	POMP	chr13	306	28130970	28132143
NM_002128	HMGB1	chr13	-826	29938551	29939263
NM_005800	USPL1	chr13	-472	30088799	30090095
NM_001629	ALOX5AP	chr13	-266	30206928	30207877
NM_000059	BRCA2	chr13	-172	31786623	31788266
NM_014887	PFAAP5	chr13	65	32010201	32011507
NM_015032	APRIN	chr13	-542	32057742	32058421
NM_015087	SPG20	chr13	92	35817618	35819104
NM_000538	RFXAP	chr13	686	36291889	36292159
NM_007187	WBP4	chr13	-552	40532382	40533907
NM_024561	NARG1L	chr13	254	40782972	40784370
NM_017993	RP11-301I17.1	chr13	-72	43139353	43140102
NM_183422	TSC22D1	chr13	-1699	44049934	44050866
NM_003295	TPT1	chr13	523	44812171	44813377
NM_198849	LOC283514	chr13	734	45322752	45323475
NM_015116	LRCH1	chr13	126	46024925	46025934
NM_001268	RCBTB2	chr13	26889	47978078	47978778
NM_018191	RCBTB1	chr13	35066	49021591	49023718
NM_024570	DLEU8	chr13	349	50381485	50383068
NM_052950	WDFY2	chr13	217	51055693	51057710
NM_001031719	FLJ13639	chr13	610	51275229	51276022
NM_030794	TDRD3	chr13	-448	59867883	59869465
NM_006346	C13orf24	chr13	49	72253924	72254634
NM_203497	COMMD6	chr13	-131	75009715	75010531
NM_006002	UCHL3	chr13	-372	75020343	75022768
NM_012158	FBXL3	chr13	-200	76498262	76500655
NM_019080	NDFIP2	chr13	288	78952991	78954160
NM_005842	SPRY2	chr13	-296	79811192	79815574
AB176708	MIRH1	chr13	-997	90796464	90797690
NM_014305	TGDS	chr13	180	94045904	94046760
NM_180989	GPR180	chr13	136	94051548	94052933
NM_005845	ABCC4	chr13	-487	94751814	94752528
NM_020121	UGCGL2	chr13	280	95502750	95503966
NM_001032296	STK24	chr13	28728	97998535	97998804
NM_005073	SLC15A1	chr13	23092	98179524	98180111
NM_177967	PHGDHL1	chr13	111420	98762053	98763114
NM_004800	TM9SF2	chr13	-1477	98948501	98952002
NM_001079669	TMTC4	chr13	62979	100061991	100062260
NM_001079669	TMTC4	chr13	296	100123735	100125881
NM_004791	ITGBL1	chr13	254350	101157030	101157602
NM_018011	FLJ10154	chr13	721	106017459	106018066
NM_003749	IRS2	chr13	-1291	109237753	109238659
NM_003899	ARHGEF7	chr13	407	110604022	110604962
NM_006322	TUBGCP3	chr13	154	112289381	112291275
NM_032189	ATP11A	chr13	183278	112574971	112576872
AK126042	FLJ44054	chr13	-2289	113528989	113530256
NM_000820	GAS6	chr13	9101	113555768	113556258
NM_001039799	GAS6	chr13	-504	113567644	113570664
NM_007368	RASA3	chr13	672	113915106	113915944
NM_138376	TTC5	chr14	310	19843312	19844020
NM_000270	NP	chr14	432	20007362	20008310
NM_194430	RNASE4	chr14	-1404	20219226	20222388
NM_018071	FLJ10357	chr14	1447	20608729	20610898
S61988	TCR@	chr14	-39	21634256	21634913
NM_005015	OXA1L	chr14	334	22305272	22306537
NM_021944	C14orf93	chr14	1153	22546283	22549795
NM_021004	DHRS4	chr14	-280	23491653	23493395
NM_198083	DHRS4	chr14	-44	23527179	23528649
NM_004563	PCK2	chr14	-78	23632724	23633764
NM_016049	C14orf122	chr14	-924	23679802	23683321
NM_002818	PSME2	chr14	-298	23685473	23686513
NM_138476	CHMP4A	chr14	-202	23754534	23756032
NM_139247	ADCY4	chr14	1716	23868655	23875321
NM_139247	ADCY4	chr14	1716	23868655	23875321
NM_020195	C14orf124	chr14	489	23980495	23982221
NM_001911	CTSG	chr14	-446	24115169	24116335
NM_017769	KIAA1333	chr14	-26	30097220	30098982
NM_014574	STRN3	chr14	-464	30565446	30566162
NM_015382	HECTD1	chr14	19	30745277	30747565
NM_173607	C14orf24	chr14	-88	34584635	34585910
AY064415	GYLZ-RCC18	chr14	-1089	36155962	36158303
NM_203357	CTAGE5	chr14	34	38805109	38807159
NM_203467	PPIL5	chr14	-46	49134763	49135473
NM_004196	CDKL1	chr14	-1500	49933457	49934277
NM_182944	NIN	chr14	100	50366508	50368470
NM_030755	TXNDC	chr14	-76	50776011	50777208
AK092371	GNG2	chr14	-147	51395454	51398015
NM_000953	PTGDR	chr14	-1961	51800508	51803931
NM_014584	ERO1L	chr14	477	52231170	52232215
NM_005192	CDKN3	chr14	508	53933658	53934308
NM_001024071	GCH1	chr14	974	54437908	54438728
NM_144578	C14orf32	chr14	-136	54587682	54588275
NM_002306	LGALS3	chr14	-3132	54662014	54662970
NM_017799	C14orf101	chr14	81	56115882	56116806
NM_006544	EXOC5	chr14	225	56804465	56805825
NM_152132	PSMA3	chr14	68	57780939	57781887
NM_012460	TIMM9	chr14	-87	57963288	57964857
NM_144581	C14orf149	chr14	451	59018786	59021964
NM_016029	DHRS7	chr14	144	59701135	59702291
NM_021003	PPM1A	chr14	-954	59784261	59785466
NM_006977	ZBTB25	chr14	295	64038295	64041729
NM_022474	MPP5	chr14	-148	66776783	66778467
NM_004926	ZFP36L1	chr14	-1079	68329529	68331706
NM_001102	ACTN1	chr14	728	68513721	68516242
NM_003861	WDR22	chr14	431	68688560	68689583
AL834434	EXDL2	chr14	3	68727667	68728388
NM_006925	SFRS5	chr14	163	69302918	69304580
NM_021239	RBM25	chr14	285	72594808	72595803
NM_000021	PSEN1	chr14	468	72672609	72674190
NM_173462	PAPLN	chr14	10514	72784141	72784901
NM_194278	C14orf43	chr14	-476	73296722	73297739
NM_006827	TMED10	chr14	145	74712397	74713517
NM_024496	C14orf4	chr14	-3654	76568139	76568744
NM_015859	GTF2A1	chr14	-64	80756234	80757989
NM_033104	STON2	chr14	-2551	80935881	80938581
BC035914	KIAA1509	chr14	-111	90821018	90822722
AB040942	KIAA1509	chr14	-2680	90851574	90853403
NM_032560	KIAA2010	chr14	-730	91046924	91047331
AK091161	PP8961	chr14	526	91110131	91111089
NM_004239	TRIP11	chr14	48	91575389	91576794
NM_182971	KIAA1409	chr14	267	92882866	92884246
NM_016150	ASB2	chr14	-1483	93493249	93496757
NM_016417	GLRX5	chr14	684	95071514	95072004
NM_003403	YY1	chr14	978	99775570	99776094
NM_005348	HSP90AA1	chr14	-1254	101623914	101624865
AK093342	C14orf131	chr14	7	101852687	101854260
NM_006291	TNFAIP2	chr14	-3601	102658410	102659221
NM_013345	GPR132	chr14	104	104602010	104603380
NM_001519	BRF1	chr14	-566	104838639	104839241
NM_173608	C14orf80	chr14	-1651	105026571	105027624
NM_030922	NIPA2	chr15	298	20585054	20586049
NM_005678	SNRPN	chr15	978	22750977	22753434
NM_005503	APBA2	chr15	-1864	26998651	26999909
NM_148911	CHRFAM7A	chr15	336	28472340	28473300
NM_153613	AGPAT7	chr15	174	32445233	32447793
NM_002399	MEIS2	chr15	66	35180097	35181356
NM_207444	FLJ35695	chr15	-187	36775143	36776664
NM_001003943	BMF	chr15	-29	38184573	38186644
AK125329	FLJ43339	chr15	-2894	38422448	38424247
NM_033510	DISP2	chr15	562	38437987	38438587
NM_033510	DISP2	chr15	9782	38446482	38448532
NM_130468	D4ST1	chr15	895	38551099	38551699
NM_018145	FAM82C	chr15	570	38833436	38834925
NM_017553	INOC1	chr15	-75	39194632	39196782
NM_016013	NDUFAF1	chr15	-105	39481512	39482566
NM_006293	TYRO3	chr15	327	39637160	39640541
NM_014994	MAPKBP1	chr15	-469	39852134	39854934
NM_016642	SPTBN5	chr15	-961	39973873	39975183
NM_178034	PLA2G4D	chr15	23272	40150362	40151182
NM_015497	TMEM87A	chr15	249	40352060	40353288
CR627426	LOC645106	chr15	489	40655168	40656106
NM_012142	CCNDBP1	chr15	-194	41263541	41265734
NM_020990	CKMT1A	chr15	-3015	41668895	41670162
NM_025165	ELL3	chr15	467	41855309	41857345
NM_005926	MFAP1	chr15	77	41903748	41904584
NM_024908	WDR76	chr15	160	41906357	41906962
NM_003758	EIF3S1	chr15	-955	42614965	42616239
NM_025137	KIAA1840	chr15	100	42742385	42743752
NM_182985	RNF36	chr15	-230	42815211	42816031
NM_012388	PLDN	chr15	-146	43665279	43667845
NM_021199	SQRDL	chr15	23	43713887	43715253
NM_020234	DTWD1	chr15	1257	47699861	47703828
NM_024837	ATP8B4	chr15	6346	48191799	48192931
NM_024837	ATP8B4	chr15	26	48198052	48199319
NM_181427	GABPB2	chr15	201	48433376	48435597
NM_017672	TRPM7	chr15	-2	48765455	48767070
NM_002748	MAPK6	chr15	-219	50097835	50099204
NM_019600	KIAA1370	chr15	124	50757275	50758679
NM_016304	C15orf15	chr15	29	53275967	53277021
NM_020739	CCPG1	chr15	-62	53486796	53489061
NM_018365	MNS1	chr15	-6	54544114	54545152
NM_207038	TCF12	chr15	-558	54996993	54998139
NM_207040	TCF12	chr15	-940	55296955	55299057
NM_017610	RNF111	chr15	368	57066763	57068286
NM_004492	GTF2A2	chr15	355	57736100	57737161
NM_004330	BNIP2	chr15	224	57768051	57769058
NM_024611	NARG2	chr15	127	58557590	58559428
NM_018080	VPS13C	chr15	299	60138860	60140420
NM_006537	USP3	chr15	-1004	61581949	61583767
NM_032231	FAM96A	chr15	798	62171427	62173498
NM_025049	C15orf20	chr15	-200	62904676	62905506
NM_025201	PLEKHQ1	chr15	-100	62920139	62922035
NM_016630	SPG21	chr15	447	63068396	63069318
NM_139242	MTFMT	chr15	748	63108005	63108535
NM_017851	PARP16	chr15	169	63365080	63366725
NM_005848	DENND4A	chr15	144	63870514	63872479
NM_002755	MAP2K1	chr15	-59	64465728	64467510
NM_033429	CALML4	chr15	-117	66285275	66285963
NM_017882	CLN6	chr15	-701	66309194	66310366
NM_012211	ITGA11	chr15	79171	66431933	66432817
NM_005078	TLE3	chr15	-420	68175651	68177614
NM_005078	TLE3	chr15	-4116	68179517	68181140
NM_001008224	UACA	chr15	30125	68751194	68751904
NM_020147	THAP10	chr15	261	68970379	68972713
NM_005744	ARIH1	chr15	-550	70552439	70553902
NM_031284	ADPGK	chr15	-718	70862116	70865549
NM_032907	UBL7	chr15	162	72539901	72540902
NM_003992	CLK3	chr15	8088	72695553	72696153
NM_005697	SCAMP2	chr15	29224	72921769	72925229
NM_021823	PPCDC	chr15	330	73102937	73103681
NM_021823	PPCDC	chr15	19617	73121649	73123544
NM_015492	C15orf39	chr15	-171	73278433	73283828
NM_006715	MAN2C1	chr15	-11	73446980	73449031
NM_015477	SIN3A	chr15	-1423	73529973	73534831
NM_002833	PTPN9	chr15	315	73657187	73659543
NM_018285	IMP3	chr15	136	73718586	73720443
NM_000126	ETFA	chr15	376	74390029	74390949
AK127658	KIAA2002	chr15	29	75258724	75259940
NM_018200	HMG20A	chr15	-743	75498116	75500992
NM_015079	TBC1D2B	chr15	58664	76098006	76098491
NM_206839	MORF4L1	chr15	514	76952220	76953260
NM_000137	FAH	chr15	424	78232272	78233367
BC115003	LOC58489	chr15	-233	78773006	78775941
NM_032246	RKHD3	chr15	-538	80125528	80126380
NM_025084	LOC653344	chr15	-513	80584927	80586578
NM_025084	LOC653344	chr15	-751	80740595	80741933
NM_025084	LOC653344	chr15	-514	80979505	80981157
NM_001007122	FSD2	chr15	115	81271056	81272464
NM_003027	SH3GL3	chr15	170609	82077459	82078332
BC071951	LOC388152	chr15	50	82689193	82690469
NM_207382	FLJ43276	chr15	-77	82914618	82915596
NM_173457	PDE8A	chr15	-1957	83323351	83325152
AK074778	LOC388152	chr15	-354	83578520	83580184
NM_007200	AKAP13	chr15	-502	83723547	83725197
NM_002530	NTRK3	chr15	315515	86283964	86286336
NM_022839	MRPS11	chr15	139	86811353	86812300
NM_178232	HAPLN3	chr15	-1821	87241185	87242005
NM_152924	ABHD2	chr15	-992	87429867	87433006
NM_018193	KIAA1794	chr15	-465	87586647	87588817
NM_002693	POLG	chr15	-409	87678775	87680104
NM_005829	AP3S2	chr15	57	88237604	88238694
NM_020210	SEMA4B	chr15	155	88528844	88529776
NM_016645	NGRN	chr15	-232	88608711	88610621
NM_001004309	MGC75360	chr15	2	88695972	88697122
NM_003870	IQGAP1	chr15	98	88731733	88733416
NM_000057	BLM	chr15	-120	89061051	89061874
NM_002569	FURIN	chr15	113	89212254	89213748
NM_002569	FURIN	chr15	4898	89216689	89218883
NM_002005	FES	chr15	266	89228293	89229663
NM_013272	SLCO3A1	chr15	-3812	90193952	90194323
AB208985	MEF2A	chr15	-631	97921516	97924578
NM_152334	TARSL2	chr15	798	100081154	100081586
NM_016310	POLR3K	chr16	-822	43529	45366
NM_023933	C16orf24	chr16	187	709469	713222
NM_022773	LA16c-360B4.1	chr16	66191	894219	895369
NM_006453	TBL3	chr16	-225	1961532	1962146
NM_016333	SRRM2	chr16	573	2741712	2744094
NM_020982	CLDN9	chr16	-3651	2998200	2998910
NM_016639	TNFRSF12A	chr16	1131	3011026	3011956
NM_004142	MMP25	chr16	7655	3044886	3045488
NM_001012635	IL32	chr16	-129	3054827	3056139
AK096958	FLJ39639	chr16	406	3253669	3254748
NM_153028	ZNF75A	chr16	-80	3294568	3296244
NM_178844	NOD3	chr16	-1952	3568265	3570425
NM_024535	Magmas	chr16	209	4405591	4407135
NM_145893	A2BP1	chr16	207	7322463	7323453
NM_024109	C16orf68	chr16	23354	8645463	8647300
NM_001042476	CARHSP1	chr16	213	8868944	8870128
CR626222	ATF7IP2	chr16	322	10387331	10388184
NM_018427	RRN3	chr16	-172	15095113	15096550
NM_144600	C16orf63	chr16	-148	15889540	15890653
NM_019902	ABCC1	chr16	651	15951318	15951852
NM_015161	ARL6IP	chr16	150	18719359	18721058
NM_015092	SMG1	chr16	-322	18844563	18845855
NM_020314	MGC16824	chr16	68	19473816	19475400
NM_173475	DCUN1D3	chr16	-8	20817987	20820352
BC071656	IMAA	chr16	483	21438240	21439273
BC009198	RRN3	chr16	219	21738598	21739429
NM_018119	POLR3E	chr16	578	22216478	22217160
NM_212535	PRKCB1	chr16	-581	23752701	23755781
NM_015171	XPO6	chr16	42353	28087961	28088715
NM_001037808	EIF3S8	chr16	-173	28321867	28323811
NM_145659	IL27	chr16	-1148	28426387	28427221
NM_177529	SULT1A1	chr16	-512	28528813	28529927
NM_001037808	EIF3S8	chr16	272	28630037	28631072
NM_001014989	LAT	chr16	95	28903057	28904427
NM_178044	SULT1A4	chr16	-214	29372696	29373626
NM_177552	SULT1A3	chr16	-1202	29376079	29378906
NM_001031833	LAT1-3TM	chr16	581184	29531536	29532353
NM_003123	SPN	chr16	336	29581461	29583371
NM_175900	C16orf54	chr16	136	29663822	29665563
NM_002383	MAZ	chr16	1517	29726242	29727502
NM_024516	MVP	chr16	458	29735380	29736200
NM_006319	CDIPT	chr16	100	29781268	29782690
NM_184043	ALDOA	chr16	208	29982351	29984266
NM_080758	TBX6	chr16	-865	30011136	30012013
NM_031477	YPEL3	chr16	173	30014035	30015664
NM_007074	CORO1A	chr16	1911	30102967	30105707
NM_178044	SULT1A4	chr16	-379	30111818	30112858
NM_177552	SULT1A3	chr16	-1202	30115421	30118248
NM_052838	SEPT1	chr16	736	30300196	30301676
NM_002209	ITGAL	chr16	-36	30391163	30391907
NM_024031	PRR14	chr16	116	30569007	30570707
AK128030	SRCAP	chr16	216	30617799	30618558
AL137589	FBXL19	chr16	-409	30860364	30861425
NM_052874	STX1B2	chr16	15714	30913424	30913701
NM_004960	FUS	chr16	1273	31099674	31100778
NM_145183	PYCARD	chr16	403	31120719	31121979
NM_000632	ITGAM	chr16	217	31178519	31179491
NM_000887	ITGAX	chr16	-99	31273610	31274210
NM_024742	ARMC5	chr16	-448	31376794	31377944
NM_033119	NKD1	chr16	-802	49138539	49139339
NM_182854	SLIC1	chr16	-2595	49274857	49275667
NM_025134	CHD9	chr16	44265	51689918	51691503
NM_005611	RBL2	chr16	643	52026243	52026844
NM_005853	IRX5	chr16	-1499	53520592	53521632
NM_031885	BBS2	chr16	327	55110877	55111861
NM_175617	MT2A	chr16	-46	55216413	55217665
NM_005950	MT1G	chr16	680	55257451	55260145
NM_014685	HERPUD1	chr16	418	55522507	55524826
NM_152727	CPNE2	chr16	20031	55703471	55704612
NM_153837	GPR114	chr16	14	56133616	56134614
BC082977		chr16	-256	56401302	56402285
NM_013242	GTL3	chr16	261	56719760	56721313
NM_020786	PDP2	chr16	-988	65469349	65472547
NM_198061	CES2	chr16	226	65525278	65526868
NM_013241	FHOD1	chr16	939	65836347	65839628
NM_015432	PLEKHG4	chr16	162	65868711	65869440
NM_024519	FAM65A	chr16	13850	66132739	66135469
NM_022355	DPEP2	chr16	5399	66584770	66586146
NM_173165	NFATC3	chr16	-1648	66672979	66677475
NM_003983	SLC7A6	chr16	67	66854793	66857188
NM_032178	SLC7A6OS	chr16	-34	66901707	66903060
NM_018667	SMPD3	chr16	78687	66960770	66961666
NM_006750	SNTB2	chr16	107	67777803	67779511
NM_001605	AARS	chr16	-462	68880376	68882374
NM_152649	MLKL	chr16	221	73291551	73292588
NM_194436	LDHD	chr16	7596	73700215	73700925
NM_014615	KIAA0182	chr16	-1269	84201510	84204800
BC015536	FBXO31	chr16	-20	85908107	85908868
NM_022818	MAP1LC3B	chr16	15543	85998489	85999235
NM_178841	RNF166	chr16	5398	87294273	87295533
NM_030928	CDT1	chr16	-2682	87393680	87396328
NM_175931	CBFA2T3	chr16	4326	87530263	87531303
NM_005187	CBFA2T3	chr16	-1136	87570528	87573548
NM_013275	ANKRD11	chr16	170470	87913259	87914742
NM_013275	ANKRD11	chr16	1113	88083221	88083493
NM_004413	CDK10	chr16	-3536	88210494	88211435
NM_152287	ZNF276	chr16	1554	88316077	88316897
NM_002386	MC1R	chr16	-624	88511552	88512252
NM_145039	MGC16385	chr16	2449	88563731	88564258
NM_001214	GAS8	chr16	3533	88620034	88620521
NM_001092	ABR	chr17	-2457	960048	963015
NM_152348	WDR81	chr17	931	1566935	1568085
NM_178568	RTN4RL1	chr17	84695	1789696	1790771
NM_020310	MNT	chr17	8978	2241327	2242733
NM_015085	GARNL4	chr17	-1595	2642493	2647280
NM_002558	P2RX1	chr17	319	3765478	3767302
NM_174958	ATP2A3	chr17	-826	3814906	3815717
NM_182538	MGC29671	chr17	-153	4283459	4284169
NM_199004	ARRB2	chr17	135	4559710	4561634
NM_000080	CHRNE	chr17	101	4746252	4747842
NM_207103	UNQ5783	chr17	-2789	5081290	5082010
NM_014922	NALP1	chr17	-199	5428287	5429223
NM_199139	BIRC4BP	chr17	-2968	6595627	6598195
NM_174893	C17orf49	chr17	-854	6856086	6859901
NM_201566	SLC16A13	chr17	-1375	6878260	6879841
NM_024297	GABARAP	chr17	865	7081954	7083415
NM_001042	SLC2A4	chr17	-830	7124592	7125302
NM_015982	YBX2	chr17	-2074	7140372	7140972
NM_014716	CENTB1	chr17	408	7180539	7181469
NM_020899	ZBTB4	chr17	5223	7322664	7323372
NM_020899	ZBTB4	chr17	551	7327280	7328100
NM_172088	TNFSF13	chr17	357	7402341	7403051
NM_001406	EFNB3	chr17	8747	7557728	7558254
NM_020877	DNHD3	chr17	118091	7679952	7683757
NM_203411	TMEM88	chr17	1388	7699701	7701291
NM_005852	CHD3	chr17	-910	7730046	7733801
NM_000180	GUCY2D	chr17	-342	7846129	7846619
NM_032580	HES7	chr17	2299	7963716	7967940
NM_032580	HES7	chr17	-2288	7969955	7970876
NM_002616	PER1	chr17	-602	7995422	7998636
NM_014232	VAMP2	chr17	4246	8002528	8003015
NM_017622	C17orf59	chr17	2384	8030601	8032862
NM_004217	AURKB	chr17	305	8053881	8054725
BC063002	C17orf44	chr17	-273	8067080	8067681
NM_025099	C17orf68	chr17	854	8090276	8092190
NM_201520	SLC25A35	chr17	-482	8138912	8139842
NM_145054	USP43	chr17	68272	9488697	9489214
NM_000676	ADORA2B	chr17	-2435	15785023	15788018
NM_004278	PIGL	chr17	-49	16060876	16061492
NM_016113	TRPV2	chr17	600	16259857	16260567
NM_201274	M-RIP	chr17	-512	16885257	16887382
NM_201274	M-RIP	chr17	133155	17019622	17020350
NM_178836	LOC201164	chr17	-27	17049447	17051322
NM_144606	FLCN	chr17	241	17080171	17081790
NM_144678	TOM1L2	chr17	122993	17692889	17694011
NM_148918	SHMT1	chr17	284	18206670	18207925
AK093253	FLJ35934	chr17	194	18254490	18256293
NM_001040078	LOC654346	chr17	-387	18319707	18321166
NM_182568	FLJ36492	chr17	225	18468978	18469713
AK026312	EPN2	chr17	-2335	18933613	18935740
BC058012	EPN2	chr17	421	18937381	18937961
BC058012	EPN2	chr17	419	19002253	19002733
AK000842	GRAP	chr17	1003	19005226	19006433
AK026312	EPN2	chr17	-2875	19059650	19060696
BC058012	EPN2	chr17	421	19063418	19063995
NM_148921	EPN2	chr17	-669	19080350	19080917
NM_139033	MAPK7	chr17	-76	19221306	19221858
NM_007202	AKAP10	chr17	-341	19821597	19822527
BC036241	UPF3A	chr17	35	20164528	20165678
BC033201	FLJ35934	chr17	149	20375989	20376925
BC110499	USP22	chr17	195	20887008	20887933
NM_002756	MAP2K3	chr17	-3345	21131367	21132689
NM_134265	WSB1	chr17	503	22645324	22646147
NM_033198	PIGS	chr17	-599	23922416	23924092
NM_014680	KIAA0100	chr17	831	23994954	23995984
NM_152465	PROCA1	chr17	-57	24062199	24063914
NM_000984	RPL23A	chr17	554	24071155	24072206
NM_004295	TRAF4	chr17	-1591	24092165	24094952
NM_018182	C17orf63	chr17	434	24192985	24194082
NM_004475	FLOT2	chr17	148	24247695	24249692
NM_020889	PHF12	chr17	25184	24277202	24277698
NM_020889	PHF12	chr17	1187	24301092	24301802
NM_004740	MYO18A	chr17	495	24425481	24427035
NM_020772	NUFIP2	chr17	222	24644307	24645655
NM_020791	TAOK1	chr17	268	24741825	24742848
NM_014030	GIT1	chr17	-321	24937796	24944316
NM_033389	SSH2	chr17	-337	25280190	25282772
BC048802	SUZ12P	chr17	2740	26079701	26080186
NM_002982	CCL2	chr17	-1952	29602408	29606505
NM_002982	CCL2	chr17	-1511	29602408	29607386
NM_057178	RFFL	chr17	650	30439403	30440111
NM_144975	SLFN5	chr17	258	30593997	30594927
NM_152270	SLFN11	chr17	-892	30723932	30727319
NM_144682	SLFN13	chr17	372	30798146	30800881
NM_139215	TAF15	chr17	150	31159953	31161548
NM_002984	CCL4	chr17	-353	31454370	31455589
NM_207007	CCL4L2	chr17	-402	31561523	31562833
NM_021006	CCL3L1	chr17	-171	31649182	31650847
NM_080550	AP1GBP1	chr17	156	33042638	33044169
NM_005937	MLLT6	chr17	-2941	34111424	34113495
NM_003559	PIP5K2B	chr17	847	34208401	34209273
NM_006148	LASP1	chr17	-1284	34277371	34279847
NM_020405	PLXDC1	chr17	-2133	34562472	34564391
NM_000981	RPL19	chr17	-190	34609433	34610309
NM_001042471	GSDMB	chr17	-2315	35330114	35331374
NM_021724	NR1D1	chr17	-2750	35512674	35513825
NM_000964	RARA	chr17	-1463	35716794	35718222
NM_001033603	RARA	chr17	12671	35739641	35741772
NM_001067	TOP2A	chr17	-840	35826985	35830086
NM_032865	TNS4	chr17	21119	35889647	35890797
NM_001838	CCR7	chr17	343	35974332	35975482
NM_003079	SMARCE1	chr17	158	36056606	36058336
NM_033133	CNP	chr17	6446	37378410	37379051
NM_012285	KCNH4	chr17	-1472	37587026	37589562
NM_012285	KCNH4	chr17	-1472	37587026	37589562
NM_001524	HCRT	chr17	-3082	37593596	37594560
NM_003152	STAT5A	chr17	-370	37691304	37694137
NM_000263	HSD17B1	chr17	844	37941950	37942691
NM_000413	HSD17B1	chr17	2284	37959309	37960277
NM_025233	COASY	chr17	284	37967491	37968311
NM_178126	LOC162427	chr17	203	38013389	38016062
NM_016602	RUNX1	chr17	2390	38082509	38087454
NM_006373	VAT1	chr17	794	38426583	38427799
NM_005899	NBR1	chr17	-172	38575553	38577646
NM_005474	HDAC5	chr17	-368	39556663	39557153
AK126117	ATXN7L3	chr17	-152	39630797	39632054
NM_002087	GRN	chr17	595	39778037	39779185
NM_001466	FZD2	chr17	-529	39989449	39990394
NM_024722	ACBD4	chr17	150	40568156	40569303
NM_006460	HEXIM1	chr17	1276	40580815	40582670
NM_005892	FMNL1	chr17	7647	40662366	40663076
NM_014798	PLEKHM1	chr17	28718	40894766	40895584
NM_152466	C17orf69	chr17	201	41073445	41073818
BC066350	LOC644246	chr17	969	41627065	41628309
NM_001039083	NBR2	chr17	375	41793389	41795514
NM_001039083	NBR2	chr17	200	42011237	42013013
NM_002265	KPNB1	chr17	-498	43081105	43082446
NM_014726	TBKBP1	chr17	-807	43125520	43128123
NM_003204	NFE2L1	chr17	-178	43479518	43481615
AK097392	TTLL6	chr17	151	44248701	44249758
NM_005831	CALCOCO2	chr17	10600	44273546	44274394
NM_178500	PHOSPHO1	chr17	195	44662121	44663743
NM_003563	SPOP	chr17	478	45109382	45110710
NM_002611	PDK2	chr17	-481	45526643	45527784
NM_032595	PPP1R9B	chr17	1541	45580682	45581983
NM_032595	PPP1R9B	chr17	-1491	45583617	45585111
NM_000088	COL1A1	chr17	1339	45631747	45633573
NM_025149	FLJ20920	chr17	-1944	45856000	45857307
NM_052855	ANKRD40	chr17	410	46139303	46140402
NM_005749	TOB1	chr17	-3254	46298981	46300351
NM_002512	NME1	chr17	86	46597680	46599766
NM_020178	CA10	chr17	393970	47196614	47197619
NM_005450	NOG	chr17	64	52025538	52027137
NM_003647	DGKE	chr17	612	52266863	52267463
NM_005082	TRIM25	chr17	-13	52345517	52347325
NM_017949	CUEDC1	chr17	-1142	53335640	53338143
BC056882	CUEDC1	chr17	-1123	53387849	53389764
NM_007146	ZNF161	chr17	-882	53420428	53422564
NM_012374	OR4D1	chr17	-1853	53585358	53585962
NM_000502	EPX	chr17	-2697	53621884	53622896
NM_006151	LPO	chr17	8357	53678115	53680291
NM_000250	MPO	chr17	-2167	53713812	53717113
NM_004758	BZRAP1	chr17	-2575	53761594	53764511
NM_003168	SUPT4H1	chr17	-528	53784551	53785629
NM_004687	MTMR4	chr17	-1263	53949571	53953378
NM_182620	FAM33A	chr17	49	54586352	54588164
NM_004859	CLTC	chr17	35	55050781	55052951
NM_016125	LOC51136	chr17	561	55395565	55397111
NM_032043	BRIP1	chr17	-13	57294631	57296469
NM_005121	THRAP1	chr17	-14	57496424	57498454
NM_152598	RNF190	chr17	-1277	58240399	58241009
NM_001915	CYB561	chr17	-1560	58877998	58880030
NM_005828	WDR68	chr17	-267	58980715	58981857
NM_030576	LIMD2	chr17	-2093	59132737	59133883
NM_203499	DDX42	chr17	192	59204615	59206365
NM_018469	TEX2	chr17	588	59693319	59694276
BC018972	C17orf60	chr17	-27	59875364	59876014
BC120977		chr17	-438	60208423	60209028
AK123704		chr17	-87	60217851	60220038
BC063466	FLJ32065	chr17	-119	60401023	60403527
NM_006572	GNA13	chr17	36	60482540	60483821
NM_004459	FALZ	chr17	845	63252623	63253549
NM_016627	AMZ2	chr17	644	63755904	63756863
NM_016627	AMZ2	chr17	11461	63766572	63767829
NM_004694	SLC16A6	chr17	-1067	63797846	63802288
NM_212472	PRKAR1A	chr17	88	64019348	64021102
NM_139177	SLC39A11	chr17	102	68599915	68600735
NM_007261	CD300A	chr17	-3259	69970170	69971545
NM_006678	CD300C	chr17	-728	70053599	70055611
NM_017728	TMEM104	chr17	3190	70286937	70287979
NM_024844	NUP85	chr17	290	70712944	70714019
NM_203506	GRB2	chr17	700	70912357	70912902
NM_014738	KIAA0195	chr17	-2333	70961623	70962451
NM_199242	UNC13D	chr17	-315	71352078	71353338
NM_007292	ACOX1	chr17	135	71486087	71487721
NM_001258	CDK3	chr17	-3760	71505007	71505499
NM_052916	RNF157	chr17	-3483	71751004	71751932
NM_002766	PRPSAP1	chr17	-541	71861517	71862617
NM_021972	SPHK1	chr17	-1506	71889935	71891646
NM_015167	PTDSR	chr17	-227	72233779	72234980
NM_001039573	SEC14L1	chr17	-587	72647759	72648359
NM_006640	2009-09-01	chr17	1759	72826406	72831505
NM_006640	2009-09-01	chr17	122731	72946581	72953274
NM_006640	2009-09-01	chr17	123717	72948552	72953274
NM_152468	TMC8	chr17	-730	73634375	73641091
AK123925		chr17	-838	74440854	74441998
NM_020649	CBX8	chr17	432	75384621	75385485
NM_003655	CBX4	chr17	769	75426639	75427440
NM_000199	SGSH	chr17	1618	75805834	75808368
NM_020954	KIAA1618	chr17	646	75849718	75850096
NM_032711	MAFG	chr17	-24	77473929	77475522
NM_002359	MAFG	chr17	1256	77476995	77478252
BC008091		chr17	-751	77517601	77519411
NM_144998	STRA13	chr17	487	77572986	77574164
NM_004207	SLC16A3	chr17	-158	77778857	77781182
BC033560		chr17	-402	77843524	77845238
NM_001012716	C18orf56	chr18	38	646881	649724
NM_006471	MRCL3	chr18	-159	3236246	3238491
NM_033546	MRLC2	chr18	-56	3251098	3253059
NM_001039796	FLJ35776	chr18	-36	3583080	3585070
NM_031216	SEH1L	chr18	-196	12936750	12938822
NM_181481	C18orf1	chr18	-2398	13205673	13207119
NM_181481	C18orf1	chr18	352510	13561117	13561492
NM_001003675	C18orf1	chr18	425	13601460	13602720
NM_005406	ROCK1	chr18	320	16944482	16946498
NM_052911	ESCO1	chr18	-3	17434281	17435107
NM_002894	RBBP8	chr18	181	18766767	18768180
NM_138375	CABLES1	chr18	76526	19065888	19066736
NM_032933	C18orf45	chr18	64266	19207301	19208014
NM_198129	LAMA3	chr18	172780	19696091	19696588
NM_000227	LAMA3	chr18	-1450	19704987	19706119
NM_005637	SS18	chr18	-469	21924612	21925544
NM_017831	RNF125	chr18	445	27852092	27853683
AK056450	KIAA1713	chr18	610	29579065	29579564
NM_032347	ZNF397	chr18	210	31074675	31075778
NM_018170	P15RS	chr18	117	31900789	31901719
NM_152470	RNF165	chr18	-883	42165498	42169104
NM_173206	PIAS2	chr18	53	42750479	42752343
NM_001003652	SMAD2	chr18	49	43710083	43712840
NM_005904	SMAD7	chr18	-604	44729820	44733546
NM_001035005	RPL17	chr18	79	45266967	45268074
NM_014593	CXXC1	chr18	239	46067207	46068687
NM_015832	MBD2	chr18	983	50003986	50004360
NM_007195	POLI	chr18	-74	50049197	50050499
NM_173529	C18orf54	chr18	-802	50137736	50138996
NM_004163	RAB27B	chr18	33	50646147	50647593
NM_173844	MALT1	chr18	-1140	54487332	54489582
NM_002035	FVT1	chr18	343	59184435	59185755
NM_152676	FBXO15	chr18	98	69965137	69966525
NM_001025100	MBP	chr18	-1658	72974850	72975991
NM_198531	ATP9B	chr18	258423	75188396	75189218
NM_048368	CTDP1	chr18	-881	75539564	75540251
NM_048368	CTDP1	chr18	2446	75542100	75544369
NM_024805	C18orf22	chr18	-281	75894296	75895832
NM_033513	C19orf20	chr19	-597	457433	458366
NM_005035	POLRMT	chr19	451	583543	584691
NM_024888	PRG2	chr19	-1864	774461	775171
NM_019112	ABCA7	chr19	-1696	988563	992533
NM_012292	HMHA1	chr19	871	1018579	1019509
NM_177401	MIDN	chr19	4075	1202439	1204813
NM_001319	CSNK1G2	chr19	-2277	1918141	1918741
NM_001319	CSNK1G2	chr19	321	1920464	1921614
NM_130807	MOBKL2A	chr19	10936	2036019	2036648
NM_130807	MOBKL2A	chr19	8423	2038657	2039036
NM_130807	MOBKL2A	chr19	778	2045346	2047637
NM_018049	SF3A2	chr19	3755	2182942	2184204
NM_198532	C19orf35	chr19	119	2232169	2233943
NM_015675	GADD45B	chr19	-84	2425894	2428206
NM_213568	SLC39A3	chr19	571	2690117	2690889
NM_002068	NCLN	chr19	-2610	3084117	3085121
AF161441	LOC284422	chr19	487	3428925	3429963
NM_172251	MRPL54	chr19	-258	3712526	3714301
NM_032607	CREB3L3	chr19	43	4104388	4104954
NM_139159	DPP9	chr19	-86	4673883	4676040
NM_130854	PTPRS	chr19	52864	5238266	5239634
NM_015414	RPL36	chr19	579	5641624	5642224
NM_024103	SLC25A23	chr19	-415	6410786	6411606
NM_024898	DENND1C	chr19	403	6431918	6432873
NM_172014	TNFSF14	chr19	697	6620513	6621292
NM_000064	C3	chr19	268	6670654	6672135
NM_004240	TRIP10	chr19	-1730	6687574	6690378
NM_005490	SH2D3A	chr19	-409	6717457	6720321
NM_005428	VAV1	chr19	314	6723460	6724610
NM_024341	ZNF557	chr19	-412	7019927	7020190
NM_174918	MCEMP1	chr19	1226	7646804	7651533
NM_002002	FCER2	chr19	-3733	7676485	7676975
AK096643		chr19	-7	7841640	7843120
NM_006351	TIMM44	chr19	-616	7914720	7915589
NM_001419	ELAVL1	chr19	771	7975514	7976002
NM_016579	CD320	chr19	123	8278451	8279782
NM_032152	PRAM1	chr19	412	8472537	8473629
NM_024690	MUC16	chr19	64007	8888568	8889455
NM_152289	ZNF562	chr19	202	9592226	9593168
NM_000201	ICAM1	chr19	-450	10241777	10242879
NM_003331	ICAM3	chr19	22	10351503	10352876
NM_178159	FLJ12949	chr19	-263	10536265	10539666
NM_015493	ANKRD25	chr19	53	11165505	11169382
NM_198536	RAB3D	chr19	1540	11316050	11316315
NM_144566	ZNF700	chr19	-378	11896277	11896765
NM_002229	JUNB	chr19	-1791	12759907	12763129
NM_006397	RNASEH2A	chr19	537	12778609	12779319
NM_004343	CALR	chr19	-864	12909077	12910039
NM_005583	LYL1	chr19	-1502	13075077	13077290
NM_017722	TRMT1	chr19	184	13087507	13088789
NM_004907	IER2	chr19	1684	13122680	13125251
NM_023072	ZSWIM4	chr19	30767	13797795	13798285
AK129685		chr19	-378	13810994	13813762
NM_024323	MGC11271	chr19	23976	13853398	13854469
NM_014921	LPHN1	chr19	-1640	14178786	14180489
NM_078481	CD97	chr19	1376	14352752	14356424
NM_152921	EMR2	chr19	2020	14747684	14748982
NM_014371	AKAP8L	chr19	307	15389951	15391101
NM_052890	PGLYRP2	chr19	15331	15435491	15436471
NM_004831	CRSP7	chr19	-1027	16600599	16601485
NM_003950	F2RL3	chr19	-381	16860120	16860768
NM_004335	BST2	chr19	-638	17376996	17379048
NM_173544	BCNP1	chr19	335	17494845	17496044
NM_015122	FCHO1	chr19	-1346	17720106	17723873
NM_015122	FCHO1	chr19	-1346	17720106	17723873
NM_014256	B3GNT3	chr19	-3676	17763107	17763377
NM_000215	JAK3	chr19	925	17817576	17820175
NM_000215	JAK3	chr19	-2506	17821946	17822667
NM_002248	KCNN1	chr19	18751	17941671	17942051
NM_001025604	ARRDC2	chr19	-196	17972502	17972992
NM_153701	IL12RB1	chr19	69	18058338	18058918
NM_005027	PIK3R2	chr19	181	18124177	18126215
NM_012321	LSM4	chr19	143	18294103	18295528
NM_006532	ELL	chr19	802	18492871	18493361
NM_017660	GATAD2A	chr19	1791	19431711	19432663
NM_017660	GATAD2A	chr19	4190	19434121	19435051
NM_032139	ANKRD27	chr19	2697	37854557	37855934
NM_001806	CEBPG	chr19	-799	38555143	38556156
NM_015578	LSM14A	chr19	546	39355544	39356168
NM_015578	LSM14A	chr19	45754	39400584	39401545
NM_175872	FLJ38451	chr19	226	40142351	40143285
NM_020895	GRAMD1A	chr19	800	40183636	40184135
NM_144779	FXYD5	chr19	-34	40336874	40337991
NM_139239	TA-NFKBH	chr19	1323	41081329	41082809
NM_014266	HCST	chr19	1138	41085201	41087517
NM_198125	TYROBP	chr19	-1324	41091958	41092742
NM_001749	CAPNS1	chr19	212	41322339	41323599
NM_152477	ZNF565	chr19	331	41396535	41397616
NM_032838	ZNF566	chr19	-154	41671589	41673073
NM_174905	FAM98C	chr19	124	43585274	43586203
NM_013234	EIF3S12	chr19	-122	43799861	43803017
NM_198445	FLJ45909	chr19	-100	44060563	44061105
NM_033362	MRPS12	chr19	-188	44112250	44113749
NM_024907	FBXO17	chr19	-2449	44160480	44160859
NM_004877	GMFG	chr19	-122	44517663	44518604
NM_003407	ZFP36	chr19	-2873	44586091	44586815
NM_003407	ZFP36	chr19	238	44588921	44590207
NM_003407	ZFP36	chr19	2978	44591957	44592651
NM_000713	BLVRB	chr19	606	45662360	45663463
NM_001042545	LTBP4	chr19	9882	45807650	45810347
NM_016154	RAB4B	chr19	-883	45974676	45975578
OUT		chr19	-4000	46024275	46025207
NM_021601	CD79A	chr19	279	47072505	47074111
NM_019884	GSK3A	chr19	-1230	47438532	47441081
NM_015125	CIC	chr19	-1895	47477640	47479882
NM_014297	ETHE1	chr19	653	48722192	48722974
NM_002659	PLAUR	chr19	293	48865842	48866256
NM_001983	ERCC1	chr19	-31	50618800	50619296
NM_003370	VASP	chr19	-269	50701720	50702796
NM_012155	EML2	chr19	-2442	50836145	50837757
NM_000960	PTGIR	chr19	21	51819845	51820502
NM_016457	PRKD2	chr19	-2372	51912870	51914887
NM_005628	SLC1A5	chr19	2547	51979790	51982422
NM_005628	SLC1A5	chr19	-595	51983912	51984585
NM_005500	SAE1	chr19	317	52325834	52326766
NM_014417	BBC3	chr19	-917	52426451	52427966
NM_014681	DHX34	chr19	318	52544093	52545313
NM_014601	EHD2	chr19	514	52908877	52909153
NM_014959	CARD8	chr19	21	53444377	53445050
NM_001425	EMP3	chr19	-3172	53516437	53518126
NM_001352	DBP	chr19	-296	53831401	53833991
NM_000146	FTL	chr19	-229	54158912	54161385
NM_001774	CD37	chr19	-1058	54527825	54531036
NM_020309	SLC17A7	chr19	-2019	54638150	54639080
NM_001459	FLT3LG	chr19	-3632	54665291	54666040
NM_001015	RPS11	chr19	3827	54694889	54695655
NM_030973	MED25	chr19	332	55013017	55014362
NM_017432	MED25	chr19	-2140	55042551	55045623
NM_152899	NUP62	chr19	-490	55091797	55093101
NM_012068	ATF5	chr19	-166	55123750	55124460
NM_004977	KCNC3	chr19	-2154	55526039	55527162
NM_152353	CLDND2	chr19	-545	56560657	56568572
NM_053003	SIGLEC12	chr19	-541	56696131	56698662
NM_198846	SIGLEC6	chr19	-44	56726547	56727293
NM_014225	PPP2R1A	chr19	-87	57384548	57385368
NM_203307	LOC125893	chr19	-105	58137461	58138068
NM_005874	LILRB2	chr19	11	59476279	59477223
NM_002287	LAIR1	chr19	296	59567934	59568540
NM_020659	TTYH1	chr19	2577	59620805	59621241
NM_002255	KIR3DL1	chr19	14475	60020875	60021832
NM_006737	KIR3DL1	chr19	1194	60054304	60055564
NM_016363	GP6	chr19	-3624	60244731	60245405
NM_139204	EPS8L1	chr19	-144	60274117	60275993
NM_000991	RPL28	chr19	-161	60587614	60590287
NM_001001668	ZNF470	chr19	-360	61770141	61771515
NM_024833	ZNF671	chr19	149	62930290	62931003
NM_032792	ZNF499	chr19	-230	63722333	63723594
NM_005762	TRIM28	chr19	-1998	63743641	63747657
NM_152834	TMEM18	chr2	-728	667174	669161
NM_002166	ID2	chr2	-2126	8768820	8772348
NM_022334	ITGB1BP1	chr2	1051	9512669	9513711
NM_003183	ADAM17	chr2	432	9645566	9646601
NM_006826	YWHAQ	chr2	-607	9721836	9722787
NM_134421	HPCAL1	chr2	152	10393866	10395285
NM_145693	LPIN1	chr2	30879	11867622	11868810
NM_014713	LAPTM4A	chr2	161	20172001	20173824
NM_022460	HS1BP3	chr2	-3021	20774816	20776211
BC037408	KIAA1240	chr2	156	24060580	24062280
NM_025203	FLJ21945	chr2	-193	24181493	24182641
NM_024322	ADCY3	chr2	28	24927271	24928752
NM_018263	ASXL2	chr2	-127	26011933	26014336
NM_000183	HADHB	chr2	448	26379177	26380251
NM_033505	SELI	chr2	290	26479833	26482012
NM_021831	FLJ21839	chr2	-858	27184600	27185967
NM_014748	SNX17	chr2	148	27504056	27506318
NM_144631	ZNF513	chr2	1300	27513050	27514838
NM_002709	PPP1CB	chr2	117	28885287	28887499
NM_015955	C2orf4	chr2	-294	32146898	32148388
NM_003162	STRN	chr2	-707	37105565	37106382
NM_019024	KIAA1414	chr2	314	37222526	37223119
NM_006449	CDC42EP3	chr2	249	37809446	37812010
NM_173652	MGC34824	chr2	-1029	38267493	38270244
NM_025264	THUMPD2	chr2	-1206	39918195	39920273
NM_005400	PRKCE	chr2	702	45790981	45791810
NM_001430	EPAS1	chr2	-158	46434815	46437295
NM_002643	PIGF	chr2	-7	46755337	46756481
NM_020458	TTC7A	chr2	37715	47116870	47118486
NM_001743	CALM2	chr2	22	47314393	47316165
NM_000179	MSH6	chr2	16130	47937376	47938756
NM_002158	HTLF	chr2	15	48452528	48454393
NM_178313	SPTBN1	chr2	100030	54796506	54797917
NM_022893	BCL11A	chr2	-2915	60694217	60696182
NM_022894	PAPOLG	chr2	488	60894927	60896115
NM_002908	REL	chr2	-118	61019565	61021003
NM_002618	PEX13	chr2	-82	61155262	61157614
NM_152392	AHSA2	chr2	-1091	61314510	61316250
NM_015252	EHBP1	chr2	-438	62843420	62845270
NM_006759	UGP2	chr2	93	63979146	63982368
NM_203437	AFTPH	chr2	20	64662019	64664252
NM_003038	SLC1A4	chr2	-362	65126618	65129146
NM_015147	CEP68	chr2	-94	65194630	65195681
NM_181784	SPRED2	chr2	34932	65535565	65536493
NM_181784	SPRED2	chr2	-388	65570395	65572304
NM_001004345	FLJ16124	chr2	-346	65574005	65576294
NM_019002	ETAA16	chr2	367	67535989	67536929
NM_002664	PLEK	chr2	50	68503882	68504366
NM_014882	ARHGAP25	chr2	-53	68912792	68914269
NM_002056	GFPT1	chr2	-73	69525143	69526956
NM_001153	ANXA4	chr2	169	69880452	69881748
NM_178439	GMCL1	chr2	631	69968848	69969351
NM_006196	PCBP1	chr2	-398	70224724	70227182
NM_017880	FLJ20558	chr2	9507	70319835	70320755
NM_022173	TIA1	chr2	382	70386263	70387770
NM_032822	FLJ14668	chr2	562	70439825	70440755
NM_017567	NAGK	chr2	3949	71210710	71211391
NM_014497	ZNF638	chr2	17390	71487244	71488623
NM_015120	ALMS1	chr2	365	73524366	73525444
NM_213622	STAMBP	chr2	688	73967544	73969434
NM_018221	MOBK1B	chr2	238	74316884	74317917
NM_018221	MOBK1B	chr2	-2949	74320318	74320856
NM_012477	WBP1	chr2	-619	74595690	74597535
NM_053050	MRPL53	chr2	264	74610626	74612010
NM_003203	C2orf3	chr2	475	75848788	75850216
NM_003849	SUCLG1	chr2	113	84597663	84598599
NM_021103	TMSB10	chr2	-736	85042019	85045350
NM_020122	KCMF1	chr2	-847	85108691	85109423
NM_001747	CAPG	chr2	523	85548126	85549496
NM_003761	VAMP8	chr2	1349	85716748	85718699
NM_003896	ST3GAL5	chr2	118	86026732	86028662
NM_018433	JMJD1A	chr2	-328	86579422	86580123
NM_016044	FAHD2A	chr2	394	95490189	95491242
BC039456		chr2	342	96096621	96098963
NM_017849	TMEM127	chr2	8894	96344265	96345159
NM_014014	ASCC3L1	chr2	-470	96392196	96395014
NM_001008949	KIAA1754L	chr2	-3539	96409013	96409947
NM_015341	BRRN1	chr2	484	96423467	96424216
BC012317	LINCR	chr2	-390	96595590	96596630
NM_212481	ARID5A	chr2	-3193	96620528	96621760
NM_212481	ARID5A	chr2	270	96623391	96625823
NM_016466	ANKRD39	chr2	-208	96944820	96946841
NM_017789	SEMA4C	chr2	2433	96954136	96956163
NM_199336	DKFZp434N062	chr2	393	97181661	97182465
NM_198555	ANKRD36	chr2	-311	97200231	97201601
AK074570	ANKRD36B	chr2	-144	97663940	97666038
NM_004027	INPP4A	chr2	681	98520363	98520859
NM_145199	LIPT1	chr2	-654	99227645	99230918
NM_175735	LYG2	chr2	-1084	99330582	99331762
NM_017546	C2orf29	chr2	268	101327487	101328840
AK131289		chr2	-187	101549504	101550237
NM_145687	MAP4K4	chr2	-254	101771630	101773872
NM_032718	MGC11332	chr2	672	102810437	102811881
NM_004257	TGFBRAP1	chr2	-120	105403643	105405891
NM_004336	BUB1	chr2	-227	111151440	111152804
NM_153712	TTL	chr2	-888	112954347	112955824
NM_005415	SLC20A1	chr2	-684	113118666	113119480
NM_000576	IL1B	chr2	-2802	113313076	113313703
NM_173842	IL1RN	chr2	-232	113600705	113601567
NM_012455	PSD4	chr2	-163	113646548	113648706
NM_013992	PAX8	chr2	45671	113705938	113708176
BC053987	FLJ00038	chr2	-1252	114064557	114067879
NM_005270	GLI2	chr2	2494	121268335	121268825
NM_000312	PROC	chr2	-1814	127890050	127890815
NM_002410	MGAT5	chr2	690	134843399	134843780
NM_012233	RAB3GAP1	chr2	164	135643318	135644179
NM_032143	ZRANB3	chr2	-31	136121529	136123609
NM_003467	CXCR4	chr2	201	136707449	136711063
NM_018460	ARHGAP15	chr2	-458	143719804	143720668
NM_177985	ARL5A	chr2	163	152509552	152511156
NM_000726	CACNB4	chr2	-320	152780959	152781785
NM_152522	ARL6IP6	chr2	49	153399931	153401441
NM_013450	BAZ2B	chr2	565	160297581	160298422
NM_016839	RBMS1	chr2	125080	161049866	161051598
NM_022168	IFIH1	chr2	-906	163000383	163002522
NM_012198	GCA	chr2	530	163026263	163027110
NM_144711	KLHL23	chr2	38823	170414958	170415703
NM_012290	TLK1	chr2	506	171841463	171842460
NM_024843	CYBRD1	chr2	-29	172204000	172204928
NM_003705	SLC25A12	chr2	75	172575237	172577094
NM_004405	DLX2	chr2	-425	172792905	172793916
NM_000210	ITGA6	chr2	-544	173116942	173117610
NM_145810	CDCA7	chr2	40	174044299	174045915
NM_001880	ATF2	chr2	-57	175857886	175859036
NM_006164	NFE2L2	chr2	36	177954028	177955748
NM_003690	PRKRA	chr2	202	179140186	179142153
NM_181342	FKBP7	chr2	-611	179168839	179170042
NM_080876	DUSP19	chr2	35	183768504	183769551
NM_032168	WDR75	chr2	-14	190131186	190132114
NM_022353	OSGEPL1	chr2	483	190452456	190453438
AK127176	FLJ20160	chr2	-224	191097183	191099542
NM_012223	MYO1B	chr2	132696	192067377	192069285
NM_001031716	OBFC2A	chr2	-1088	192365836	192369515
NM_004226	STK17B	chr2	-567	196860953	196863744
BC016985	ANKRD44	chr2	-102	197999964	198002243
NM_002156	HSPD1	chr2	642	198188984	198190024
NM_138395	MARS2	chr2	1431	198396613	198397433
NM_152524	SGOL2	chr2	188	201215895	201217375
NM_014670	BZW1	chr2	-53	201501087	201503111
NM_003879	CFLAR	chr2	633	201806532	201807525
NM_032974	CASP10	chr2	299	201872997	201873853
NM_177538	CYP20A1	chr2	526	203928872	203930016
BC067833	GPR1	chr2	62	206907772	206908387
NM_001039845	MDH1B	chr2	55	207455013	207455989
NM_145280	FAM119A	chr2	-211	208314396	208316431
NM_015040	PIP5K3	chr2	112	208955711	208957506
NM_199229	RPE	chr2	285	210692665	210693678
NM_152519	FLJ23861	chr2	-48	210860587	210862623
NM_000465	BARD1	chr2	346	215498930	215500123
NM_018000	DSU	chr2	-3172	216706192	216707794
AL137534	DKFZp434H1419	chr2	185	216907805	216908198
NM_022648	TNS1	chr2	423	218633331	218634358
NM_198483	IL8RBP	chr2	-140	218724666	218725486
NM_198483	IL8RBP	chr2	33804	218758500	218759540
NM_021198	CTDSP1	chr2	-2053	219085989	219089870
NM_024782	NHEJ1	chr2	197	219850007	219851656
NM_024293	C2orf17	chr2	246	219868143	219869266
NM_003691	STK16	chr2	3270	219937413	219940583
NM_006000	TUBA1	chr2	1010	219942393	219943873
NM_205847	GMPPA	chr2	123	220188286	220190227
NM_006216	SERPINE2	chr2	5283	224723777	224724654
AB014594	DOCK10	chr2	871	225731829	225732099
NM_005381	NCL	chr2	-603	232155013	232155613
NM_173513	MGC43122	chr2	-194	232204040	232205458
NM_152383	MGC42174	chr2	52672	232703908	232705232
NM_005541	INPP5D	chr2	-46	233749917	233751071
NM_152879	DGKD	chr2	-3750	234041155	234041650
NM_020311	CMKOR1	chr2	-238	237259535	237260748
NM_004735	LRRFIP1	chr2	-2622	238379616	238380996
NM_194312	LOC339768	chr2	7533	238797609	238799508
NM_001040445	ASB1	chr2	-45	239116697	239118464
NM_018226	RNPEPL1	chr2	-1075	241224759	241229277
NM_005301	GPR35	chr2	-3923	241282943	241286779
AK098031	FLJ40712	chr2	-1089	242642971	242643781
NM_033089	ZCCHC3	chr20	185	225688	227088
NM_006943	SOX12	chr20	-679	253039	254079
NM_024958	NRSN2	chr20	-1173	275868	277571
AK097113	HSPA1A	chr20	-888	1418999	1423115
NM_198994	TGM6	chr20	-939	2308084	2309145
NM_006392	NOL5A	chr20	415	2581104	2582233
NM_030811	MRPS26	chr20	-496	2973718	2974639
NM_018347	C20orf29	chr20	-1257	3746883	3749007
NM_153640	PANK2	chr20	27269	3845313	3846149
NM_007219	RNF24	chr20	-1655	3945117	3946266
NM_183079	PRNP	chr20	-442	4614208	4615045
NM_170774	RASSF2	chr20	98	4742769	4744573
NM_019593	RP5-1022P6.2	chr20	713	5538661	5539258
NM_017671	C20orf42	chr20	-77	6051634	6052902
NM_021156	TXNDC13	chr20	-26	7947503	7949336
NM_170784	MKKS	chr20	-419	10362144	10364426
NM_052865	C20orf72	chr20	592	17897730	17898976
NM_003434	ZNF133	chr20	85	18216504	18217979
NM_012072	CD93	chr20	110	23013950	23015785
NM_001008693	CST9	chr20	-982	23534975	23536015
NM_000099	CST3	chr20	336	23565832	23566644
NM_003650	CST7	chr20	334	24877565	24878834
NM_020531	C20orf3	chr20	606	24920352	24921287
NM_021067	GINS1	chr20	-293	25335731	25336324
NM_152667	NANP	chr20	8	25551755	25553457
NM_181353	ID1	chr20	-903	29654096	29657603
NM_002110	HCK	chr20	-451	30102206	30104327
NM_015338	ASXL1	chr20	-1728	30406652	30409519
AK091025	FLJ33706	chr20	-542	30702841	30704925
NM_175850	DNMT3B	chr20	-3036	30827746	30828819
NM_012325	MAPRE1	chr20	579	30871676	30872350
NM_003098	SNTA1	chr20	-1548	31495588	31498226
NM_032819	ZNF341	chr20	188	31782911	31784402
NM_021202	TP53INP2	chr20	-669	32754652	32755627
NM_006404	PROCR	chr20	284	33223197	33224240
NM_015474	SAMHD1	chr20	807	35012484	35013082
NM_198951	TGM2	chr20	21380	36205264	36206204
NM_001725	BPI	chr20	52	36365650	36366451
NM_015568	PPP1R16B	chr20	-800	36866604	36867318
NM_006275	SFRS6	chr20	-164	41519245	41520290
NM_015478	L3MBTL	chr20	-250	41575507	41576925
NM_032883	C20orf100	chr20	34537	42012394	42013120
NM_006282	STK4	chr20	-406	43027630	43028624
NM_022095	ZNF335	chr20	-306	44034224	44034868
NM_004994	MMP9	chr20	-3702	44066947	44067556
NM_182764	ELMO2	chr20	5601	44462476	44463679
NM_182764	ELMO2	chr20	-861	44468528	44470550
NM_183048	PRKCBP1	chr20	39347	45379179	45379889
NM_181659	NCOA3	chr20	341	45563785	45565023
NM_001316	CSE1L	chr20	227	47095897	47097045
NM_021035	ZNFX1	chr20	29254	47297960	47299550
NM_173091	NFATC2	chr20	706	49591659	49592259
NM_183425	RBM38	chr20	1582	55400508	55402394
NM_018498	PPP4R1L	chr20	2628	56314851	56315696
NM_173644	C20orf197	chr20	-210	58063054	58065274
NM_144703	LSM14B	chr20	9235	60139145	60142499
NM_001853	COL9A3	chr20	15816	60934209	60935139
NM_017798	YTHDF1	chr20	-657	61318120	61319160
NM_139317	BIRC7	chr20	-741	61336483	61337476
NM_172109	KCNQ2	chr20	30812	61542937	61544314
NM_024059	C20orf195	chr20	145	61654328	61655594
NM_032957	TNFRSF6B	chr20	202	61759633	61760952
NM_032957	TNFRSF6B	chr20	28531	61788266	61788976
NM_199363	TPD52L2	chr20	-1291	61965249	61966236
NM_080621	SAMD10	chr20	1527	62078894	62080924
NM_005873	RGS19	chr20	1807	62178742	62180222
NM_017447	C21orf91	chr21	-1427	18113405	18114476
NM_015565	ZNF294	chr21	114	29286570	29287393
NM_006447	USP16	chr21	-473	29316846	29319825
NM_006585	CCT8	chr21	-102	29367683	29368283
NM_206866	BACH1	chr21	397	29593524	29594484
NM_003895	SYNJ1	chr21	-24	33021106	33023238
NM_000629	IFNAR1	chr21	320	33619048	33619758
NM_001001890	RUNX1	chr21	433	35181952	35182897
NM_015358	MORC3	chr21	588	36614605	36615321
NM_144492	CLDN14	chr21	-3125	36776652	36778115
NM_001001894	TTC3	chr21	665	37366390	37369820
NM_182918	ERG	chr21	113083	38676905	38681463
NM_001001789	C21orf24	chr21	728	39045738	39046008
NM_203433	DSCR2	chr21	-204	39476427	39478602
NM_001007246	BRWD1	chr21	-664	39607735	39608445
NM_002463	MX2	chr21	11	41655200	41656461
NM_199050	C21orf25	chr21	-2076	42220961	42222928
NM_173568	UMODL1	chr21	45339	42401232	42401719
NM_207630	ABCG1	chr21	12644	42561196	42562617
NM_032404	TMPRSS3	chr21	-540	42682296	42683377
NM_080860	TSGA2	chr21	431	42788464	42789614
NM_018669	WDR4	chr21	373	43171748	43173000
NM_000071	CBS	chr21	-3666	43372878	43373441
NM_207473	FLJ41733	chr21	-1060	43606169	43606989
NM_002626	PFKL	chr21	-544	44543544	44544082
NM_003307	TRPM2	chr21	294	44597523	44598887
NM_198690	KRTAP10-9	chr21	-619	44870355	44871342
NM_000211	ITGB2	chr21	6804	45158033	45158965
NM_000211	ITGB2	chr21	281	45164206	45165838
NM_194255	SLC19A1	chr21	6587	45779338	45781047
NM_032261	C21orf56	chr21	101	46427723	46429533
NM_058181	C21orf57	chr21	278	46530661	46531283
NM_018943	TUBA8	chr22	8564	16975931	16977421
AB051453	KIAA1666	chr22	323	18834750	18836024
NM_004782	SNAP29	chr22	-243	19536365	19538840
NM_006767	LZTR1	chr22	204	19660838	19661988
AB051453	KIAA1666	chr22	589	20062860	20064010
AB051453	KIAA1666	chr22	323	20228604	20230098
NM_013313	YPEL1	chr22	611	20413584	20414444
BC063619	BCR	chr22	-571	21302889	21304263
X62125	IGL@	chr22	-1560	21485831	21490704
NM_014433	RTDR1	chr22	145	21808405	21808895
NM_021574	BCR	chr22	2193	21848777	21849819
NM_003073	SMARCB1	chr22	-2716	22450687	22451288
NM_198440	DERL3	chr22	-325	22505399	22506761
NM_000675	ADORA2A	chr22	1966	23154420	23156803
NM_005265	GGT1	chr22	-702	23321802	23324260
NM_012399	PITPNB	chr22	142	26638838	26640497
NM_133455	EMID1	chr22	-2372	27922610	27925659
NM_020530	OSM	chr22	-46	28986377	28988503
NM_031937	TBC1D10A	chr22	25945	29019553	29023453
NM_000355	TCN2	chr22	-162	29327091	29328014
NM_030758	OSBP2	chr22	858	29416069	29416339
NM_005569	LIMK2	chr22	338	29932566	29933717
NM_002133	HMOX1	chr22	240	34101183	34102577
NM_145640	APOL3	chr22	-1610	34882681	34883494
NM_030882	APOL2	chr22	-70	34959945	34960573
NM_013416	NCF4	chr22	294	35581025	35582651
NM_002872	RAC2	chr22	-396	35964291	35966111
NM_013385	PSCD4	chr22	18190	36020740	36021487
NM_002405	MFNG	chr22	-277	36206649	36207676
NM_013365	GGA1	chr22	25423	36353715	36355136
NM_018957	SH3BP1	chr22	-1859	36356715	36359934
NM_014291	GCAT	chr22	-921	36525934	36529133
NM_007068	DMC1	chr22	-474	37290479	37291847
NM_004286	GTPBP1	chr22	-751	37425148	37425962
NM_014292	CBX6	chr22	-516	37592809	37593739
NM_014508	APOBEC3F	chr22	11	37734309	37735242
NM_152426	APOBEC3B	chr22	-269	37740959	37741955
NM_145298	APOBEC3F	chr22	213	37760809	37761961
NM_021096	CACNA1I	chr22	-3449	38287508	38288108
NM_004810	GRAP2	chr22	-348	38620730	38621745
NM_015088	TNRC6B	chr22	-48	38897491	38899303
NM_000026	ADSL	chr22	113	39066428	39067923
NM_006358	SLC25A17	chr22	570	39538819	39539825
NM_014248	RBX1	chr22	431	39671792	39672838
NM_001003796	NHP2L1	chr22	308	40408668	40409542
NM_004599	SREBF2	chr22	-233	40552000	40554744
NM_178136	POLDIP3	chr22	-528	41335509	41336467
NM_173467	MT	chr22	14912	41848579	41849399
NM_022141	PARVG	chr22	361	42901538	42902699
NM_015124	DIP	chr22	47656	45390422	45391242
NM_022766	CERK	chr22	726	45453755	45454135
NM_025204	TRABD	chr22	5504	48930988	48933653
NM_002972	SBF1	chr22	5067	49197735	49199328
NM_203302	MGC70863	chr22	216	49511926	49513242
NM_016000	TRNT1	chr3	400	3143587	3144517
NM_014850	SRGAP3	chr3	570	9264731	9266751
NM_015453	THUMPD3	chr3	242	9379557	9380397
BC052961	LOC440944	chr3	-90	9412749	9414116
NM_004634	BRPF1	chr3	-1	9747113	9749751
NM_022094	CIDEC	chr3	385	9895056	9895655
NM_153483	IL17RE	chr3	93	9918310	9920480
NM_018462	VHL	chr3	366	10132149	10133247
NM_001570	IRAK2	chr3	138	10181345	10182055
NM_014760	TATDN2	chr3	-19	10264990	10266162
NM_016362	GHRL	chr3	-2038	10308692	10310202
NM_024923	NUP210	chr3	-916	13437194	13438257
NM_004628	XPC	chr3	65	14194613	14195543
NM_003043	SLC6A6	chr3	37355	14456129	14456800
NM_015199	ANKRD28	chr3	61852	15813731	15814680
NM_015150	RAFTLIN	chr3	-156	16528997	16531767
NM_002971	SATB1	chr3	-1033	18439979	18442775
NM_144633	KCNH8	chr3	-1566	19162577	19164332
NM_004162	RAB5A	chr3	111	19963093	19964654
NM_003884	PCAF	chr3	-267	20054644	20057877
NM_001012413	SGOL1	chr3	33	20201874	20203434
NM_001068	TOP2B	chr3	-502	25679790	25682799
NM_018297	NGLY1	chr3	300	25798250	25801003
NM_003242	TGFBR2	chr3	-2813	30619123	30621246
NM_178862	STT3B	chr3	-343	31547931	31550371
NM_015141	GPD1L	chr3	545	32123301	32124084
NM_017801	CMTM6	chr3	451	32518453	32519459
NM_014517	UBP1	chr3	32	33455783	33457901
NM_014805	EPM2AIP1	chr3	495	37008221	37010387
NM_005808	CTDSPL	chr3	478	37878685	37879615
NM_001607	ACAA1	chr3	-587	38152965	38155447
NM_033027	AXUD1	chr3	768	39169037	39169637
NM_005875	EIF1B	chr3	-196	40325625	40326335
NM_001904	CTNNB1	chr3	611	41216356	41216897
BC040739	ULK4	chr3	317	41697160	41698264
NM_005385	NKTR	chr3	52164	42668464	42670164
NM_018075	TMEM16K	chr3	328	43637552	43638921
NM_178181	CDCP1	chr3	36056	45126291	45127434
NM_147129	ALS2CL	chr3	-2089	46711909	46712619
NM_022342	KIF9	chr3	751	47297305	47299277
NM_015466	PTPN23	chr3	-4	47396697	47398283
NM_003074	SMARCC1	chr3	205	47797360	47799050
NM_030884	MAP4	chr3	-636	47927031	47927855
NM_030885	MAP4	chr3	624	48104295	48105885
NM_016479	SCOTIN	chr3	27269	48488935	48489858
NM_033199	UCN2	chr3	-1840	48575993	48580098
NM_004157	PRKAR2A	chr3	581	48859398	48859988
NM_006321	ARIH2	chr3	-309	48930570	48931380
NM_199073	ARIH2	chr3	-54	49032214	49034920
NM_199443	USP4	chr3	-410	49352391	49353468
NM_032316	NICN1	chr3	279	49441171	49441793
NM_153273	IHPK1	chr3	-859	49799539	49800133
NM_203370	C3orf54	chr3	67	49814909	49816606
NM_005777	RBM6	chr3	50	49952126	49953165
AK096595	GNAI2	chr3	-216	50238079	50238943
NM_002070	GNAI2	chr3	985	50247602	50251668
NM_012191	HYAL1	chr3	399	50310523	50312111
NM_170713	RASSF1	chr3	141	50348912	50350605
NM_170714	RASSF1	chr3	269	50352101	50354103
NM_006010	ARMET	chr3	-81	51396795	51398528
NM_015926	TEX264	chr3	-328	51678722	51681281
NM_000666	ACY1	chr3	-662	51991463	51992417
NM_015426	WDR51A	chr3	139	52162352	52164290
NM_144641	PPM1M	chr3	-2156	52252504	52253634
AY358264	TMEM113	chr3	141	52286495	52288092
NM_001660	ARF4	chr3	-82	57557196	57559205
NM_152678	FAM116A	chr3	443	57653023	57653779
NM_020676	ABHD6	chr3	838	58198831	58199541
NM_017771	PXK	chr3	58	58292716	58294713
AK075297	KCTD6	chr3	-112	58451741	58453795
NM_198859	PRICKLE2	chr3	75788	64109212	64111554
NM_006407	ARL6IP5	chr3	-1251	69213255	69217802
NM_032682	FOXP1	chr3	517008	71198263	71199382
NM_001012505	FOXP1	chr3	40824	71674392	71675621
NM_174907	PPP4R2	chr3	-99	73127680	73129739
NM_000158	GBE1	chr3	247	81892509	81894277
NM_173824	C3orf38	chr3	-108	88281195	88282186
NM_153605	DKFZp667G2110	chr3	34333	99112426	99113257
NM_032778	MINA	chr3	643	99172697	99173845
NM_153182	MINA	chr3	-2456	99176095	99176787
NM_014820	TOMM70A	chr3	321	101601657	101603532
NM_032787	GPR128	chr3	11	101810700	101811590
NM_001627	ALCAM	chr3	448	106567849	106569851
NM_018010	IFT57	chr3	-195	109423569	109424698
AB209903	PHLDB2	chr3	996	113061628	113063117
NM_138485	GTPBP8	chr3	28	114192008	114193026
NM_144718	CCDC52	chr3	63338	114653110	114653601
NM_144718	CCDC52	chr3	343	114715913	114716787
NM_025146	NAT13	chr3	-293	114946352	114949806
NM_173570	ZDHHC23	chr3	-360	115148732	115149423
NM_002093	GSK3B	chr3	-1089	121294911	121297674
BC013757	LRRC58	chr3	-40	121550106	121551726
AB023223	STXBP5L	chr3	428	122109696	122110705
NM_018456	EAF2	chr3	585	123036768	123037849
NM_005213	CSTA	chr3	-2250	123523961	123524940
NM_022757	CCDC14	chr3	-4253	125162461	125163286
AB033063	HEG1	chr3	-3160	126233681	126234642
NM_025180	CEP63	chr3	80	135686475	135689174
NM_015396	ARMC8	chr3	335	139388474	139389886
NM_183237	RNF7	chr3	657	142940100	142940710
NM_004267	CHST2	chr3	-884	144319640	144321322
NM_004130	GYG1	chr3	565	150191672	150193603
NM_032383	HPS3	chr3	363	150329905	150330957
NM_005067	SIAH2	chr3	-1378	151963933	151966745
NM_022788	P2RY12	chr3	-3042	152587785	152588784
NM_002886	RAP2B	chr3	-542	154360756	154363612
NM_020865	DHX36	chr3	325	155524188	155525108
NM_015508	TIPARP	chr3	-113	157874282	157875652
NM_001004316	FLJ16641	chr3	-2715	158023746	158024418
NM_020307	CCNL1	chr3	164	158360607	158361434
NM_002852	PTX3	chr3	25	158636795	158637871
NM_016625	RSRC1	chr3	132	159310021	159311429
NM_014575	SCHIP1	chr3	491623	160965623	160966114
NM_000882	IL12A	chr3	-643	161187583	161189792
NM_014498	GOLPH4	chr3	337	169295032	169297036
NM_003262	TLOC1	chr3	622	171167587	171168219
NM_002740	PRKCI	chr3	50	171422087	171423865
BC107708	RPL22L1	chr3	14	172070157	172071151
NM_020390	EIF5A2	chr3	558	172108093	172109048
NM_015028	TNIK	chr3	-275	172659565	172662094
NM_003810	TNFSF10	chr3	-41	173723482	173724543
NM_018098	ECT2	chr3	-3736	173950688	173951838
NM_152240	ZMAT3	chr3	70	180271453	180272980
NM_001042601	TTC14	chr3	178	181802178	181803443
NM_005087	FXR1	chr3	30	182112142	182114225
NM_014616	ATP11B	chr3	-516	183993124	183993829
NM_032047	B3GNT5	chr3	-674	184451651	184454468
NM_017644	KLHL24	chr3	269	184835736	184837027
NM_017644	KLHL24	chr3	15185	184850833	184851761
NM_032331	ECE2	chr3	-270	185448738	185451023
NM_033259	CAMK2N2	chr3	-387	185460947	185463733
NM_004953	EIF4G1	chr3	-475	185519646	185521009
NM_006232	POLR2H	chr3	-393	185562707	185564297
NM_022149	MAGEF1	chr3	165	185911486	185913261
NM_139248	LIPH	chr3	15105	186737702	186738231
NM_004593	SFRS10	chr3	318	187137458	187138823
NM_004454	ETV5	chr3	-631	187308560	187311861
NM_004797	ADIPOQ	chr3	-2790	188040087	188040662
NM_052969	RPL39L	chr3	259	188338966	188340447
NM_001706	BCL6	chr3	180	188945419	188946575
NM_178496	C3orf59	chr3	533	194117764	194118474
BC027871	LOC647323	chr3	-266	195203509	195205323
NM_005524	HES1	chr3	-1183	195333296	195337608
NM_130830	LRRC15	chr3	5166	195566225	195566981
NM_153690	FAM43A	chr3	-2998	195884514	195885327
NM_153690	FAM43A	chr3	38	195887206	195888707
NM_001010938	TNK2	chr3	523	197109864	197110574
NM_005781	TNK2	chr3	54	197122481	197125792
NM_003234	TFRC	chr3	7	197296253	197298236
NM_005017	PCYT1A	chr3	10	197502309	197503459
NM_138461	TM4SF19	chr3	36	197553109	197553956
AK026451	UBXD7	chr3	-137	197647114	197648377
NM_152617	RNF168	chr3	651	197717329	197719154
NM_198565	LRRC33	chr3	-383	197853953	197855212
NM_032898	C3orf34	chr3	602	197926188	197927416
BC033615	KIAA0226	chr3	197	198951150	198952622
NM_001647	APOD	chr3_random	-3105	547270	548060
NM_001039127	ZNF718	chr4	68516	111123	112462
NM_005255	GAK	chr4	558	913707	916787
NM_001328	CTBP1	chr4	2216	1229432	1231612
NM_006342	TACC3	chr4	1104	1690915	1692285
NM_005663	WHSC2	chr4	-345	1977697	1978954
NM_002938	RNF4	chr4	-127	2436787	2439033
NM_001120	TETRAN	chr4	1395	2970529	2972229
NM_005980	S100P	chr4	-3675	6808861	6811063
NM_020773	TBC1D14	chr4	82052	7111275	7112116
AK096655	MGC21874	chr4	460	7172463	7173702
NM_182646	CPEB2	chr4	-1569	14679129	14681314
NM_015907	LAP3	chr4	681	17255466	17256286
NM_153686	HCAP-G	chr4	-93	17698932	17700544
NM_173463	DKFZp761B107	chr4	-37	24657481	24658783
NM_203284	RBPSUH	chr4	-311	25997026	25999785
NM_032457	PCDH7	chr4	-3012	30394824	30395762
NM_015230	CENTD1	chr4	86	36067691	36069227
BC039540	LOC253981	chr4	207	37509563	37511150
NM_003359	UGDH	chr4	690	39350537	39351638
NM_174921	LOC201895	chr4	254	39462049	39463537
NM_005339	HIP2	chr4	131	39521927	39523208
AK001542	N4BP2	chr4	108	39880379	39882016
NM_173075	APBB2	chr4	-53	41056455	41058484
NM_020453	ATP10D	chr4	114	47327965	47328937
AB040891	KIAA1458	chr4	-13	48183622	48185492
NM_017830	OCIAD1	chr4	-132	48672852	48674769
NM_152540	SCFD2	chr4	172	54072143	54073854
NM_018475	TMEM165	chr4	-43	56102272	56104210
NM_004898	CLOCK	chr4	-626	56253155	56255948
NM_025009	CEP135	chr4	-132	56654791	56656874
NM_139211	HOP	chr4	-2237	57365176	57366456
NM_000938	POLR2B	chr4	701	57685634	57687841
NM_001553	IGFBP7	chr4	-756	57816562	57819885
NM_001812	CENPC1	chr4	164	68239265	68240452
NM_012108	BRDG1	chr4	-84	68252940	68253315
NM_014465	SULT1B1	chr4	15	70806668	70807682
BC030809	RUFY3	chr4	-634	71936448	71936850
NM_000788	DCK	chr4	-256	72223451	72224889
NM_003759	SLC4A4	chr4	80	72569520	72570342
NM_198889	ANKRD17	chr4	586	74488178	74489725
L10403	PPBPL2	chr4	477	75285321	75286028
NM_015436	RCHY1	chr4	423	76796088	76796680
NM_012297	G3BP2	chr4	249	76954512	76955985
NM_005506	SCARB2	chr4	-306	77492165	77492875
NM_003943	GENX-3414	chr4	-835	77583793	77584512
NM_006835	CCNI	chr4	-986	78354238	78356343
NM_144571	CNOT6L	chr4	-485	79097137	79099279
NM_198892	BMP2K	chr4	-145	80053436	80055695
NM_031370	HNRPD	chr4	129	83651115	83653283
NM_016211	SEC31L1	chr4	127	84168558	84170346
NM_024672	THAP9	chr4	9	84178154	84179894
NM_194282	DKFZp686L1814	chr4	-290	84288064	84290839
NM_016129	COPS4	chr4	225	84313175	84314110
NM_016619	PLAC8	chr4	4203	84388444	84389287
NM_016619	PLAC8	chr4	1464	84391130	84392079
NM_133636	HEL308	chr4	203	84733070	84734933
NM_139076	CCDC98	chr4	509	84762544	84763376
NM_032717	LPAAT-THETA	chr4	-656	84813384	84814967
NM_014991	WDFY3	chr4	274841	85969280	85970484
NM_001025616	ARHGAP24	chr4	-122	86752790	86753891
NM_020803	KLHL8	chr4	194	88497877	88499441
NM_198038	NUDT9	chr4	11	88700319	88701529
NM_001040060	SPP1	chr4	-146	89253515	89254153
NM_004827	ABCG2	chr4	26905	89409653	89410918
NM_152542	PPM1K	chr4	410	89561886	89563146
NM_032906	PIGY	chr4	553	89801096	89802064
NM_014606	HERC3	chr4	-900	89868924	89870924
NM_006457	PDLIM5	chr4	94	95729414	95731204
NM_021159	RAP1GDS1	chr4	-100	99538766	99540628
NM_005723	TSPAN5	chr4	659	99935786	99936706
NM_001968	EIF4E	chr4	-224	100207438	100209598
NM_152292	RG9MTD2	chr4	48	100841452	100842459
NM_002106	H2AFZ	chr4	832	101225972	101229745
NM_000944	PPP3CA	chr4	-114	102624234	102627057
NM_022154	SLC39A8	chr4	-130	103622941	103624372
NM_003998	NFKB1	chr4	-50	103778565	103780679
NM_005908	MANBA	chr4	-29	104038337	104040424
NM_181891	UBE2D3	chr4	37	104104545	104107378
NM_139173	LOC150159	chr4	200	104297852	104298708
NM_014421	DKK2	chr4	-523	108314659	108316501
NM_020977	ANK2	chr4	306088	114633762	114635360
NM_002358	MAD2L1	chr4	-418	121345489	121346480
NM_005033	EXOSC9	chr4	-397	123079077	123080281
NM_001237	CCNA2	chr4	540	123101527	123102364
NM_007083	NUDT6	chr4	-59	124201013	124201833
NM_014278	HSPA4L	chr4	50	129060242	129061973
NM_006320	PGRMC2	chr4	-120	129565547	129567799
NM_006874	ELF2	chr4	310	140362068	140363816
NM_002413	MGST2	chr4	223	140944340	140945158
NM_018717	MAML3	chr4	-2991	141435113	141436545
NM_207123	GAB1	chr4	102081	144717456	144718014
NM_003601	SMARCA5	chr4	795	144792685	144793345
NM_001006	RPS3A	chr4	-106	152377767	152378737
NM_033632	FBXW7	chr4	-1600	153814893	153815861
NM_014447	ARFIP1	chr4	1119	154058211	154061459
BC011052	TRIM2	chr4	-85	154431324	154432255
NM_015271	TRIM2	chr4	477	154483232	154484166
NM_020870	SH3RF1	chr4	490	170565817	170567161
NM_018248	NEIL3	chr4	-172	178605364	178606644
NM_001921	DCTD	chr4	-1217	184213970	184216023
[truncated: 727 more rows]
