# Supplementary material for: AML1/ETO Oncoprotein Is Directed to AML1 Binding Regions and Co-Localizes with AML1 and HEB on Its Targets
Source: PLoS Genet. 2008 Nov 28;4(11):e1000275. doi: 10.1371/journal.pgen.1000275 (PMC2577924; doi:10.1371/journal.pgen.1000275)
Supplement: Table S2 — Genes regulated by AML1/ETO in U937-AE cells. (0.23 MB XLS) [file pgen.1000275.s002.xls]

## Sheet: Table_S2
UGRepAcc	Symbol	Regulation	FoldChange	ClusterID	GeneID	Chromosome
NM_004349	RUNX1T1	I	250.721	Hs.368431	862; 1983	8
BC030009	SEPP1	I	195.96	Hs.275775	6414; 64848	5
CF454867		I	122.131	Hs.573062		4
NM_003476	CSRP3	I	67.735	Hs.83577	8048	11
NM_001992	F2R	I	33.161	Hs.482562	2149	5
X51420	TYRP1	I	32.921	Hs.270279	7306	9
BC042888	FLJ22655	I	30.537	Hs.115497	79785	12
NM_003118	SPARC	I	20.38	Hs.111779	6678; 837602	5
AK091128	AKR1C2	I	19.722	Hs.567256	1646	10
NM_018566	YOD1	I	19.586	Hs.567533	55432	1
AK223087	IFI44L	I	17.693	Hs.389724	10964	1
AB209864	COL5A1	I	16.95	Hs.210283	1289	9
AI346031		I	16.614	Hs.145573		2
BQ939577	AKR1C3	I	15.215	Hs.78183	8644	10
NM_020859	SHRM	I	12.896	Hs.137459	57619	4
AI275056		I	12.204	Hs.269011		3
BQ066037	RPS19	I	11.923	Hs.438429	6223	19
XM_498571	LOC440160	I	11.767	Hs.474095	440160	14
NM_133493	CD109	I	11.762	Hs.399891	135228	6
CR627457	Sep-11	I	11.35	Hs.128199	55752	4
AK056963		I	10.74	Hs.193557		1
AK123362	RPS11	I	10.721	Hs.433529	6205; 1690	19
BX641042	IGSF4	I	8.898	Hs.370510	23705	11
AB208912	GBP1	I	8.85	Hs.62661	2633	1
BC040210	AKR1C1	I	8.65	Hs.460260	1645; 1646	10
AK000525	LOC285299	I	8.201	Hs.274541	285299	3
BC015761	LGALS3BP	I	8.14	Hs.514535	3959	17
BC053542	DYNC1I1	I	7.876	Hs.440364	1780	7
NM_078487	CDKN2B	I	7.743	Hs.72901	1030	9
NM_014903	NAV3	I	7.182	Hs.306322	89795	12
AL359055		I	7.005	Hs.547764		7
AK122708	FHL1	I	6.88	Hs.435369	2273	X
AK002080	C10orf59	I	6.671	Hs.149849	55328	10
AF545571	SULF1	I	6.485	Hs.409602	23213	8
BC013942		I	6.448	Hs.205745		7
M27830	28S	I	6.281
BM912880	COX5B	I	6.27	Hs.1342	1329	2
NM_001753	CAV1	I	6.15	Hs.74034	857	7
BE253850	EBP	I	6.143	Hs.522636	10682	X
NM_031419	NFKBIZ	I	6	Hs.319171	64332	3
BC010954	CXCL10	I	5.975	Hs.413924	3627	4
NM_002607	PDGFA	I	5.892	Hs.376032	5154	7
NM_023028	FGFR2	I	5.806	Hs.533683	2263	10
M10098	18S	I	5.794
BX648339	USP53	I	5.79	Hs.431081	54532	4
AK096327	LOC162073	I	5.74	Hs.530899	162073	16
M10098	18S	I	5.474
NM_000236	LIPC	I	5.467	Hs.188630	3990	15
BM907805	H3F3A	I	5.379	Hs.533624	3020	2
BF572302	RPL14	I	5.348	Hs.446522	9045	3
XM_350880	PPM1H	I	5.013	Hs.435479	57460	12
M10098	18S	I	5.013
AJ011712		I	4.842
NM_078467	CDKN1A	I	4.827	Hs.370771	1026	6
BF686835	NDUFA2	I	4.798	Hs.534333	4695	5
NM_016107	ZFR	I	4.759	Hs.435231	51663	5
AL390163		I	4.685	Hs.138430		10
AB018342	MYO10	I	4.671	Hs.481720	4651	5
AK123022	IPO11	I	4.641	Hs.482268	51194	5
NM_002849	PTPRR	I	4.52	Hs.506076	5801	12
NM_000584	IL8	I	4.514	Hs.624	3576	4
AK094407		I	4.512	Hs.270571		7
AK127313	ZDHHC21	I	4.501	Hs.21388	340481	9
CR933675	TCF4	I	4.46	Hs.200285	6925	18
NM_004657	SDPR	I	4.421	Hs.26530	8436	2
U20938	DPYD	I	4.4	Hs.335034	1806	1
NM_033050	SUCNR1	I	4.287	Hs.279575	56670	3
AB020689	TBC1D9	I	4.227	Hs.480819	23158	4
XM_498917	LOC440928	I	4.184	Hs.528187	440928	2
NM_005401	PTPN14	I	4.13	Hs.19281	5784	1
BM543201	CXorf56	I	4.095	Hs.248572	63932	X
AF114264	NEXN	I	4.09	Hs.22370	91624	1
AF180681	ARHGEF12	I	4.087	Hs.24598	23365	11
BG165629	HMOX1	I	4.082	Hs.517581	3162	22
NM_006317	BASP1	I	4.082	Hs.201641	10409	5
AY168879	SIPA1L2	I	4.07	Hs.268774	57568	1
AI825833		I	3.942
AF264787	DLEU2	I	3.92	Hs.508041	8847	13
BQ073592	RPL27A	I	3.894	Hs.523463	6157	11
NM_007351	MMRN1	I	3.892	Hs.268107	22915	4
BM684851		I	3.884	Hs.494178		9
BC012532	CXCL11	I	3.84	Hs.518814	6373	4
BC029050	ARG2	I	3.737	Hs.584741	384	14
AL162055	TSPAN7	I	3.649	Hs.441664	7102	X
BQ057480	C6orf48	I	3.549	Hs.109798	50854	6
NM_021201	MS4A7	I	3.44	Hs.530735	58475	11
CR601408	PSMB4	I	3.432	Hs.89545	5692	1
BC030224	CD48	I	3.424	Hs.243564	962	1
BC032311	C13orf18	I	3.39	Hs.98117	80183	13
AK125162		I	3.37	Hs.446660		9
NM_153719	NUP62	I	3.343	Hs.467133	23636; 259307	19
AL575177		I	3.284
AY665468	RASSF8	I	3.244	Hs.269941	11228; 79147	12
NM_000958	PTGER4	I	3.14	Hs.199248	5734	5
AK056565	TPM4	I	3.08	Hs.466088	7171	19
CR749813	SLC39A10	I	3.05	Hs.413434	57181	2
NM_021038	MBNL1	I	3.05	Hs.478000	4154; 26084; 28994	3
NM_002852	PTX3	I	3.05	Hs.567326	5806	3
NM_006548	IGF2BP2	I	3.046	Hs.35354	10644	3
BM918324	LY96	I	3.005	Hs.69328	23643	8
BC050391	FLJ35767	I	2.98	Hs.231897	400629	17
NM_032468	ASPH	I	2.97	Hs.332422	444; 5069	8
BF219474	RPL27	I	2.964	Hs.514196	6155	17
NM_016816	OAS1	I	2.941	Hs.524760	4938	12
AB209376	SATB2	I	2.937	Hs.516617	23314	2
NM_006769	LMO4	I	2.93	Hs.436792	8543	1
CR612719	GADD45A	I	2.904	Hs.80409	1647	1
NM_001621	AHR	I	2.882	Hs.171189	196	7
NM_002535	OAS2	I	2.835	Hs.584785	4939	12
BC034689	ULBP2	I	2.83	Hs.250618	80328	6
NM_203394	E2F7	I	2.734	Hs.416375	144455	12
NM_001122	ADFP	I	2.734	Hs.3416	123	9
XM_043739	DUSP27	I	2.689	Hs.50820	92235	1
NM_003107	SOX4	I	2.68	Hs.357901	6659	6
NM_016824	ADD3	I	2.65	Hs.501012	120	10
AF113008		I	2.648
BX537508	IFI44	I	2.642	Hs.82316	10561	1
AK091933	HOXA7	I	2.63	Hs.446318	3204; 285944	7
NM_005222	DLX6	I	2.624	Hs.249196	1750	7
BQ060968	RPL38	I	2.6	Hs.380953	6169	17
BM548510	NRGN	I	2.598	Hs.524116	4900	11
CR624520	MOXD1	I	2.595	Hs.6909	26002	6
AV763803	ATP6V0E	I	2.569	Hs.484188	8992	5
AF003837	JAG1	I	2.56	Hs.224012	182	20
BG192623	FABP6	I	2.557	Hs.519719	2172	5
NM_006080	SEMA3A	I	2.557	Hs.252451	10371	7
AL833115	NFE2L3	I	2.54	Hs.404741	9603	7
BM912995	RPLP2	I	2.539	Hs.437594	6181; 619565; 3105	11
NM_053056	CCND1	I	2.539	Hs.523852	595	11
NM_001012756	ZFP260	I	2.539	Hs.18103	339324	19
AF123659	LZTS1	I	2.527	Hs.521432	11178	8
AK092614	APOBEC3G	I	2.454	Hs.474853	60489; 200316	22
NM_000919	PAM	I	2.44	Hs.369430	5066	5
AC004010		I	2.421
AL133619	CCDC74B	I	2.397	Hs.29383	91409	2
CR622789	EIF5A	I	2.383	Hs.534314	1984	17
NM_006735	HOXA2	I	2.376	Hs.445239	3199	7
NM_018728	MYO5C	I	2.356	Hs.487036	55930	15
NM_016032	ZDHHC9	I	2.355	Hs.193566	51114	X
AL136179		I	2.338
AFFX-M27830_M		I	2.319
AL566553		I	2.316
BC053563	TMEM49	I	2.308	Hs.444569	81671; 406991	17
CD108073		I	2.308	Hs.143134		1
NM_032199	ARID5B	I	2.3	Hs.535297	84159	10
BC066927	GPR18	I	2.3	Hs.225914	2841	13
AL832659	OBFC2A	I	2.3	Hs.118183	64859	2
BC001576	TMED4	I	2.3	Hs.585078	222068; 54606	7
AB016816	MFHAS1	I	2.28	Hs.379414	9258	8
NM_032438	L3MBTL3	I	2.275	Hs.486466	84456	6
AF208043	IFI16	I	2.27	Hs.380250	3428	1
D42047	GPD1L	I	2.262	Hs.82432	23171	3
AF116671		I	2.259
NM_014298	QPRT	I	2.25	Hs.513484	23475	16
BF983391	RPS27L	I	2.234	Hs.108957	51065	15
BC089425	LOC129607	I	2.224	Hs.7155	129607	2
BC046445	EEF1D	I	2.221	Hs.333388	1936	8
NM_018092	NETO2	I	2.21	Hs.444046	81831	16
AL833296	DRCTNNB1A	I	2.21	Hs.85603	84668	7
AW189843		I	2.201
NM_019045	WDR44	I	2.192	Hs.98510	54521	X
AK056578	NUCKS1	I	2.19	Hs.213061	64710	1
BC027913	PPP3R1	I	2.19	Hs.280604	5534	2
BM458012	G1P3	I	2.185	Hs.523847	2537	1
AK127395	ANKRD37	I	2.182	Hs.508154	353322	4
BF673962	TCEAL8	I	2.182	Hs.389734	90843	X
NM_005738	ARL4A	I	2.181	Hs.245540	10124	7
NM_019063	EML4	I	2.177	Hs.432438	27436	2
NM_012446	SSBP2	I	2.16	Hs.102735	23635	5
AL832142	GPR137B	I	2.153	Hs.498160	7107	1
AK021607		I	2.151
BX648582	SPRY2	I	2.149	Hs.18676	10253	13
XM_034274	MYBL1	I	2.146	Hs.445898	4603	8
NM_012434	SLC17A5	I	2.14	Hs.485760	26503	6
NM_024640	YRDC	I	2.12	Hs.301564	79693	1
BM928025	PTS	I	2.11	Hs.503860	5805	11
NM_152739	HOXA9	I	2.11	Hs.127428	3205	7
AJ315644	SLC2A13	I	2.109	Hs.558595	114134	12
AF445027	GFPT1	I	2.1	Hs.468864	2673	2
BX097764		I	2.092	Hs.126893		15
BC047571	ANKDD1A	I	2.084	Hs.207157	348094	15
NM_005188	CBL	I	2.08	Hs.504096	867	11
AF218085	SAMSN1	I	2.077	Hs.473341	64092	21
AK092548	CTBP1	I	2.077	Hs.208597	1487; 285463	4
AL833761	GAS6	I	2.069	Hs.369201	2621	13
NM_018639	WSB2	I	2.06	Hs.506985	55884	12
BC041341	KLHL5	I	2.053	Hs.272251	51088	4
BM920134	COP1	I	2.046	Hs.348365	114769	11
AL117436	KCTD9	I	2.043	Hs.72071	54793	8
BM920882	HOXA5	I	2.039	Hs.37034	3202	7
AF026939	IFIT3	I	2.036	Hs.47338	3437	10
NM_020143	LOC56902	I	2.03	Hs.262858	56902	2
AF359381	KCTD12	I	2.021	Hs.109438	115207	13
AK122930	SIPA1L1	I	2.017	Hs.208846	26037; 2035	14
NM_153631	HOXA3	I	2.017	Hs.533357	3200	7
AK025200		I	2.016
AK001731	C12orf23	I	2.01	Hs.257664	90488	12
BC031342		I	2.01	Hs.586325		7
NM_004661	CDC23	I	2.007	Hs.153546	8697	5
BF969813	LY6E	I	2.005	Hs.521903	4061	8
AB032991	NDFIP2	I	2.003	Hs.525093	54602	13
NM_007144	PCGF2	I	2.003	Hs.371617	7703	17
AY359108	UNQ1912	I	2.003	Hs.356108	345757	5
BC106042	LONRF1	I	2.003	Hs.180178	91694	8
BC051728	SUHW3	I	2.003	Hs.308418	55609	X
AK128062	SLC35F2	I	2	Hs.524014	54733	11
BX648295	FRMD6	I	2	Hs.434914	122786	14
BU517060	HSPE1	MI	1.993	Hs.1197	3336	2
NM_022893	BCL11A	MI	1.99	Hs.370549	53335	2
AL831898	LOC285812	MI	1.983	Hs.435694	285812	6
AK123723	RARRES3	MI	1.976	Hs.17466	5920	11
AY386362	SYTL2	MI	1.975	Hs.369520	54843	11
NM_002182	IL1RAP	MI	1.974	Hs.478673	3556	3
NM_004472	FOXD1	MI	1.974	Hs.519385	2297	5
AK092813	IFIT1	MI	1.971	Hs.20315	3434	10
CR613326		MI	1.971	Hs.212709		7
NM_002211	ITGB1	MI	1.97	Hs.429052	3688	10
AB209607	SLC2A3	MI	1.968	Hs.419240	6515; 144195	12
AB176708	C13orf25	MI	1.955	Hs.24115	407975	13
BX648005	REEP5	MI	1.95	Hs.429608	7905	5
BC111016	NUP35	MI	1.938	Hs.180591	129401	2
AK094885	RPL23A	MI	1.935	Hs.419463	6147	17
AB209384	AEBP2	MI	1.933	Hs.126497	121536	12
D87470	KIAA0280	MI	1.92	Hs.475334	23201	11
AB209174	ACTR3B	MI	1.911	Hs.490655	57180	7
BC038090		MI	1.911
NM_018099	MLSTD1	MI	1.91	Hs.298851	55711	12
AK092204	DNAJB9	MI	1.909	Hs.6790	4189	7
NM_003605	OGT	MI	1.906	Hs.405410	8473	X
NM_000161	GCH1	MI	1.902	Hs.86724	2643	14
AK095650	TMED8	MI	1.902	Hs.200413	283578	14
AF000381		MI	1.9
AK092638	CCNG2	MI	1.89	Hs.13291	901	4
BC043166	KCNAB1	MI	1.889	Hs.157818	7881	3
BE790092		MI	1.887
AF399708	MED12L	MI	1.882	Hs.477965	116931	3
NM_018151	RIF1	MI	1.881	Hs.536537	55183	2
BC043175	CCNJ	MI	1.88	Hs.281348	54619	10
AB208831	ARAF	MI	1.878	Hs.446641	369	X
BC027454	SLD5	MI	1.873	Hs.521557	84296	8
NM_003478	CUL5	MI	1.87	Hs.440320	8065	11
BI916285	LOC440582	MI	1.87	Hs.472508	440582	1
BX648423	LOC441109	MI	1.868	Hs.566273	441109	5
NM_018492	PBK	MI	1.866	Hs.104741	55872	8
D90070	PMAIP1	MI	1.86	Hs.96	5366	18
AL525239		MI	1.857	Hs.523897		1
XM_087089	WDR43	MI	1.849	Hs.169863	23160	2
AF400501	SNRPN	MI	1.848	Hs.564847	6638; 8926; 145624; 8123; 63968; 3653	15
BC053677	FLJ37562	MI	1.84	Hs.406549	134553	5
NM_145799	Sep-06	MI	1.84	Hs.496666	23157	X
CR933618	TACC1	MI	1.839	Hs.279245	6867	8
NM_005308	GRK5	MI	1.837	Hs.524625	2869	10
NM_024638	QTRTD1	MI	1.837	Hs.477162	79691	3
BX537586	STK17A	MI	1.837	Hs.268887	9263	7
NM_032873	STS-1	MI	1.835	Hs.444075	84959	11
BM551329	C1orf33	MI	1.835	Hs.463797	51154	1
AK074480	ANXA1	MI	1.835	Hs.494173	301	9
AB209023	RABGGTB	MI	1.83	Hs.78948	5876	1
BX647702	C4orf16	MI	1.821	Hs.435991	55435	4
NM_004109	FDX1	MI	1.82	Hs.744	2230	11
NM_006113	VAV3	MI	1.82	Hs.267659	10451; 57698	1
NM_032682	FOXP1	MI	1.82	Hs.431498	27086	3
AL161725		MI	1.82
NM_002312	LIG4	MI	1.817	Hs.166091	3981	13
AL161659		MI	1.813
AK056550	SYNC1	MI	1.812	Hs.584980	81493	1
BX648729	AMOTL1	MI	1.808	Hs.503594	154810	11
AB096241	ZC3H12C	MI	1.808	Hs.376289	85463	11
AB058702	KIAA1799	MI	1.808	Hs.269768	84455; 79469	1
NM_024989	PGAP1	MI	1.808	Hs.229988	80055	2
AB209742	PARP9	MI	1.808	Hs.518200	83666	3
NM_175884	FLJ36031	MI	1.808	Hs.29692	168455	7
BC040572	TMEM64	MI	1.808	Hs.567759	169200	8
BX649188	BIRC4BP	MI	1.806	Hs.441975	54739	17
NM_004241	JMJD1C	MI	1.804	Hs.413416	221037	10
BX957215	NKTR	MI	1.804	Hs.529509	4820	3
NM_001002814	RAB11FIP1	MI	1.796	Hs.191179	80223	8
AB209185	E2F5	MI	1.791	Hs.445758	1875	8
NM_014616	ATP11B	MI	1.788	Hs.478429	23200	3
AK125860	PPP3CC	MI	1.788	Hs.149413	5533	8
L11329	DUSP2	MI	1.787	Hs.1183	1844	2
NM_016513	ICK	MI	1.786	Hs.417022	22858	6
AL832206	SLC25A30	MI	1.781	Hs.507945	253512	13
BM810480	TXN	MI	1.781	Hs.435136	7295	9
NM_153693	HOXC6	MI	1.779	Hs.567289	3223; 3221	12
BC031058	SNTB2	MI	1.779	Hs.461117	6645	16
BX538157	LOC402578	MI	1.777	Hs.534807	402578; 401394; 80228	7
BC060807	ZF	MI	1.775	Hs.535319	58487	11
AY007810	MESDC1	MI	1.775	Hs.513071	59274	15
CR627413	ANKRD40	MI	1.775	Hs.463426	91369	17
BC024163	ARL5B	MI	1.772	Hs.25362	221079	10
BC063284	NBLA04196	MI	1.772	Hs.260041	64921	7
NM_002269	KPNA5	MI	1.77	Hs.182971	3841	6
AK092463	MAGED2	MI	1.77	Hs.522665	10916	X
NM_001270	CHD1	MI	1.76	Hs.519474	1105	5
BC033097	HBEGF	MI	1.76	Hs.799	1839	5
NM_033515	ARHGAP18	MI	1.76	Hs.486458	93663	6
BC068487	TLR3	MI	1.755	Hs.29499	7098	4
BC035571	IL12A	MI	1.752	Hs.673	3592	3
NM_005476	GNE	MI	1.752	Hs.5920	10020	9
CR749216	TA-PP2C	MI	1.75	Hs.13854	160760	12
BU589222		MI	1.75	Hs.389452		4
BC028727	FAM76B	MI	1.747	Hs.288304	143684	11
AK123710	PLEKHB2	MI	1.747	Hs.469944	55041	2
BC052266	FZD2	MI	1.745	Hs.142912	2535	17
CR936821	SLC15A4	MI	1.743	Hs.507260	121260	12
NM_015493	ANKRD25	MI	1.743	Hs.284208	25959	19
AB209366	FUBP1	MI	1.743	Hs.567380	8880	1
L21934	SOAT1	MI	1.743	Hs.496383	6646	1
AK123352	PRMT2	MI	1.743	Hs.154163	3275	21
BM925206	RQCD1	MI	1.743	Hs.148767	9125	2
AC003999		MI	1.743
AB004064		MI	1.743
CD512992	PRL	MI	1.741	Hs.1905	5617	6
BC043258	FBXO11	MI	1.732	Hs.555987	80204	2
AK074306	FLJ23518	MI	1.73	Hs.525088	79780; 29061	11
CR616613	TRAPPC4	MI	1.73	Hs.524078	51399	11
BX640918	AGPAT5	MI	1.73	Hs.490899	55326	8
BC036610		MI	1.73	Hs.167619		15
BC043406	NUDCD1	MI	1.729	Hs.558577	84955	8
NM_017631	FLJ20035	MI	1.724	Hs.481141	55601	4
AJ010014	MTF2	MI	1.721	Hs.31016	22823	1
NM_201278	MTMR2	MI	1.72	Hs.181326	8898	11
AB209365	DGKE	MI	1.72	Hs.239514	8526	17
NM_002838	PTPRC	MI	1.72	Hs.192039	5788	1
AK090434	LOC283130	MI	1.718	Hs.556259	283130; 378938; 29005	11
L41870	RB1	MI	1.718	Hs.408528	5925	13
NM_018947	CYCS	MI	1.718	Hs.437060	54205	7
NM_015641	TES	MI	1.718	Hs.533391	26136	7
AL121883		MI	1.718
NM_017542	POGK	MI	1.717	Hs.432752	57645	1
NM_000189	HK2	MI	1.716	Hs.406266	3099	2
NM_000544	TAP2	MI	1.716	Hs.502	6891	6
BC014131	RPUSD4	MI	1.714	Hs.150458	84881	11
NM_015261	hCAP-D3	MI	1.714	Hs.438550	23310	11
NM_016649	C20orf6	MI	1.714	Hs.369284	51575	20
NM_198935	SS18L1	MI	1.714	Hs.154429	26039	20
NM_198258	E2F6	MI	1.714	Hs.135465	1876	2
NM_003980	MAP7	MI	1.714	Hs.486548	9053	6
U97188	IGF2BP3	MI	1.714	Hs.432616	10643	7
AL031778		MI	1.714
AL021366		MI	1.714
BF666746		MI	1.714	Hs.174273		3
NM_005615	RNASE6	MI	1.712	Hs.23262	6039	14
NM_003337	UBE2B	MI	1.712	Hs.385986	7320	5
NM_057749	CCNE2	MI	1.712	Hs.567387	9134; 55656	8
BQ575227		MI	1.712	Hs.127009		6
BG291039		MI	1.712
NM_014247		MI	1.712
AF217500	MYST4	MI	1.71	Hs.35758	23522	10
NM_177438	DICER1	MI	1.71	Hs.87889	23405	14
AL832629	FLJ23342	MI	1.704	Hs.146079	79684	11
AK074734	FCGRT	MI	1.704	Hs.111903	2217	19
NM_001008211	OPTN	MI	1.7	Hs.332706	10133	10
AF163473	PPP2R1B	MI	1.7	Hs.584790	5519	11
M84739	CALR	MI	1.695	Hs.515162	811	19
AB032996	FAM40B	MI	1.692	Hs.489988	57464	7
AK027152	C11orf1	MI	1.691	Hs.17546	64776	11
BE622943		MI	1.691	Hs.467411		1
NM_016530	RAB8B	MI	1.69	Hs.389733	51762	15
NM_015172	BAT2D1	MI	1.69	Hs.494614	23215	1
NM_003615	SLC4A7	MI	1.69	Hs.250072	9497	3
U67156	MAP3K5	MI	1.69	Hs.186486	4217	6
CR936829	PPP2R2A	MI	1.69	Hs.146339	5520	8
NM_001167	BIRC4	MI	1.69	Hs.356076	331	X
NM_033338	CASP7	MI	1.687	Hs.9216	840	10
BU180792	COX8C	MI	1.687	Hs.128935	341947	14
NM_014701	KIAA0256	MI	1.687	Hs.9997	9728	15
AK125282	TPM3	MI	1.687	Hs.449194	7170; 285321	3
BX538213	CPEB4	MI	1.687	Hs.127126	80315	5
AK095651	ENY2	MI	1.687	Hs.492555	56943	8
NM_030821	PLA2G12A	MI	1.685	Hs.480519	81579	4
DA834198		MI	1.685	Hs.491872		8
AB209884	DDX10	MI	1.683	Hs.503794	1662	11
NM_002230	JUP	MI	1.683	Hs.514174	3728; 5524	17
NM_025147	COQ10B	MI	1.683	Hs.584977	80219	2
NM_015961		MI	1.683
AY283618	KIAA0853	MI	1.68	Hs.136102	23091	13
NM_015094	HIC2	MI	1.68	Hs.517434	23119	22
BC012731	MAK3	MI	1.68	Hs.269528	80218	3
AY358713	LOC90693	MI	1.664	Hs.232296	90693	7
AK024492	ZNF503	MI	1.66	Hs.195710	84858; 439985	10
NM_005898	GPIAP1	MI	1.66	Hs.471818	4076	11
NM_004064	CDKN1B	MI	1.66	Hs.238990	1027	12
AK096356	TFDP1	MI	1.66	Hs.79353	7027	13
AB209391	LGALS3	MI	1.66	Hs.531081	3958; 81625	14
BC039343	HN1	MI	1.66	Hs.532803	51155	17
CD051020	LOC440667	MI	1.66	Hs.456578	440667	1
AK074066	GEMIN5	MI	1.66	Hs.483921	25929; 55620	5
NM_015365	AMMECR1	MI	1.66	Hs.211021	9949	X
BC041856	BRMS1L	MI	1.658	Hs.525299	84312	14
NM_001419	ELAVL1	MI	1.658	Hs.184492	1994	19
CD048516	LOC441164	MI	1.658	Hs.292457	441164; 387066	6
NM_018427	RRN3	MI	1.656	Hs.460078	54700	16
AB074281	LMBRD1	MI	1.656	Hs.271643	55788	6
NM_006571	DCTN6	MI	1.656	Hs.158427	10671	8
BC057777	GNAQ	MI	1.656	Hs.269782	2776	9
BC048011	RP11-484I6.3	MI	1.654	Hs.398111	93081	13
BX648795	SNAPC1	MI	1.654	Hs.179312	6617; 3091	14
BC036702	AKAP1	MI	1.654	Hs.463506	8165	17
M55536	PANK3	MI	1.654	Hs.388400	79646; 6516	5
BC042753	ZBTB33	MI	1.654	Hs.143604	10009	X
NM_004702		MI	1.654
BC042617	MGC34646	MI	1.651	Hs.546504	157807	8
BC052945	LOC441117	MI	1.65	Hs.390285	441117	5
AK057889	TCEB1	MI	1.642	Hs.554594	6921	8
NM_005496	SMC4L1	MI	1.64	Hs.58992	10051	3
NM_003930	SCAP2	MI	1.64	Hs.200770	8935	7
BC070056	RP6-213H19.1	MI	1.64	Hs.444247	51765	X
DQ186648	TP53	MI	1.639	Hs.408312	7157	17
AB209028	CHUK	MI	1.634	Hs.198998	1147	10
BC028355	MDM1	MI	1.634	Hs.171265	56890	12
NM_024072	DDX54	MI	1.634	Hs.506861	79039	12
NM_014644	PDE4DIP	MI	1.634	Hs.584841	9659; 80100	1
AK024944	MED28	MI	1.634	Hs.33032	80306	1
XM_495961	RP11-11C5.2	MI	1.631	Hs.28465	440145	13
NM_012099	CD3EAP	MI	1.631	Hs.446684	10849	19
BC033694	BCL2L11	MI	1.631	Hs.469658	10018	2
BC001954	PRPF3	MI	1.63	Hs.11776	9129	1
NM_001968	EIF4E	MI	1.63	Hs.249718	1977	4
NM_025085		MI	1.63
NM_198974	PTK9	MI	1.629	Hs.189075	5756	12
AL713765	ELMO2	MI	1.629	Hs.210469	63916	20
NM_031966	CCNB1	MI	1.629	Hs.23960	891	5
BX640869	MANEA	MI	1.629	Hs.533323	79694	6
AK025214		MI	1.629	Hs.96918		11
NM_003286	TOP1	MI	1.628	Hs.472737	7150; 29053	20
NM_004447	EPS8	MI	1.627	Hs.316997	2059	12
L40157	EEA1	MI	1.627	Hs.567367	8411	12
BF572299	C13orf12	MI	1.627	Hs.268742	51371	13
AB210011	TNPO2	MI	1.627	Hs.416049	30000	19
NM_018841	GNG12	MI	1.627	Hs.431101	55970	1
NM_002210	ITGAV	MI	1.627	Hs.436873	3685	2
NM_006315	PCGF3	MI	1.627	Hs.144309	10336	4
NM_012300	FBXW11	MI	1.627	Hs.484138	23291	5
NM_001009552	PPP2CB	MI	1.627	Hs.491440	5516	8
AY358818	DERL1	MI	1.627	Hs.241576	79139	8
NM_018339	RFK	MI	1.627	Hs.37558	55312	9
NM_006667	PGRMC1	MI	1.627	Hs.90061	10857	X
AL049748		MI	1.627
NM_015213	RAB6IP1	MI	1.625	Hs.501857	23258	11
NM_018383	WDR33	MI	1.625	Hs.554831	55339	2
NM_004346	CASP3	MI	1.625	Hs.141125	836	4
BC045633	ADRB1	MI	1.615	Hs.99913	153	10
NM_018951	HOXA10	MI	1.61	Hs.110637	3206	7
BX537787	CUL4B	MI	1.61	Hs.102914	8450	X
BX538107	FLJ10726	MI	1.605	Hs.195060	55216	11
NM_002956	RSN	MI	1.605	Hs.524809	6249	12
NM_001020818	MYADM	MI	1.605	Hs.380906	91663	19
BC013969	C20orf45	MI	1.605	Hs.3945	51012	20
AK125915	CRY1	MI	1.603	Hs.151573	1407	12
NM_033656	BRWD1	MI	1.603	Hs.190548	54014; 257357	21
AF130102		MI	1.603
BX648244	SPATA13	MI	1.601	Hs.131017	221178	13
NM_032859	C13orf6	MI	1.601	Hs.183528	84945	13
NM_000311	PRNP	MI	1.601	Hs.472010	5621	20
BX640866	UNC84A	MI	1.601	Hs.438072	23353	7
BC019584	LOC203427	MI	1.601	Hs.496658	203427	X
NM_012341	GTPBP4	MI	1.6	Hs.215766	23560	10
AB044545	OAS3	MI	1.6	Hs.528634	4940	12
BC068480	C14orf147	MI	1.6	Hs.269909	171546	14
NM_000903	NQO1	MI	1.6	Hs.406515	1728	16
AK000181	SIDT1	MI	1.6	Hs.372378	54847	3
AJ441078	ATP10D	MI	1.6	Hs.437241	57205	4
BC036741	BXDC2	MI	1.6	Hs.38114	55299	5
AB209870	HLA-E	MI	1.6	Hs.381008	3133	6
NM_002955	RREB1	MI	1.6	Hs.298248	6239	6
NM_016447	MPP6	MI	1.6	Hs.533355	51678	7
NM_020449	THOC2	MI	1.6	Hs.149991	57187	X
AK055276		MI	1.6	Hs.15535		1
AW205453		MI	1.6	Hs.59368		3
AF220036		MI	1.6
AF044263		MI	1.6
AY221959	BTBD10	MI	1.598	Hs.332382	84280	11
NM_032424	KIAA1826	MI	1.598	Hs.266782	84437	11
AK025498	ALG9	MI	1.598	Hs.503850	79796	11
BC015388	LOC143941	MI	1.598	Hs.549245	143941	11
BC017503	CDR2	MI	1.598	Hs.513430	1039	16
AF043045	FLNB	MI	1.598	Hs.476448	2317	3
NM_005109	OXSR1	MI	1.598	Hs.475970	9943	3
XM_376254	DKFZp667G2110	MI	1.598	Hs.476970	131544	3
NM_016275	SELT	MI	1.598	Hs.369052	51714	3
CR749647	TIPARP	MI	1.598	Hs.12813	25976	3
NM_030648	SETD7	MI	1.598	Hs.480792	80854	4
BC016757	SAP30	MI	1.598	Hs.413835	8819	4
BX648936	RPS6	MI	1.598	Hs.408073	6194	9
BG386322		MI	1.598
AB209698	RAB18	MI	1.59	Hs.406799	22931	10
NM_001781	CD69	MI	1.59	Hs.208854	969	12
NM_005433	YES1	MI	1.59	Hs.194148	7525	18
BC026341	MEF2C	MI	1.59	Hs.444409	4208	5
NM_005538	INHBC	MI	1.582	Hs.374664	3626	12
NM_016018	PHF20L1	MI	1.58	Hs.304362	51105	8
BC045660	HP1BP3	MI	1.578	Hs.142442	50809; 2771	1
CR936742	KIAA1715	MI	1.578	Hs.209561	80856	2
AK001674	CRSP6	MI	1.574	Hs.444931	9440	11
BM543526	SUPT4H1	MI	1.574	Hs.439481	6827	17
AB007944	FAM20B	MI	1.574	Hs.5737	9917	1
BC022561	FLJ20054	MI	1.574	Hs.567751	54530; 163486	1
AL137383	LOC153682	MI	1.574	Hs.165175	153682	5
NM_020199	C5orf15	MI	1.574	Hs.355177	56951	5
AF182423	C6orf75	MI	1.574	Hs.404186	60487	6
NM_005523	HOXA11	MI	1.574	Hs.249171	3207	7
BC016396	BCDIN3	MI	1.574	Hs.178011	56257	7
BC060888		MI	1.574	Hs.549563		19
BC035106	DNAJC3	MI	1.572	Hs.59214	5611; 144871	13
XM_211305	C17orf60	MI	1.572	Hs.406258	284021	17
BC042191	DTX3L	MI	1.572	Hs.518201	151636	3
AB011166	SMC5L1	MI	1.572	Hs.534189	23137	9
NM_017782		MI	1.572
NM_003626	PPFIA1	MI	1.571	Hs.530749	8500	11
CR749309	TMTC3	MI	1.571	Hs.331268	160418	12
BX648759	PTPLAD1	MI	1.571	Hs.512973	51495	15
AK025846	GAS5	MI	1.571	Hs.531856	60674	1
NM_006948	STCH	MI	1.571	Hs.352341	6782	21
AK125918	GBE1	MI	1.571	Hs.436062	2632	3
AL049246	SLC25A36	MI	1.571	Hs.144130	55186	3
AJ131245	SEC24B	MI	1.571	Hs.292472	10427	4
NM_014916	LMTK2	MI	1.571	Hs.444179	22853	7
NM_001259	CDK6	MI	1.571	Hs.119882	1021	7
AF495724	LOC286334	MI	1.571	Hs.349208	286334	9
NM_006649	UTP14A	MI	1.571	Hs.458598	10813	X
BE966236		MI	1.571	Hs.582394		5
AL049593		MI	1.571
NM_023941		MI	1.571
NM_017694	FLJ20160	MI	1.566	Hs.418581	54842	2
AB209246	PPAT	MI	1.56	Hs.331420	5471	4
BC071603	FLJ20582	MI	1.551	Hs.5327	54989	15
AB007976	KIAA0507	MI	1.551	Hs.552801	57241	1
AY205261	EIF5A2	MI	1.551	Hs.164144	56648	3
AL833077	ARPP-19	MI	1.55	Hs.512908	10776	15
AJ420543		MI	1.549	Hs.547712		6
NM_014574	STRN3	MI	1.547	Hs.401843	29966	14
BC071578	CDC14A	MI	1.547	Hs.127411	8556	1
AB006746	PLSCR1	MI	1.547	Hs.130759	5359	3
NM_133372	KIAA1961	MI	1.547	Hs.483329	96459; 51735	5
BX647772	OTUD6B	MI	1.547	Hs.30532	51633	8
AK056347	GLT28D1	MI	1.547	Hs.110853	55849	X
AL050356	MINPP1	MI	1.545	Hs.121260	9562	10
BM809812	DCUN1D5	MI	1.545	Hs.503716	84259	11
NM_003211	TDG	MI	1.545	Hs.584809	6996	12
NM_001268	RCBTB2	MI	1.545	Hs.25447	1102	13
NM_014832	TBC1D4	MI	1.545	Hs.210891	9882	13
BC045177	FLJ30046	MI	1.545	Hs.349955	122060	13
BC039740	RBM13	MI	1.545	Hs.77135	84549	8
AB002390	ENTPD4	MI	1.545	Hs.444389	9583	8
BC062592	TMEM71	MI	1.545	Hs.293842	137835	8
AL359596		MI	1.545	Hs.42547		12
NM_018630		MI	1.545
NM_006549	CAMKK2	MI	1.543	Hs.297343	10645	12
NM_021999	ITM2B	MI	1.543	Hs.446450	9445	13
AK000617	UBE2Q2	MI	1.543	Hs.23033	92912	15
NM_005746	PBEF1	MI	1.543	Hs.489615	10135	7
AF063605	LEPROTL1	MI	1.543	Hs.146585	23484; 619373	8
NM_030780	SLC25A32	MI	1.543	Hs.208425	81034	8
NM_006007	ZA20D2	MI	1.543	Hs.406096	7763	9
AL442077		MI	1.543
NM_024121		MI	1.543
BX537665	AASDHPPT	MI	1.54	Hs.524009	60496	11
NM_001903	CTNNA1	MI	1.54	Hs.445981	1495	5
NM_017599	VEZT	MI	1.528	Hs.24135	55591	12
AF146074	ABCC5	MI	1.523	Hs.368563	10057	3
NM_032373	PCGF5	MI	1.522	Hs.500512	84333	10
BC049375	BTBD15	MI	1.52	Hs.178499	29068	11
NM_032027	TM2D1	MI	1.52	Hs.276876	83941	1
BX537659	ARPC5L	MI	1.52	Hs.132499	81873	9
AL832656	TCF7L2	MI	1.518	Hs.501080	6934; 79938	10
NM_001931	DLAT	MI	1.518	Hs.335551	1737	11
BX640860	ARCN1	MI	1.518	Hs.33642	372	11
NM_004818	DDX23	MI	1.518	Hs.130098	9416	12
NM_170665	ATP2A2	MI	1.518	Hs.506759	488	12
AK095367	GSPT1	MI	1.518	Hs.528780	2935	16
NM_013386	SLC25A24	MI	1.518	Hs.132553	29957	1
NM_017953	C1orf181	MI	1.518	Hs.5111	54680	1
NM_033044	MACF1	MI	1.518	Hs.472475	23499; 23056	1
BC072433	SNRPE	MI	1.518	Hs.334612	6635	?
NM_016076	C1orf121	MI	1.518	Hs.498317	51029	1
NM_006449	CDC42EP3	MI	1.518	Hs.369574	10602	2
NM_002199	IRF2	MI	1.518	Hs.374097	3660	4
AK124429	IL7R	MI	1.518	Hs.362807	3575	5
AF052126	SRD5A1	MI	1.518	Hs.552	6715	5
AB209098	SYNCRIP	MI	1.518	Hs.485877	10492	6
NM_016021	UBE2J1	MI	1.518	Hs.163776	51465	6
AK127666	SLC25A37	MI	1.518	Hs.122514	51312	8
XM_114618	R3HCC1	MI	1.518	Hs.458644	203069	8
NM_024077	SECISBP2	MI	1.518	Hs.59804	79048	9
NM_005887		MI	1.518
AB209235	MLX	MI	1.516	Hs.383019	6945	17
NM_005813	PRKD3	MI	1.516	Hs.173536	23683	2
NM_005443	PAPSS1	MI	1.516	Hs.368610	9061	4
AK056821	SAR1B	MI	1.516	Hs.432984	51128	5
AK091332		MI	1.516	Hs.173030		3
AK127640	GRINA	MD	-1.501	Hs.339697	2907	8
AF075587	MYCBP2	MD	-1.516	Hs.151411	23077	13
AK126679	FVT1	MD	-1.516	Hs.74050	2531	18
AK024434	FAM78A	MD	-1.516	Hs.143878	286336	9
NM_004308	ARHGAP1	MD	-1.518	Hs.138860	392	11
CR595913	C14orf94	MD	-1.518	Hs.442782	54930	14
NM_005901	SMAD2	MD	-1.518	Hs.12253	4087	18
BC026115	MGC33556	MD	-1.518	Hs.173679	339541	1
CR749357	PIK3CB	MD	-1.518	Hs.239818	5291; 9424	3
AB000460	C4orf8	MD	-1.518	Hs.125348	8603	4
NM_006904	PRKDC	MD	-1.518	Hs.491682	5591	8
NM_001039091	PRPS2	MD	-1.518	Hs.104123	5634	X
AY211386	FGD3	MD	-1.518	Hs.411081	89846	9
BG540504		MD	-1.518
NM_001642	APLP2	MD	-1.523	Hs.370247	334	11
AK027773	ATG4C	MD	-1.523	Hs.7353	84938	1
AY358097	MGC15407	MD	-1.523	Hs.264208	112942	2
AK095151		MD	-1.537
BM911813	FN5	MD	-1.543	Hs.438064	56935	11
AK131565	HEBP1	MD	-1.543	Hs.294133	50865	12
NM_002087	GRN	MD	-1.543	Hs.514220	2896	17
AK097869	LAIR1	MD	-1.543	Hs.467288	3903	19
BC035023	OSCAR	MD	-1.543	Hs.347655	126014	19
CR607037	LAPTM5	MD	-1.543	Hs.371021	7805	1
BC035878	SLC2A5	MD	-1.543	Hs.530003	6518	1
AK092152	ABHD14B	MD	-1.543	Hs.420796	84836	3
BX640635	AASDH	MD	-1.543	Hs.104347	132949	4
AK127326	PHF17	MD	-1.543	Hs.12420	79960	4
AB075829	KIAA1949	MD	-1.543	Hs.101150	170954	6
NM_001624	AIM1	MD	-1.543	Hs.486074	202	6
XM_496826	NHSL1	MD	-1.543	Hs.486596	57224	6
NM_174953	ATP2A3	MD	-1.545	Hs.513870	489	17
AK093842	XBP1	MD	-1.545	Hs.437638	7494	22
AL832843	C2orf17	MD	-1.545	Hs.516707	79137	2
BC007841	LRPAP1	MD	-1.545	Hs.533136	4043	4
AK128156	DPP7	MD	-1.545	Hs.37916	29952	9
AL138717		MD	-1.545
AL137403	CLN6	MD	-1.549	Hs.584921	54982	15
AB209446	RASSF4	MD	-1.55	Hs.522895	83937	10
NM_024329	EFHD2	MD	-1.55	Hs.465374	79180	1
BC020632	RGS18	MD	-1.551	Hs.440890	64407	1
AB209422	AP2A2	MD	-1.56	Hs.19121	161	11
BC042897	NR2F2	MD	-1.56	Hs.347991	7026	15
BX641069	AYTL1	MD	-1.56	Hs.460857	54947	16
BC015110	HHEX	MD	-1.571	Hs.118651	3087	10
BM804717	TALDO1	MD	-1.571	Hs.438678	6888	11
BM809097	CD63	MD	-1.571	Hs.445570	967	12
NM_019034	RHOF	MD	-1.571	Hs.96593	54509	12
AK097127	CYBA	MD	-1.571	Hs.513803	1535	16
NM_007146	ZNF161	MD	-1.571	Hs.463569	7716	17
NM_000152	GAA	MD	-1.571	Hs.1437	2548	17
BC071589	KIAA0863	MD	-1.571	Hs.131915	22850	18
AB210002	PIK4CA	MD	-1.571	Hs.529438	5297	22
NM_170715	RASSF1	MD	-1.571	Hs.476270	11186	3
AF115573	RASA2	MD	-1.571	Hs.98445	5922	3
NM_016255	FAM8A1	MD	-1.571	Hs.95260	51439	6
NM_032777	GPR124	MD	-1.571	Hs.17270	25960	8
NM_006639	CYSLTR1	MD	-1.571	Hs.201300	10800	X
BG499294		MD	-1.571	Hs.90286		12
AK096940	PWWP2	MD	-1.572	Hs.527751	170394	10
NM_173542	LOC196463	MD	-1.572	Hs.115896	196463	12
BM924781	LYL1	MD	-1.572	Hs.46446	4066	19
NM_000505	F12	MD	-1.572	Hs.1321	2161	5
BC010235	PCGF6	MD	-1.574	Hs.335808	84108	10
BC011369	HSPC176	MD	-1.574	Hs.461722	51693	16
BM451741	FAM100B	MD	-1.574	Hs.514500	283991	17
NM_020248	CTNNBIP1	MD	-1.574	Hs.463759	56998	1
BX648388	FLJ30596	MD	-1.574	Hs.81907	133686	5
NM_001003690	MAD2L1BP	MD	-1.574	Hs.122346	9587	6
AF129756		MD	-1.574
NM_014096	SLC43A3	MD	-1.59	Hs.99962	29015	11
NM_020739	CCPG1	MD	-1.59	Hs.285051	9236	15
AF078164	XRCC6BP1	MD	-1.598	Hs.61188	91419	12
NM_003655	CBX4	MD	-1.598	Hs.405046	8535	17
BX647120	SLC30A1	MD	-1.598	Hs.519469	7779	1
AY368150	FAM62B	MD	-1.598	Hs.490795	57488	7
NM_176871	PDLIM2	MD	-1.598	Hs.555972	64236; 541565	8
AK056217	FLJ44635	MD	-1.598	Hs.496303	392490	X
NM_017604		MD	-1.598
NM_005406	ROCK1	MD	-1.6	Hs.306307	6093	18
NM_020474	GALNT1	MD	-1.6	Hs.514806	2589	18
BX537571	FYN	MD	-1.6	Hs.390567	2534	6
NM_006060	ZNFN1A1	MD	-1.6	Hs.435949	10320	7
XM_379774	KIAA1856	MD	-1.6	Hs.520638	84629	7
BC041379	TMEM65	MD	-1.6	Hs.187646	157378	8
AB209782	UBC	MD	-1.601	Hs.520348	7316	12
AK223040	SLC16A3	MD	-1.601	Hs.500761	9123	17
AL022328		MD	-1.601
AB209041	TPM1	MD	-1.603	Hs.133892	7168	15
AK122585	TBC1D10C	MD	-1.605	Hs.534648	374403	11
NM_018440	PAG1	MD	-1.61	Hs.266175	55824	8
XM_378735	LOC400642	MD	-1.615	Hs.553799	400642	18
NM_004715	CTDP1	MD	-1.615	Hs.465490	9150	18
NM_001007226	SPOP	MD	-1.625	Hs.463382	8405	17
NM_145055	C18orf25	MD	-1.625	Hs.116486	147339	18
NM_002843	PTPRJ	MD	-1.627	Hs.318547	5795	11
BC004305	PEPD	MD	-1.627	Hs.36473	5184	19
AK074513	LOC285148	MD	-1.627	Hs.570177	285148	2
BC063507	HSPA1B	MD	-1.627	Hs.274402	3304	6
NM_014345	ZNF318	MD	-1.627	Hs.509718	24149	6
BF569085	CYC1	MD	-1.627	Hs.289271	1537	8
BC098396	MXD1	MD	-1.629	Hs.468908	4084	2
NM_019043	APBB1IP	MD	-1.63	Hs.310421	54518	10
NM_013402	FADS1	MD	-1.63	Hs.503546	3992	11
BC012072	CHFR	MD	-1.63	Hs.507336	55743	12
NM_032484	LGP1	MD	-1.63	Hs.38039	84514	17
NM_001008234	LOC400657	MD	-1.63	Hs.61508	400657	18
NM_001806	CEBPG	MD	-1.63	Hs.429666	1054	19
NM_002356	MARCKS	MD	-1.63	Hs.519909	4082	6
NM_004563	PCK2	MD	-1.634	Hs.75812	5106	14
AL832608	TEX264	MD	-1.64	Hs.517864	51368	3
AK000463	RNF125	MD	-1.642	Hs.272800	54941	18
AK123482	MGST1	MD	-1.65	Hs.389700	4257	12
AB020656	CYLD	MD	-1.65	Hs.432993	1540	16
XM_170658	EHBP1L1	MD	-1.654	Hs.502867	254102	11
CR627287	ALDH1L2	MD	-1.654	Hs.42572	160428	12
NM_014238	KSR1	MD	-1.654	Hs.133534	8844	17
AK131091	FMNL1	MD	-1.654	Hs.100217	752	17
CR627098	LPGAT1	MD	-1.654	Hs.497674	9926	1
AB051526	SEMA4C	MD	-1.654	Hs.516220	54910	2
AA806368		MD	-1.654	Hs.272159		5
BC063019	SLC29A3	MD	-1.656	Hs.438419	55315	10
AL117482	ULK3	MD	-1.656	Hs.513034	25989	15
NM_003326	TNFSF4	MD	-1.656	Hs.181097	7292	1
BC087612	SBF1	MD	-1.656	Hs.449098	6305	22
BC063854	MYO1G	MD	-1.656	Hs.37617	64005	7
AL139812		MD	-1.656
M26880		MD	-1.656
NM_014909	VASH1	MD	-1.658	Hs.525479	22846	14
NM_018084	KIAA1212	MD	-1.66	Hs.292925	55704	2
NM_022742	NAG6	MD	-1.66	Hs.521178	64753	7
BX648001	ST3GAL1	MD	-1.672	Hs.584803	6482	8
AL035460		MD	-1.672
NM_000944	PPP3CA	MD	-1.68	Hs.435512	5530	4
AF331525	SLC26A9	MD	-1.683	Hs.164073	115019	1
CR613361		MD	-1.683	Hs.547576		20
AK127045	ARHGEF18	MD	-1.685	Hs.465763	23370	19
AB208914	PLCG2	MD	-1.687	Hs.413111	5336	16
NM_018848	MKKS	MD	-1.687	Hs.472119	8195; 55076	20
AK122710	HSPA1A	MD	-1.687	Hs.520028	3303; 27086	6
AY040225		MD	-1.687	Hs.355933		5
AK025986	LOC51315	MD	-1.69	Hs.469254	51315	2
AK097497		MD	-1.691
AK126318	SFRS1	MD	-1.692	Hs.68714	6426	17
NM_005539	INPP5A	MD	-1.693	Hs.523360	3632	10
AK074042	PARVG	MD	-1.7	Hs.437857	64098	22
NM_005253	FOSL2	MD	-1.7	Hs.220971	2355	2
AK131092	SYTL3	MD	-1.704	Hs.436977	94120	6
NM_024408	NOTCH2	MD	-1.71	Hs.584781	4853	1
CR624273	DSCR2	MD	-1.712	Hs.473838	8624	21
NM_014819	PJA2	MD	-1.712	Hs.483036	9867	5
NM_002082	GRK6	MD	-1.712	Hs.235116	2870	5
NM_013400	REPIN1	MD	-1.712	Hs.521289	29803; 441299	7
NM_014630	ZNF592	MD	-1.714	Hs.79347	9640	15
NM_000332	ATXN1	MD	-1.714	Hs.434961	6310	6
BQ650835	HRAS	MD	-1.716	Hs.37003	3265	11
AL023584		MD	-1.716
BQ721341		MD	-1.718	Hs.128076		18
BC109376	LBH	MD	-1.719	Hs.567598	81606	2
NM_152295	TARS	MD	-1.719	Hs.481860	6897	5
BC063619	BCR	MD	-1.721	Hs.534451	613	22
BX537393	GUCA1B	MD	-1.721	Hs.446529	2979	6
NM_003749	IRS2	MD	-1.73	Hs.442344	8660	13
BC088365	LOC51136	MD	-1.73	Hs.531701	51136	17
AK055747	FLJ13236	MD	-1.739	Hs.170298	79962	12
NM_152334	TARSL2	MD	-1.739	Hs.6918	123283	15
BC006107	ARHGAP9	MD	-1.74	Hs.437126	64333	12
NM_003255	TIMP2	MD	-1.74	Hs.104839	7077	17
NM_016422	RNF141	MD	-1.743	Hs.44685	50862	11
NM_139177	SLC39A11	MD	-1.743	Hs.221127	201266	17
NM_175907	ZADH2	MD	-1.743	Hs.465433	284273	18
AK097059	COMMD7	MD	-1.743	Hs.408427	149951	20
AF186022	DAPP1	MD	-1.743	Hs.436271	27071	4
NM_004999	MYO6	MD	-1.743	Hs.149387	4646	6
BX648921	PVT1	MD	-1.743	Hs.133107	5820; 441378	8
BC039693	F8A1	MD	-1.743	Hs.533543	8263; 474382; 474383; 474384	X
AL050331		MD	-1.743
AB208812	HLX1	MD	-1.745	Hs.74870	3142	1
BC028694	TDRD7	MD	-1.745	Hs.193842	23424	9
AB051455	MICAL-L1	MD	-1.748	Hs.517610	85377	22
AK097197	DEPDC6	MD	-1.749	Hs.303788	64798	8
NM_024939	RBM35B	MD	-1.75	Hs.436585	80004	16
NM_004555	NFATC3	MD	-1.75	Hs.341716	4775	16
BC069276	SLC2A4RG	MD	-1.75	Hs.435126	56731	20
NM_004327	BCR	MD	-1.752	Hs.517461	613; 26226	22
AK097398	NUCB2	MD	-1.76	Hs.128686	4925	11
BC020516	IRF2BP2	MD	-1.77	Hs.350268	359948	1
NM_001909	CTSD	MD	-1.772	Hs.546248	1509; 402778	11
NM_003869	CES2	MD	-1.772	Hs.282975	8824	16
AB209575	GPI	MD	-1.772	Hs.466471	2821	19
AB033013	RPRC1	MD	-1.772	Hs.356096	55700	1
AK126848	ECOP	MD	-1.772	Hs.488307	81552	7
NM_001003408	ABLIM1	MD	-1.775	Hs.438236	3983	10
BC047686	BIN2	MD	-1.775	Hs.14770	51411	12
AK127792	FAM65A	MD	-1.775	Hs.152717	79567	16
NM_021159	RAP1GDS1	MD	-1.775	Hs.132858	5910	4
DQ022562	PIM1	MD	-1.775	Hs.81170	5292	6
AK124613	EHD1	MD	-1.777	Hs.523774	10938	11
BC026025	RAB20	MD	-1.777	Hs.508720	55647	13
CR616479	AMACR	MD	-1.784	Hs.508343	23600	5
AI753488		MD	-1.785
NM_024646	ZYG11B	MD	-1.79	Hs.476280	79699; 6207	1
AB208934	PLXNC1	MD	-1.804	Hs.584845	10154	12
NM_001304	CPD	MD	-1.804	Hs.446079	1362	17
BC052977	TNFRSF1B	MD	-1.804	Hs.256278	7133	1
NM_022748	TNS3	MD	-1.804	Hs.520814	64759	7
AF116707	LCHN	MD	-1.804	Hs.521240	57189	7
NM_006676	USP20	MD	-1.804	Hs.5452	10868	9
NM_016473		MD	-1.804
BC108283	CARHSP1	MD	-1.806	Hs.459857	23589	16
NM_004172	SLC1A3	MD	-1.806	Hs.481918	6507; 26107	5
AK124472	CPVL	MD	-1.806	Hs.233389	54504	7
CR936727	KIAA1018	MD	-1.808	Hs.584863	22909	15
AL713773	DENND2D	MD	-1.808	Hs.567587	79961	1
AY314007	CD302	MD	-1.808	Hs.130014	9936	2
AL133111	SH3BP5	MD	-1.808	Hs.257761	9467	3
BC035510		MD	-1.808
NM_002359	MAFG	MD	-1.81	Hs.252229	4097	17
NM_001001890	RUNX1	MD	-1.81	Hs.149261	861	?
BC025756	C11orf45	MD	-1.811	Hs.351133	219833	11
BC106073	CSK	MD	-1.812	Hs.77793	1445	15
NM_024036	LRFN4	MD	-1.813	Hs.209979	78999	11
NM_174911	FAM84B	MD	-1.815	Hs.124951	157638	8
NM_002061	GCLM	MD	-1.82	Hs.315562	2730	1
AB209672	TLE3	MD	-1.835	Hs.287362	7090	15
AK222824	AARS	MD	-1.835	Hs.315137	16	16
M63904	GNA15	MD	-1.835	Hs.73797	2769	19
U68382	MAN2B1	MD	-1.837	Hs.356769	4125	19
BC069245	RAG1AP1	MD	-1.837	Hs.292154	55974	1
AB209585	FCGR2B	MD	-1.837	Hs.492655	2213; 9103	1
AK026490	RAB32	MD	-1.837	Hs.287714	10981	6
AB209847	ZNF211	MD	-1.838	Hs.469694	10520	19
BC035074	CLU	MD	-1.839	Hs.436657	1191; 285550	8
NM_004350	RUNX3	MD	-1.84	Hs.170019	864	1
BC078664	HMGA1	MD	-1.84	Hs.518805	3159; 6188	6
NM_003916	AP1S2	MD	-1.84	Hs.121592	8905	X
NM_003059	SLC22A4	MD	-1.842	Hs.310591	6583	5
BQ447903		MD	-1.844	Hs.372303		16
AF281046	TRIM8	MD	-1.85	Hs.336810	81603	10
NM_007210	GALNT6	MD	-1.85	Hs.505575	11226	12
NM_012340	NFATC2	MD	-1.85	Hs.356321	4773; 23386	20
AL832574	NEK6	MD	-1.85	Hs.197071	10783	9
NM_014646	LPIN2	MD	-1.86	Hs.132342	9663	18
NM_001025598	ARHGAP30	MD	-1.866	Hs.389374	257106	1
AB209635	DGKZ	MD	-1.868	Hs.502461	8525	11
AK057106	RNF166	MD	-1.868	Hs.513804	115992	16
AL832657	RNF24	MD	-1.868	Hs.114180	11237	20
AB018310	DIP	MD	-1.868	Hs.475150	23151	22
AB209518	KHK	MD	-1.868	Hs.567297	3795	2
AK122778	RPUSD3	MD	-1.868	Hs.33719	285367; 1102	3
BF794909	LY86	MD	-1.868	Hs.170081	9450	6
BC051028	EPHB6	MD	-1.868	Hs.380089	2051	7
AI625045		MD	-1.868
AK124696	KCNAB2	MD	-1.87	Hs.440497	8514	1
AB002328	CABIN1	MD	-1.87	Hs.517478	23523	22
BC032465	TCIRG1	MD	-1.871	Hs.495985	10312	11
NM_024606		MD	-1.871
AB209250	KATNB1	MD	-1.873	Hs.275675	10300	16
AK026581	SLC9A3R1	MD	-1.873	Hs.396783	9368	17
AB209647	NCF2	MD	-1.873	Hs.518604	4688	1
NM_005890		MD	-1.873
BM921986	CD300C	MD	-1.875	Hs.2605	10871	17
CR591007	CCL3	MD	-1.878	Hs.514107	6348	17
AV711904		MD	-1.878
U11863	ABP1	MD	-1.886	Hs.521296	26	7
AK027597	LHX2	MD	-1.888	Hs.567393	9355	9
NM_015264	C22orf9	MD	-1.89	Hs.369682	23313	22
NM_005990	STK10	MD	-1.89	Hs.519756	6793	5
NM_018696	ELAC1	MD	-1.896	Hs.47572	55520	18
NM_001065	TNFRSF1A	MD	-1.9	Hs.279594	7132	12
AB209221	CORO1A	MD	-1.9	Hs.415067	11151	16
NM_004862	LITAF	MD	-1.9	Hs.459940	9516	16
AL832061	ARRB2	MD	-1.9	Hs.435811	409	17
NM_201433	GAS7	MD	-1.9	Hs.462214	8522	17
AB210042	SDCCAG33	MD	-1.9	Hs.284217	10194	18
AB209495	PTCH	MD	-1.901	Hs.494538	5727	9
NM_001003674	C18orf1	MD	-1.902	Hs.149363	753	18
NM_004285	H6PD	MD	-1.902	Hs.463511	9563	1
AK074154	SYTL1	MD	-1.902	Hs.469175	84958	1
BC030542	MFSD1	MD	-1.902	Hs.58663	64747	3
BF131886		MD	-1.902
AK131424	RKHD3	MD	-1.907	Hs.104744	84206	15
BC060791	SNAG1	MD	-1.907	Hs.432755	112574	5
NM_030934	C1orf25	MD	-1.909	Hs.107149	81627	1
NM_176789	MTMR1	MD	-1.91	Hs.347187	8776	X
NM_018695	ERBB2IP	MD	-1.92	Hs.519346	55914	5
NM_003808	TNFSF13	MD	-1.93	Hs.54673	8741; 8742; 407977	17
NM_004090	DUSP3	MD	-1.93	Hs.181046	1845	17
NM_017745	BCOR	MD	-1.93	Hs.186424	54880	X
NM_005428	VAV1	MD	-1.933	Hs.116237	7409	19
NM_182470	PKM2	MD	-1.935	Hs.198281	5315	15
NM_004938	DAPK1	MD	-1.935	Hs.380277	1612	9
AL022398		MD	-1.935
BU570509	ZBED3	MD	-1.936	Hs.584988	84327	5
NM_198519	MGC12965	MD	-1.938	Hs.292791	374408; 387787	11
AK131106	MYO1F	MD	-1.938	Hs.408451	4542	19
NM_017644	KLHL24	MD	-1.938	Hs.407709	54800	3
CR749553	TLE4	MD	-1.938	Hs.444213	7091	9
NM_014693	ECE2	MD	-1.939	Hs.146161	9718; 84291	3
AK054792	CHKA	MD	-1.94	Hs.77221	1119	11
NM_003681	PDXK	MD	-1.94	Hs.284491	8566; 85006	21
NM_145869	ANXA11	MD	-1.95	Hs.530291	311	10
AK129595	GADD45B	MD	-1.95	Hs.110571	4616	19
AB023140	SSX2IP	MD	-1.96	Hs.22587	117178	1
AK026966	AK3L1	MD	-1.96	Hs.10862	205; 387851	1
NM_001012733	AGPAT4	MD	-1.96	Hs.353175	56895	6
AL832180	ZNF397	MD	-1.961	Hs.501048	84307	18
BM546965	PROCR	MD	-1.967	Hs.82353	10544	20
CR607707	PLP2	MD	-1.967	Hs.77422	5355	X
AF466367	SH3BGRL3	MD	-1.969	Hs.109051	83442	1
BC001485	RAC2	MD	-1.97	Hs.517601	5880	22
AK097284	TNFAIP8	MD	-1.97	Hs.271955	25816	5
BC028212	PIK3R5	MD	-1.972	Hs.278901	23533	17
NM_015400		MD	-1.974
NM_024062		MD	-1.974
AK056409	TMTC4	MD	-1.976	Hs.190983	84899	13
BX537600	PXK	MD	-1.98	Hs.190544	54899	3
NM_030778		MD	-1.981
AK025157	TSPAN14	MD	-1.99	Hs.568777	81619; 9818	10
BX641076	ACTN1	MD	-1.99	Hs.509765	87	14
AK128205	C15orf39	MD	-1.99	Hs.17936	56905	15
NM_006291	TNFAIP2	MD	-1.997	Hs.525607	7127; 827185	14
BE622355		D	-2	Hs.276860		18
AL832380	MPP7	D	-2.003	Hs.499159	143098	10
NM_001295	CCR1	D	-2.003	Hs.301921	1230	3
BG571732	S100P	D	-2.003	Hs.2962	6286	4
U40053		D	-2.003
XM_370664	LOC387816	D	-2.007	Hs.287555	387816	11
AY125488	DEDD2	D	-2.007	Hs.515432	162989	19
NM_001037332	CYFIP2	D	-2.007	Hs.519702	26999	5
AK124450	HOMER3	D	-2.01	Hs.410683	9454	19
NM_001018000	KIAA1026	D	-2.013	Hs.368823	23254	1
AK025512	CIDEB	D	-2.02	Hs.448590	27141; 161424; 56413	14
AB209997	MYO9B	D	-2.02	Hs.123198	4650	19
AK001769	RNASET2	D	-2.02	Hs.529989	8635	6
BQ876882		D	-2.02	Hs.53997		X
BC004147	LYZ	D	-2.021	Hs.524579	4069	12
AI950023		D	-2.022
AK090478	TMC8	D	-2.03	Hs.15284	147138	17
NM_000632	ITGAM	D	-2.036	Hs.172631	3684	16
NM_021962	ABR	D	-2.036	Hs.159306	29	17
BX647523	CST3	D	-2.036	Hs.304682	1471	20
AB209588	ADRBK1	D	-2.039	Hs.83636	156	11
AK096343	EVL	D	-2.039	Hs.125867	51466; 79869	14
AB014525	SETX	D	-2.039	Hs.460317	23064	9
CK819456		D	-2.039	Hs.100691		8
L19704		D	-2.039
D86962	GRB10	D	-2.04	Hs.164060	2887	7
NM_004895	CIAS1	D	-2.041	Hs.159483	114548	1
BX648667	PGM3	D	-2.041	Hs.553496	5238; 23033	6
BC026354	LOC58486	D	-2.043	Hs.25726	58486	11
AK057566	ANKRD13D	D	-2.043	Hs.438673	338692	11
NM_005026	PIK3CD	D	-2.06	Hs.518451	5293; 440559	1
BX648762	SATB1	D	-2.06	Hs.517717	6304; 94057	3
AL445192		D	-2.063
NM_203330	CD59	D	-2.07	Hs.278573	966	11
AK026095	SNTB1	D	-2.07	Hs.567339	6641	8
NM_005384	NFIL3	D	-2.072	Hs.79334	4783	9
NM_021122		D	-2.072
NM_021941		D	-2.072
AK123998	ZFAND2A	D	-2.077	Hs.116567	90637	7
AL023653		D	-2.077
NM_017409	HOXC10	D	-2.08	Hs.44276	3226	12
NM_020820	PREX1	D	-2.082	Hs.153310	57580	20
Y08991	PIK3R4	D	-2.082	Hs.149032	30849	3
NM_004091	E2F2	D	-2.087	Hs.194333	1870	1
AK126139	TRAF3IP3	D	-2.095	Hs.147434	80342	1
BX647731	ATP5A1	D	-2.108	Hs.298280	498; 27436	18
BX648945	SESN2	D	-2.108	Hs.469543	83667; 2140	1
BC040904	GGTLA4	D	-2.108	Hs.355394	92086	20
NM_001995	ACSL1	D	-2.108	Hs.406678	2180	4
AB210026	MYH10	D	-2.11	Hs.16355	4628; 81565	17
AY461712	ATP13A2	D	-2.11	Hs.128866	23400	1
NM_001031679	MSRB3	D	-2.118	Hs.339024	253827	12
AF205074	SLCO3A1	D	-2.118	Hs.311187	28232	15
BC052303	ARHGAP4	D	-2.118	Hs.3109	393	X
BC040647	OAF	D	-2.125	Hs.445081	220323	11
BX116063		D	-2.131	Hs.565094		17
AY268890	TPP1	D	-2.14	Hs.523454	1200	11
NM_005128	DOPEY2	D	-2.144	Hs.204575	9980	21
NM_019061	MTMR12	D	-2.144	Hs.481836	54545	5
AF264781	C11orf24	D	-2.146	Hs.303025	53838	11
CR936815	FAM102B	D	-2.146	Hs.200230	284611	1
BX648180	PTPRE	D	-2.152	Hs.127022	5791	10
NM_020825	C16orf34	D	-2.16	Hs.513261	90861; 57585	16
BC035341	GGT1	D	-2.18	Hs.444164	2678; 2679	22
BM924855	IMPA2	D	-2.182	Hs.367992	3613	18
BC054485	LOC440395	D	-2.185	Hs.484396	440395	16
BX537506	LOC286167	D	-2.185	Hs.374257	286167	8
AK057171	TPST2	D	-2.188	Hs.167167	8459	22
AB191264	AGRN	D	-2.19	Hs.273330	375790	1
BX648013	TAP1	D	-2.19	Hs.352018	6890	6
NM_021077	NMB	D	-2.192	Hs.386470	4828	15
NM_014716	CENTB1	D	-2.2	Hs.337242	9744	17
NM_002228	JUN	D	-2.2	Hs.525704	3725	1
AL833063	ANKRD44	D	-2.2	Hs.432706	91526	2
BC001743		D	-2.202
AK124370	SH3BP1	D	-2.208	Hs.584875	23616	22
AB032966	TTC7A	D	-2.209	Hs.370603	57217	2
AK090431	NOD3	D	-2.21	Hs.128357	197358	16
AB046852	KIAA1632	D	-2.21	Hs.514843	57724; 284267	18
BX537437	CACNA2D4	D	-2.22	Hs.13768	93589	12
CR600087	LOC400047	D	-2.221	Hs.368986	400047	12
NM_006633	IQGAP2	D	-2.221	Hs.291030	10788	5
BE613133		D	-2.221
AK026487	GKAP1	D	-2.223	Hs.522255	80318	9
BC036622		D	-2.226	Hs.302631		7
BC031405	DUSP10	D	-2.23	Hs.497822	11221	1
NM_005465	AKT3	D	-2.23	Hs.498292	10000	1
AK026469	NUDT7	D	-2.234	Hs.282665	283927; 440388	16
AK027858	C10orf58	D	-2.25	Hs.500333	84293	10
NM_005574	LMO2	D	-2.259	Hs.34560	4005; 55448	11
AB032995	TPCN1	D	-2.259	Hs.524763	53373	12
AK128851	JDP2	D	-2.259	Hs.196482	122953	14
NM_001005404	YPEL2	D	-2.259	Hs.463613	388403	17
NM_006312	NCOR2	D	-2.26	Hs.137510	9612	12
AB208798	PSD4	D	-2.26	Hs.516306	23550	2
CR749519	NRG4	D	-2.269	Hs.585035	145957	15
CR936625	KCNE3	D	-2.27	Hs.523899	10008	11
NM_000962	PTGS1	D	-2.27	Hs.201978	5742	9
U50534	FRY	D	-2.274	Hs.507669	10129	13
BC032617	POLI	D	-2.278	Hs.438533	11201	18
AL566989		D	-2.289	Hs.535157		2
U07802		D	-2.297
BX640959	FLJ14213	D	-2.3	Hs.19987	79899	11
BC045651	P2RY5	D	-2.3	Hs.123464	10161	13
AB208905	BBS2	D	-2.3	Hs.333738	583	16
AK024373	MOBKL2A	D	-2.3	Hs.86912	126308; 93964	19
AB208909	ITGB2	D	-2.3	Hs.375957	3689	21
NM_006480	RGS14	D	-2.3	Hs.9347	10636	5
AB209485	VEGF	D	-2.3	Hs.73793	7422	6
BM923666	C16orf24	D	-2.303	Hs.166244	65990	16
NM_013421		D	-2.305
NM_000786	CYP51A1	D	-2.311	Hs.417077	1595	7
AB210030	SEMA4D	D	-2.311	Hs.511748	10507	9
AW977010		D	-2.326	Hs.565777		22
BC065223	HMHA1	D	-2.338	Hs.465521	23526	19
NM_003550	MAD1L1	D	-2.338	Hs.209128	8379	7
NM_004475	FLOT2	D	-2.34	Hs.514038	2319	17
BM552773	TSPAN16	D	-2.341	Hs.283934	26526	19
AK128259	C9orf89	D	-2.341	Hs.434213	84270	9
NM_000703		D	-2.341
NM_004648		D	-2.347
AK074085	WDFY4	D	-2.35	Hs.287379	57705; 159491	10
NM_018458		D	-2.355
BC042086		D	-2.359	Hs.571667		X
BC053653	CXCL2	D	-2.367	Hs.75765	2920	4
BQ422937	AGTRAP	D	-2.37	Hs.464438	57085	1
BM683406		D	-2.373	Hs.23531		1
AK160382	AKNA	D	-2.38	Hs.494895	80709	9
NM_001421	ELF4	D	-2.38	Hs.271940	2000	X
BX647541	XYLT1	D	-2.386	Hs.22907	64131; 283824	16
AF297872	TRERF1	D	-2.386	Hs.485392	55809; 387535	6
U33448		D	-2.386
AL109955		D	-2.386
AK124709	NDRG1	D	-2.391	Hs.372914	10397	8
NM_003253	TIAM1	D	-2.392	Hs.517228	7074	21
NM_180991	SLCO4C1	D	-2.421	Hs.127648	353189	5
NM_012296	GAB2	D	-2.424	Hs.429434	9846	11
BM799713	CCDC5	D	-2.424	Hs.436617	115106	18
AK126636	SLC1A4	D	-2.43	Hs.323878	6509	2
NM_003855	IL18R1	D	-2.43	Hs.469521	8809	2
AF033827	CHST10	D	-2.433	Hs.516370	9486	2
BC005311		D	-2.433
AK022042		D	-2.437	Hs.535966		9
CR749376	SLC27A3	D	-2.441	Hs.438723	11000; 65123	1
NM_001627	ALCAM	D	-2.441	Hs.150693	214	3
NM_006965	ZNF24	D	-2.443	Hs.514802	7572	18
AY957566	CENTA1	D	-2.45	Hs.121593	11033; 90639	7
BC063827	RXRA	D	-2.45	Hs.20084	6256	9
NM_006293	TYRO3	D	-2.46	Hs.381282	7301	15
NM_080549	PTPN6	D	-2.465	Hs.63489	5777	12
BF572325	MPG	D	-2.477	Hs.459596	4350	16
XM_295213	LOC284701	D	-2.477	Hs.512176	284701	7
NM_003023	SH3BP2	D	-2.48	Hs.167679	6452	4
NM_004612	TGFBR1	D	-2.48	Hs.494622	7046	9
NM_181657	LTB4R	D	-2.484	Hs.567248	1241	14
AK023744	SIPA1	D	-2.486	Hs.530477	6494; 58513	11
AK027572	KCTD6	D	-2.49	Hs.13982	200845	3
CR627018	MBP	D	-2.5	Hs.551713	4155	18
AK124751	CAPN2	D	-2.506	Hs.350899	824	1
AK123160	C1orf162	D	-2.509	Hs.288010	128346	1
AK025015	NPAL2	D	-2.509	Hs.309489	79815	8
NM_005725	TSPAN2	D	-2.51	Hs.310458	10100	1
NM_001025390	AMPD3	D	-2.515	Hs.501890	272	11
NM_021036	SMA5	D	-2.515	Hs.519366	11042	5
AB014607	ACOT11	D	-2.534	Hs.234786	26027	1
AI732570		D	-2.541	Hs.586765		12
NM_144698	ANKRD35	D	-2.546	Hs.133081	148741	1
NM_003120	SPI1	D	-2.551	Hs.502511	6688	11
AY310398	SDK1	D	-2.551	Hs.155959	221935; 79673; 7323	7
BC032672	MGC15619	D	-2.554	Hs.334637	84329	12
AF270513	EMILIN2	D	-2.554	Hs.532815	84034; 54877	18
NM_054114	TAGAP	D	-2.56	Hs.529984	117289	6
NM_018010	IFT57	D	-2.562	Hs.412196	55081	3
AB020664	RAB11FIP5	D	-2.566	Hs.24557	26056	2
NM_018700	TRIM36	D	-2.569	Hs.519514	55521	5
AK026704		D	-2.573	Hs.548037		19
AB033030	CDGAP	D	-2.575	Hs.477278	57514	3
AK130188	FGR	D	-2.58	Hs.1422	2268	1
NM_003909	CPNE3	D	-2.595	Hs.191219	8895	8
BC041790	TNFAIP3	D	-2.6	Hs.211600	7128	6
AK024397	LDLRAP1	D	-2.601	Hs.189782	26119	1
BG216251		D	-2.606	Hs.557033		5
BC025741	C16orf54	D	-2.607	Hs.331095	283897	16
AK024428	PSCD4	D	-2.607	Hs.170944	27128	22
BX648385	SMARCD3	D	-2.607	Hs.444445	6604	7
AL833765	DKFZP566N034	D	-2.61	Hs.369471	81615	2
AF010193	SMAD7	D	-2.613	Hs.465087	4092	18
AK127073	RAB37	D	-2.642	Hs.351413	326624	17
NM_006669	LILRB1	D	-2.68	Hs.149924	10859	19
CR596072	RAB24	D	-2.686	Hs.16258	53917	5
NM_012214	MGAT4A	D	-2.689	Hs.177576	11320; 493753	2
AJ223321		D	-2.689
NM_017742	ZCCHC2	D	-2.69	Hs.114191	54877	18
NM_018169	C12orf35	D	-2.7	Hs.445129	55196	12
NM_174918	MCEMP1	D	-2.734	Hs.178703	199675	19
AL078599		D	-2.74
NM_032268	ZNRF1	D	-2.77	Hs.427284	84937	16
AL834142	LOC116143	D	-2.784	Hs.443481	116143	2
BC035357	FES	D	-2.787	Hs.7636	2242	15
NM_133443	GPT2	D	-2.788	Hs.460693	84706	16
AK124976	FLJ42986	D	-2.791	Hs.50607	389012	2
BC029568	MGC39584	D	-2.84	Hs.130535	441058	4
AY359092	FLJ22318	D	-2.842	Hs.519804	64777	5
M15169	ADRB2	D	-2.851	Hs.2551	154	5
AF077346	IL18RAP	D	-2.879	Hs.158315	8807	2
BM908726	NFKBIA	D	-2.893	Hs.81328	4792	14
NM_004530	MMP2	D	-2.897	Hs.513617	4313	16
NM_006887	ZFP36L2	D	-2.91	Hs.503093	678	2
AF350451	FAM46A	D	-2.93	Hs.10784	55603	6
NM_012288	TRAM2	D	-2.94	Hs.520182	9697; 401264	6
BX648749	SYNJ2	D	-2.96	Hs.434494	8871	6
NM_015995	KLF13	D	-2.98	Hs.525752	51621	15
AL161979	SLIC1	D	-2.984	Hs.460777	124460	16
BC014966	RPS6KA1	D	-2.984	Hs.149957	6195	1
NM_002928	RGS16	D	-2.99	Hs.413297	6004	1
NM_003983	PRMT7	D	-3.007	Hs.584915	54496; 9057	16
BX537444	ATP2B4	D	-3.01	Hs.343522	493; 84719	1
X16323		D	-3.016
AY154470	RASSF2	D	-3.031	Hs.379970	9770	20
AK027126	ASS	D	-3.031	Hs.160786	445; 825246	9
M64930	PPP2R2B	D	-3.039	Hs.193825	5521	5
NM_198566	FLJ32363	D	-3.056	Hs.448041	375444	5
CR623038	ID2	D	-3.06	Hs.180919	3398	2
AV649053		D	-3.073	Hs.282800		3
NM_004711	SYNGR1	D	-3.086	Hs.216226	9145	22
AK090960	FLJ33641	D	-3.086	Hs.547697	202309	5
BQ650973	TESC	D	-3.089	Hs.525709	54997	12
AK057086	NXF3	D	-3.089	Hs.60386	56000	X
AK095896	LOC340061	D	-3.09	Hs.379754	340061	5
AB018254	KBTBD11	D	-3.1	Hs.5333	9920	8
AB209583	PLCB2	D	-3.102	Hs.355888	5330	15
AK091288	C9orf19	D	-3.12	Hs.493819	152007	9
BC026344	FLJ20489	D	-3.14	Hs.438867	55652	12
NM_000349	STAR	D	-3.14	Hs.521535	6770	8
NM_198679	RAPGEF1	D	-3.21	Hs.127897	2889	9
NM_021136	RTN1	D	-3.24	Hs.368626	6252	14
NM_153690	FAM43A	D	-3.253	Hs.435080	131583	3
XM_371783	LOC389347	D	-3.257	Hs.368516	389347; 202134	5
BC050280	ITGA7	D	-3.26	Hs.524484	3679	12
BC038510	PTPNS1	D	-3.26	Hs.128846	140885; 8237	20
AV713720		D	-3.26
BC020509	METTL7B	D	-3.268	Hs.51483	196410	12
CR591668	LST1	D	-3.28	Hs.436066	7940	6
AF307451	CECR6	D	-3.295	Hs.209577	27439	22
AK056836	LOC150166	D	-3.3	Hs.48353	150166	22
NM_014278	HSPA4L	D	-3.319	Hs.135554	22824	4
CR749570	ARHGEF10	D	-3.323	Hs.98594	9639	8
NM_016819	OGG1	D	-3.34	Hs.380271	4968	3
AK091311	JAZF1	D	-3.4	Hs.368944	221895	7
BF693302		D	-3.413
NM_006895	HNMT	D	-3.43	Hs.42151	3176	2
AK131222	HSH2D	D	-3.436	Hs.512797	84941	19
BC059382	ARHGAP8	D	-3.462	Hs.102336	23779; 55615; 553158	22
AL096776		D	-3.491
NM_014615	KIAA0182	D	-3.5	Hs.461647	23199	16
S69510	KRT9	D	-3.516	Hs.2783	3857	17
AF147204	CXCR4	D	-3.54	Hs.421986	7852	2
AB209626	IL10RA	D	-3.608	Hs.504035	3587	11
M22976		D	-3.62
AB209399	GPD2	D	-3.622	Hs.148266	2820	2
NM_014339	IL17R	D	-3.624	Hs.129751	23765	22
BC028073	CD244	D	-3.625	Hs.157872	51744	1
NM_000633	BCL2	D	-3.65	Hs.150749	596	18
NM_001620	AHNAK	D	-3.683	Hs.568948	79026	11
BQ889796	FAM101B	D	-3.7	Hs.345588	359845	17
BC047390	ARID5A	D	-3.7	Hs.920	10865	2
CR616879	CCNA1	D	-3.726	Hs.417050	8900	13
NM_004482	GALNT3	D	-3.763	Hs.170986	2591	2
AB209145	RASSF5	D	-3.77	Hs.497579	83593	1
NM_152309	PIK3AP1	D	-3.79	Hs.310456	118788	10
NM_001846	COL4A2	D	-3.794	Hs.508716	1284	13
AF335324	DDIT4	D	-3.804	Hs.523012	54541	10
S81439	KLF10	D	-3.866	Hs.435001	7071	8
NM_002163	IRF8	D	-3.873	Hs.137427	3394	16
NM_030957	ADAMTS10	D	-3.903	Hs.465818	81794	19
NM_013447	EMR2	D	-3.914	Hs.531619	30817	19
BX648382	SLA	D	-3.95	Hs.75367	6503	8
NM_001874	CPM	D	-3.975	Hs.567251	1368; 257415	12
AJ224869		D	-4.005
NM_002926	RGS12	D	-4.04	Hs.527061	6002; 4176	4
NM_032047	B3GNT5	D	-4.05	Hs.208267	84002	3
BC011231		D	-4.05
AB075819	ATP8B4	D	-4.072	Hs.511311	79895	15
J02843		D	-4.097
NM_001034850	FLJ20152	D	-4.15	Hs.481704	54463	5
BC042959		D	-4.16	Hs.558200		4
NM_030930	UNC93B1	D	-4.17	Hs.502989	81622	11
NM_001024809	RARA	D	-4.216	Hs.535499	5914	17
BC018549	PLEK	D	-4.22	Hs.468840	5341	2
CR609484	KYNU	D	-4.236	Hs.470126	8942	2
NM_006254	PRKCD	D	-4.27	Hs.155342	5580	3
Z19588	SKIL	D	-4.287	Hs.536655	6498	3
AK092904	LAT2	D	-4.297	Hs.56607	7462	7
AK094833	C1orf38	D	-4.32	Hs.10649	9473	1
AB209656	CSF3R	D	-4.32	Hs.524517	1441	1
U65590		D	-4.328
CR621787	PLAC8	D	-4.38	Hs.546392	51316	4
BM458948	LOC374443	D	-4.44	Hs.396637	374443	12
NM_001007156	NTRK3	D	-4.5	Hs.410969	4916	15
AK127621	SOCS1	D	-4.529	Hs.50640	8651	16
BC064993	BCL3	D	-4.542	Hs.31210	602	19
U41763	CLTCL1	D	-4.569	Hs.368266	8218	22
AB064670	HMFN0839	D	-4.587	Hs.99196	84803	4
BC040884		D	-4.683	Hs.434635		12
NM_014144		D	-4.685
NM_003105	SORL1	D	-4.73	Hs.368592	6653; 442871	11
NM_052832	SLC26A7	D	-4.73	Hs.354013	115111	8
CR606621	TSPAN32	D	-4.77	Hs.271954	10077	11
AL834519		D	-4.778	Hs.376781
AY014914	APOL4	D	-4.789	Hs.115099	80832	22
BQ051877	CST7	D	-4.805	Hs.143212	8530	20
Y10659	IL13RA1	D	-4.812	Hs.496646	3597	X
BC063128	CLEC2D	D	-4.888	Hs.268326	29121	12
AK092882	RASGRP2	D	-4.92	Hs.99491	10235	11
AK130130	CAPG	D	-4.931	Hs.516155	822	2
BM728460		D	-5.227	Hs.561202		3
CR627309	ROR1	D	-5.292	Hs.436456	4919	1
AF064090	TNFSF14	D	-5.315	Hs.129708	8740	19
NM_033446	C9orf28	D	-5.36	Hs.162659	89853	9
NM_018690	APOB48R	D	-5.413	Hs.200333	55911	16
AK001361	PPP1R15A	D	-5.443	Hs.76556	23645	19
BC050008	PTPN12	D	-5.664	Hs.61812	5782	7
NM_022367	SEMA4A	D	-5.787	Hs.408846	64218	1
NM_004364	CEBPA	D	-5.8	Hs.76171	1050	19
AB002441		D	-5.843	Hs.557748		5
NM_003670	BHLHB2	D	-5.94	Hs.171825	8553	3
AL832727	FYB	D	-5.94	Hs.370503	2533	5
BC032319	MNDA	D	-5.969	Hs.153837	4332	1
NM_000081	LYST	D	-5.98	Hs.532411	1130	1
CR593209	PSTPIP1	D	-5.987	Hs.129758	9051	15
NM_001018072	BTBD11	D	-6.07	Hs.271272	121551; 222658	12
NM_020370	GPR84	D	-6.371	Hs.306199	53831	12
AB209509	IGFBP2	D	-6.389	Hs.438102	3485	2
Z54367		D	-6.426
BF212177	SPANXA1	D	-6.549	Hs.334464	30014; 64650	X
NM_033417	NY-SAR-48	D	-6.62	Hs.404088	93323	19
NM_144715	EFHB	D	-6.716	Hs.257224	151651	3
D25538	ADCY7	D	-6.747	Hs.513578	113	16
AF085243	ZNF236	D	-6.923	Hs.189826	7776	18
AK026747	LOC54103	D	-6.95	Hs.186649	54103	7
CR590917		D	-6.954	Hs.526642		18
AF244975	LGALS12	D	-6.981	Hs.502774	85329	11
NM_020896	OSBPL5	D	-7.009	Hs.436166	114879	11
M95929		D	-7.109
NM_005187	CBFA2T3	D	-7.367	Hs.513811	863	16
NM_138959	VANGL1	D	-7.367	Hs.515130	81839	1
AL137634	ALDH3B1	D	-7.589	Hs.523841	221	11
BF569086	IL32	D	-7.788	Hs.943	9235	16
BC048284	CDA	D	-8.182	Hs.466910	978	1
AU118873		D	-8.208	Hs.287436		18
NM_002048	GAS1	D	-8.219	Hs.65029	2619	9
NM_022153	C10orf54	D	-8.47	Hs.585456	64115	10
NM_080597	OSBPL1A	D	-8.58	Hs.370725	114876	18
NM_001911	CTSG	D	-8.934	Hs.421724	1511	14
XM_114303	FRMD4B	D	-8.934	Hs.371681	23150	3
H07095		D	-8.951
NM_003304	TRPC1	D	-9.342	Hs.250687	7220	3
BC035592	LOC442535	D	-9.37	Hs.458347	442535; 442532; 6978; 6967	7
NM_000250	MPO	D	-9.47	Hs.458272	4353	17
BQ712715	CFD	D	-9.505	Hs.155597	1675	19
XM_378514	LOC283663	D	-9.57	Hs.181297	283663	15
AL832598	EPB41L3	D	-9.89	Hs.213394	23136	18
NM_201380	PLEC1	D	-10.085	Hs.434248	5339; 619427	8
NM_017701		D	-10.186
BC044940	AZU1	D	-10.301	Hs.72885	566	19
BG109720	FLJ27352	D	-10.615	Hs.97300	145788	15
R91245		D	-10.723
NM_018439	IMPACT	D	-10.87	Hs.515317	55364	18
NM_001025195	CES1	D	-11.018	Hs.558865	1066	16
AF011333	LY75	D	-11.089	Hs.153563	4065	2
NM_002110	HCK	D	-11.093	Hs.126521	3055	20
BC036077	GSPT2	D	-11.7	Hs.59523	23708	X
NM_170600	SH2D3C	D	-12.42	Hs.306412	10044	9
BC033290	OLIG1	D	-12.882	Hs.56663	116448	21
NM_002934	RNASE2	D	-13.075	Hs.728	6036	14
NM_021614	KCNN2	D	-13.49	Hs.98280	3781	5
BX648290	TUBB6	D	-14.462	Hs.193491	84617; 3866	18
AB209380	CD81	D	-15.412	Hs.54457	975	11
NM_003006	SELPLG	D	-16.39	Hs.127346	6404	12
BM918012	NKG7	D	-16.392	Hs.10306	4818	19
NM_000565	IL6R	D	-17.31	Hs.135087	3570	1
M16768	TRGV9	D	-19.319	Hs.567345	6983	7
AK092741	CRIP1	D	-20.199	Hs.70327	1396	14
AK055767	STXBP2	D	-21.212	Hs.534352	6813	19
XM_498704	LOC440498	D	-21.922	Hs.191582	440498	18
XM_209363	SIRPB2	D	-22.236	Hs.405994	284759	20
BX537579	PIR	D	-22.385	Hs.495728	8544	X
AB209617	CYB5A	D	-22.51	Hs.465413	1528	18
NM_001972	ELA2	D	-24.044	Hs.99863	1991	19
NM_015085	GARNL4	D	-24.62	Hs.499659	23108	17
AK094354	FLJ37035	D	-26.479	Hs.585205	399821	10
NM_006163	NFE2	D	-30.219	Hs.75643	4778	12
NM_004479	FUT7	D	-30.527	Hs.457	2529	9
BC028012	PRAM1	D	-30.877	Hs.465812	84106	19
CR749468	ST3GAL6	D	-34.18	Hs.148716	10402	3
BM804232	BEX1	D	-34.953	Hs.334370	55859	X
BM914760	PHLDA2	D	-35.396	Hs.154036	7262	11
NM_198968	DZIP1	D	-38.371	Hs.157002	22873; 9071	13
AK094532	LOC283567	D	-42.329	Hs.38218	283567	X
DN998783	RNASE3	D	-43.618	Hs.73839	6037	14
AL833452	C9orf64	D	-70.615	Hs.208914	84267	9
NM_004319	ASTN	D	-101.15	Hs.495897	460	1
