# Supplementary material for: AML1/ETO Oncoprotein Is Directed to AML1 Binding Regions and Co-Localizes with AML1 and HEB on Its Targets
Source: PLoS Genet. 2008 Nov 28;4(11):e1000275. doi: 10.1371/journal.pgen.1000275 (PMC2577924; doi:10.1371/journal.pgen.1000275)
Supplement: Table S3 — Validation of genes regulated by AML1/ETO. (0.03 MB XLS) [file pgen.1000275.s003.xls]

## Sheet: Table_S3
UGRepAcc	Symbol	Affymetrix regulation	Affymetrix FC	qPCR FC	qPCR ST_DEV	FW Oligo	Rev Oligo	Name
NM_003118	SPARC	I	20.38	71.2937	3.14386	TGTGGGAGCTAATCCTGTCC	ACCTCCTCTTCGGTTTCCTC	CER1 (ECERIFERUM 1)
BQ066037	RPS19	I	11.923	1.09186	0.149373	GACACCTCAGGGACAAAGAG	AACCCAGCATGGTTTGTTC	Ribosomal protein S19
CR627457	SEPT11	I	11.35	10.129	0.347449	ATGAAGAAACGGTGGCAGAG	ACTGCAAATGGGAGATGGAC	Septin 11
AK123362	RPS11	I	10.721	0.998252	0.184856	CGAGAAGCGCCACAAGAAC	ATCTGGACGTCCCTGAAGC	Ribosomal protein S11
NM_001753	CAV1	I	6.15	4.85681	0.0238045	GCGACCCTAAACACCTCAAC	TCCCTTCTGGTTCTGCAATC	Caveolin 1, caveolae protein, 22kDa
NM_078467	CDKN1A	I	4.827	8.16		GACTCTCAGGGTCGAAAACG	GGATTAGGGCTTCCTCTTGG	Cyclin-dependent kinase inhibitor 1A (p21, Cip1)
NM_002849	PTPRR	I	4.52	43.3002	0.423972	TTGCCCTTCTCCTTTCAAAATG	CCCAAGCTACTCATGTCCAATG	Protein tyrosine phosphatase, receptor type, R
NM_000584	IL8	I	4.514	6.59106	0.600095	CGGAAGGAACCATCTCACTG	AGCTGCAGAAATCAGGAAGG	Interleukin 8
AF264787	DLEU2	I	3.92	2.9324	1.09453	CTTAGCTCAGCAATTCTTACC	CAAACATTTTGTTCCTTGCAG	Deleted in lymphocytic leukemia, 2
BC030224	CD48	I	3.424	14.145	1.10812	GCAATTCTGTGAGCAGCAAG	AGCCAACTTGCAATCCATTC	CD48 antigen (B-cell membrane protein)
NM_003107	SOX4	I	2.68	2.83886	0.0834724	CAAGAAAGGAGGGGAGAACC	CGGAGCCTTCTGTCTTCATC	SRY (sex determining region Y)-box 4
AK091933	HOXA7	I	2.63	2.73798	0.958732	Taqman Hs00600844_m1		Homeobox A7
AF003837	JAG1	I	2.56	4.7		Alcalay et al., J. Clin. Invest. 112:1751-1761 (2003)		Jagged 1 (Alagille syndrome)
NM_053056	CCND1	I	2.539	1.92	0.0989949	ACTACCGCCTCACACGCTTC	CAGGCTTGACTCCAGCAGG	Cyclin D1
NM_152739	HOXA9	I	2.11	2.65469	0.322893	Taqman Hs00365956_m1		Homeobox A9
NM_005188	CBL	I	2.08	1.605	0.0494975	GCCATGGCTCTGAAATCCAC	TGGAGCCGAGCTTTCACTTC	Cas-Br-M (murine) ecotropic retroviral transforming sequence
AL833761	GAS6	I	2.069	3.25034	1.40348	TGGACTTTATGGGGCTATGG	CTCTGACTTGGTGCTCACG	Growth arrest-specific 6
BM920882	HOXA5	I	2.039	2.70407	0.334566	Taqman Hs00430330_m1		Homeobox A5
NM_153631	HOXA3	I	2.017	-1.03	0.06	CAGAAAACCAGCAGCTCCAG	GCGCTTGGACGAAGCCTGC	Homeobox A3
AB209185	E2F5	I	1.791	1.98	0.0989949	GGACGGCGTTCTGGATCTC	GCCAGCACCTACACCTTTCC	E2F transcription factor 5, p130-binding
NM_004064	CDKN1B	I	1.66	1.9731	0.17	Taqman Hs00153277_m1		Cyclin-dependent kinase inhibitor 1B (p27, Kip1)
NM_018951	HOXA10	I	1.61	1.30367	0.161886	Taqman Hs00172012_m1		Homeobox A10
NM_005523	HOXA11	I	1.574	1.45604	0.489977	Taqman Hs00194149_m1		Homeobox A11
BX537571	FYN	D	-1.6	-1.68	0.36	ACCAGTCCTGCCTCTGTTG	ATTGCACACAGCCCATTATC	FYN oncogene related to SRC, FGR, YES
NM_001001890	RUNX1	D	-1.81	-1.64	0.066	GTCGCCACCTACCACAGAG	TCATCTAGTTTCTGCCGATGTC	Runt-related transcription factor 1 (acute myeloid leukemia 1; aml1 oncogene)
AK131106	MYO1F	D	-1.938	-1.63	0.0957445	AGCGCTTCATGGACGACTAC	GTAGGGCATCTGCTTGAAGG	Myosin IF
AK129595	GADD45B	D	-1.95	-1.5	0.0619113	CAGTGGGGGTGTACGAGTC	CAGAGGACCACGCTGTCTG	Growth arrest and DNA-damage-inducible, beta
NM_000632	ITGAM	D	-2.036	-1.85	0.00532645	CAGCAGCCCCAGAAGTTCC	CCAGAGCCATCAATCAAGAAG	Integrin, alpha M (complement component 3 receptor 3 subunit)
NM_002228	JUN	D	-2.2	1.28497	0.124235	Taqman Hs99999141_s1		V-jun sarcoma virus 17 oncogene homolog (avian)
AB209485	VEGF	D	-2.3	-2.86	0.054	AGTCCTGGAGCGTTCCCTG	AACGCGAGTCTGTGTTTTTGC	Vascular endothelial growth factor
AB208909	ITGB2	D	-2.3	-2.17	0.0278294	GCTTTGAGAAGGAGAAGCTC	TCTCAGCAAACTTGGGGTTC	Integrin, beta 2 (antigen CD18 (p95), lymphocyte function-associated antigen 1; macrophage antigen 1 (mac-1) beta subunit)
BC065223	HMHA1	D	-2.338	-2.66	0.0605946	CGGACGGGTGCAGAGAATC	CTCCTCTAGGTCCGAGTCC	Histocompatibility (minor) HA-1
CR623038	ID2	D	-3.06	-4.03	0.0486392	Taqman Hs00747379_m1		Inhibitor of DNA binding 2, dominant negative helix-loop-helix protein
NM_016819	OGG1	D	-3.34	-10.02	0.098	GTCACCTACCATGGCTTCC	AGATGAGCCTCCACCTCTG	8-oxoguanine DNA glycosylase
AF147204	CXCR4	D	-3.54	-5.26	0.0102884	GGAAAAGATGGGGAGGAGAG	AGTGGGCTAAGGGCACAAG	Chemokine (C-X-C motif) receptor 4
BC028073	CD244	D	-3.625	-3.88	0.013909	TGCTTCTGTGTGTGGAGGAG	TTCCTTGGGACTGGTCTCTG	CD244 natural killer cell receptor 2B4
NM_001024809	RARA	D	-4.216	-2.32	0.0312482	GAGCATCACAGGACATGGC	ATGCCACTCCTAGATGGGC	Retinoic acid receptor, alpha
BC064993	BCL3	D	-4.542	-2.97	0.0501087	ACACCCCCTTTCTGCTGAC	TGCACCACAGCAATATGGAG	B-cell CLL/lymphoma 3
NM_004364	CEBPA	D	-5.8	-6.66	0.0169504	ATTGCCTAGGAACACGAAGC	TCATAACTCCGGTCCCTCTG	CCAAT/enhancer binding protein (C/EBP), alpha
NM_003670	BHLHB2	D	-5.94	-7.57	0.087	GACCGGATTAACGAGTGCATC	TTCCAAGTGACCCAAAGTTGTAAG	Basic helix-loop-helix domain containing, class B, 2
BC032319	MNDA	D	-5.969	-8.33	0.86	CAACTCCATCCAACACTTCG	TGGGGAACATTTCTTCTTGC	Myeloid cell nuclear differentiation antigen
NM_005187	CBFA2T3	D	-7.367	-10.1	0.000991836	CCTGACGGTCATCAACCAG	GCACGTCTCACTGGCTTTC	Core-binding factor, runt domain, alpha subunit 2; translocated to, 3
NM_002048	GAS1	D	-8.219	-2.08	0.059459	AGAAGTGGGCAGGACTTGG	AGAGGAGGGGAAAGGAGAC	Growth arrest-specific 1
NM_000250	MPO	D	-9.47	-20	0.000255814	CGTCAACTGCGAGACCAGC	AGTCGGCTTGGTTCTTGATG	Myeloperoxidase
BQ712715	CFD	D	-9.505	-1.2	0.0244749	GACACCATCGACCACGAC	CCCAGTGTGGCCTTCTCC	Complement factor D (adipsin)
BC044940	AZU1	D	-10.301	-9.09	0.0501087	Taqman Hs00156049_m1		Azurocidin 1 (cationic antimicrobial protein 37)
NM_002110	HCK	D	-11.093	-16.66	0.43	AGGAGGGCTACATCCCAAG	GCTGATGCCCTTGAAAAACC	Hemopoietic cell kinase
BX537579	PIR	D	-22.385	-33.3	0.00111599	AACCCAGGAGATTTGCAGTG	CTGAGCAAGGCATCTCAGC	Pirin (iron-binding nuclear protein)
NM_001972	ELA2	D	-24.044	-10	0.000978181	AGCGCATCTTCGAAAACGG	GTTGGCGTTGATGGTGGC	Elastase 2, neutrophil
NM_006163	NFE2	D	-30.219	-20	2.34	Alcalay et al., J. Clin. Invest. 112:1751-1761 (2003)		Nuclear factor (erythroid-derived 2), 45kDa
GAPDH						ATCAGCAATGCCTCCTGCAC	TGGCATGGACTGTGGTCATG
