# Supplementary material for: AML1/ETO Oncoprotein Is Directed to AML1 Binding Regions and Co-Localizes with AML1 and HEB on Its Targets
Source: PLoS Genet. 2008 Nov 28;4(11):e1000275. doi: 10.1371/journal.pgen.1000275 (PMC2577924; doi:10.1371/journal.pgen.1000275)
Supplement: Table S4 — Genes that present binding of AML1/ETO and whose expression is regulated in U937 cells. (0.08 MB XLS) [file pgen.1000275.s004.xls]

## Sheet: Table_S4
Symbol	Regulation	Fold Change	RefSeq_hg17	Chr_hg17	txStart_hg17	txEnd_hg17	Strand_hg17	exonCount_hg17
SYNC1	I	1.81	NM_030786	chr1	32815068	32829966	-	4
GNG12	I	1.62	NM_018841	chr1	67879169	68011163	-	4
MTF2	I	1.72	NM_007358	chr1	93256863	93315144	+	15
DPYD	I	4.4	NM_000110	chr1	97255320	98098636	-	23
CDC14A	I	1.54	NM_003672	chr1	100530043	100697854	+	16
TPM3	I	1.68	NM_152263	chr1	150947362	150977682	-	10
BAT2D1	I	1.69	NM_015172	chr1	168186323	168294306	+	34
FLJ20054	I	1.57	NM_019049	chr1	194210430	194283962	-	9
E2F2	D	-2.08	NM_004091	chr1	23578227	23603019	-	7
RUNX3	D	-1.84	NM_001031680	chr1	24971308	25036807	-	6
SH3BGRL3	D	-1.96	NM_031286	chr1	26290354	26292154	+	3
RPS6KA1	D	-2.98	NM_002953	chr1	26540390	26585662	+	22
FGR	D	-2.58	NM_005248	chr1	27622944	27645869	-	13
C1orf38	D	-4.32	NM_001039477	chr1	27883196	27897334	+	4
LAPTM5	D	-1.54	NM_006762	chr1	30874408	30899760	-	8
JUN	D	-2.2	NM_002228	chr1	58958485	58961806	-	1
ATG4C	D	-1.52	NM_032852	chr1	62961823	63042070	+	11
SSX2IP	D	-1.96	NM_014021	chr1	84821619	84868201	-	15
DENND2D	D	-1.8	NM_024901	chr1	111441842	111455323	-	12
C1orf162	D	-2.5	NM_174896	chr1	111728645	111733175	+	6
NOTCH2	D	-1.71	NM_024408	chr1	120166219	120324318	-	34
ANKRD35	D	-2.54	NM_144698	chr1	143038252	143057570	+	14
IL6R	D	-17.31	NM_000565	chr1	151190741	151253261	+	10
RAG1AP1	D	-1.83	NM_018845	chr1	151921398	151924400	+	6
CD244	D	-3.62	NM_016382	chr1	157613023	157645718	-	9
ARHGAP30	D	-1.86	NM_001025598	chr1	157829805	157852833	-	12
TNFSF4	D	-1.65	NM_003326	chr1	169884527	169908128	-	3
ATP2B4	D	-3.01	NM_001001396	chr1	200327584	200444864	+	22
RASSF5	D	-3.77	NM_182664	chr1	203069273	203151010	+	5
TRAF3IP3	D	-2.09	NM_025228	chr1	206317918	206344059	+	17
HLX1	D	-1.74	NM_021958	chr1	217441153	217446790	+	4
IRF2BP2	D	-1.77	NM_001077397	chr1	231046749	231052006	-	2
MYST4	I	1.71	NM_012330	chr10	76256384	76462645	+	18
IFIT1	I	1.97	NM_001548	chr10	91142301	91153722	+	2
ADD3	I	2.65	NM_019903	chr10	111755715	111885310	+	14
CASP7	I	1.68	NM_033340	chr10	115428924	115480652	+	8
ADRB1	I	1.61	NM_000684	chr10	115793795	115796655	+	1
WDFY4	D	-2.35	BC032420	chr10	49699113	49861007	+	13
DDIT4	D	-3.8	NM_019058	chr10	73703682	73705803	+	3
PIK3AP1	D	-3.79	NM_152309	chr10	98343060	98470269	-	17
TRIM8	D	-1.85	NM_030912	chr10	104394241	104408066	+	6
ABLIM1	D	-1.77	NM_001003407	chr10	116180859	116434404	-	22
PTPRE	D	-2.15	NM_006504	chr10	129595314	129774152	+	21
INPP5A	D	-1.69	NM_005539	chr10	134201342	134446973	+	16
RAB6IP1	I	1.62	NM_015213	chr11	9116948	9243447	-	23
MS4A7	I	3.44	NM_021201	chr11	59902533	59920000	+	7
RARRES3	I	1.97	NM_004585	chr11	63060848	63070506	+	4
SLC25A45	I	1.71	NM_182556	chr11	64899238	64906718	-	7
SYTL2	I	1.97	NM_032943	chr11	85082914	85146692	-	18
FAM76B	I	1.74	NM_144664	chr11	95141753	95162602	-	10
CUL5	I	1.87	NM_003478	chr11	107384617	107483694	+	19
FDX1	I	1.82	NM_004109	chr11	109805803	109840814	+	4
DLAT	I	1.51	NM_001931	chr11	111401387	111439798	+	14
ARCN1	I	1.51	NM_001655	chr11	117948320	117978854	+	10
CBL	I	2.08	NM_005188	chr11	118582199	118684068	+	16
UBASH3B	I	1.83	NM_032873	chr11	122031607	122190397	+	14
TSPAN32	D	-4.77	NM_139022	chr11	2279818	2296006	+	10
RNF141	D	-1.74	NM_016422	chr11	10489800	10519350	-	6
CD59	D	-2.07	NM_000611	chr11	33681133	33714600	-	4
LMO2	D	-2.25	NM_005574	chr11	33836698	33870412	-	6
DGKZ	D	-1.86	NM_201532	chr11	46311314	46358680	+	31
AHNAK	D	-3.68	NM_024060	chr11	61957591	62070908	-	6
LGALS12	D	-6.98	NM_033101	chr11	63030131	63040814	+	9
RASGRP2	D	-4.92	NM_153819	chr11	64250959	64269504	-	17
EHD1	D	-1.77	NM_006795	chr11	64376783	64402767	-	5
SIPA1	D	-2.48	NM_006747	chr11	65162170	65174965	+	16
LRFN4	D	-1.81	NM_024036	chr11	66381548	66384521	+	2
ADRBK1	D	-2.03	NM_001619	chr11	66790480	66810605	+	21
ANKRD13D	D	-2.04	NM_207354	chr11	66813394	66826530	+	16
ALDH3B1	D	-7.58	NM_000694	chr11	67534365	67553317	+	10
C11orf24	D	-2.14	NM_022338	chr11	67785382	67795997	-	4
GAB2	D	-2.42	NM_080491	chr11	77603990	77806414	-	10
IL10RA	D	-3.6	NM_001558	chr11	117362318	117377403	+	7
OAF	D	-2.12	NM_178507	chr11	119586956	119605859	+	4
C11orf45	D	-1.81	NM_145013	chr11	128274677	128280802	-	4
APLP2	D	-1.52	NM_001642	chr11	129445010	129519909	+	18
CD69	I	1.59	NM_001781	chr12	9796352	9804764	-	5
CDKN1B	I	1.66	NM_004064	chr12	12761575	12766569	+	3
EPS8	I	1.62	NM_004447	chr12	15664342	15833601	-	21
MLSTD1	I	1.91	AK001324	chr12	29193499	29378272	+	12
DDX23	I	1.51	NM_004818	chr12	47509806	47532224	-	17
HOXC6	I	1.77	NM_153693	chr12	52696908	52710873	+	3
MDM1	I	1.63	NM_017440	chr12	66974612	67012379	-	14
CRY1	I	1.6	NM_004075	chr12	105887611	105989792	-	13
OAS3	I	1.6	NM_006187	chr12	111838968	111873772	+	16
CACNA2D4	D	-2.22	NM_172364	chr12	1771383	1898131	-	38
TNFRSF1A	D	-1.9	NM_001065	chr12	6308184	6321522	-	10
PTPN6	D	-2.46	NM_080548	chr12	6926000	6940740	+	16
HEBP1	D	-1.54	NM_015987	chr12	13019067	13044488	-	4
BIN2	D	-1.77	NM_016293	chr12	49961089	50004205	-	13
NFE2	D	-30.21	NM_006163	chr12	52972164	52975811	-	3
GPR84	D	-6.37	NM_020370	chr12	53042497	53044525	-	2
CD63	D	-1.57	NM_001040034	chr12	54405497	54409177	-	8
ARHGAP9	D	-1.74	NM_032496	chr12	56152304	56159900	-	18
XRCC6BP1	D	-1.59	NM_033276	chr12	56621711	56637318	+	6
SELPLG	D	-16.39	NM_003006	chr12	107518147	107530136	-	3
RHOF	D	-1.57	NM_019034	chr12	120678381	120694314	-	5
RCBTB2	I	1.54	NM_001268	chr13	47961101	48005317	-	15
NDFIP2	I	2	NM_019080	chr13	78953287	79026222	+	8
SPRY2	I	2.14	NM_005842	chr13	79808114	79813087	-	2
MIRH1	I	1.95	AB176708	chr13	90798075	90804870	+	2
GAS6	I	2.06	NM_000820	chr13	113546912	113590396	+	15
IRS2	D	-1.73	NM_003749	chr13	109204184	109236915	-	2
STRN3	I	1.54	NM_014574	chr14	30432755	30565358	-	16
GCH1	I	1.9	NM_000161	chr14	54378475	54439292	-	6
LGALS3	I	1.66	NM_002306	chr14	54665624	54681900	+	6
PCK2	D	-1.63	NM_001018073	chr14	23633322	23639605	+	7
CTSG	D	-8.93	NM_001911	chr14	24112564	24115306	-	5
ACTN1	D	-1.99	NM_001102	chr14	68410792	68515709	-	21
TNFAIP2	D	-1.99	NM_006291	chr14	102662416	102673529	+	11
SNRPN	I	1.84	NM_022806	chr15	22619886	22774822	+	12
TYRO3	D	-2.46	NM_006293	chr15	39638523	39658818	+	19
ATP8B4	D	-4.07	NM_024837	chr15	47937727	48198711	-	28
CCPG1	D	-1.59	NM_020739	chr15	53434729	53487866	-	8
CLN6	D	-1.54	NM_017882	chr15	66286385	66309079	-	7
TLE3	D	-1.83	NM_020908	chr15	68127596	68177310	-	20
C15orf39	D	-1.99	NM_015492	chr15	73281273	73291563	+	3
RKHD3	D	-1.9	NM_032246	chr15	80121182	80125416	-	2
NTRK3	D	-4.5	NM_001012338	chr15	86220991	86600665	-	19
FES	D	-2.78	NM_002005	chr15	89228712	89240008	+	19
SLCO3A1	D	-2.11	NM_013272	chr15	90197949	90507780	+	10
TARSL2	D	-1.73	NM_152334	chr15	100011478	100082168	-	19
RRN3	I	1.65	NM_018427	chr16	15061381	15095659	-	18
SNTB2	I	1.77	NM_006750	chr16	67778550	67900455	+	7
C16orf24	D	-2.3	NM_023933	chr16	711158	712590	+	5
IL32	D	-7.78	NM_001012631	chr16	3055313	3059668	+	8
NOD3	D	-2.21	NM_178844	chr16	3529038	3567393	-	20
C16orf54	D	-2.6	NM_175900	chr16	29661286	29664841	-	2
CORO1A	D	-1.9	NM_007074	chr16	30102426	30107897	+	11
ITGAM	D	-2.03	NM_000632	chr16	31178788	31251712	+	30
SLIC1	D	-2.98	NM_182854	chr16	49264386	49272667	-	4
BBS2	D	-2.3	NM_031885	chr16	55075798	55111696	-	17
CES2	D	-1.77	NM_003869	chr16	65525847	65536493	+	12
FAM65A	D	-1.77	NM_024519	chr16	66120254	66138189	+	22
NFATC3	D	-1.75	NM_173164	chr16	66676875	66783614	+	9
AARS	D	-1.83	NM_001605	chr16	68843797	68880913	-	21
KIAA0182	D	-3.5	NM_014615	chr16	84204424	84267311	+	16
RNF166	D	-1.86	NM_178841	chr16	87290409	87300301	-	6
CBFA2T3	D	-7.36	NM_005187	chr16	87468767	87570902	-	12
BIRC4BP	I	1.8	NM_017523	chr17	6599879	6619686	+	7
RPL23A	I	1.93	NM_000984	chr17	24071126	24075500	+	5
FZD2	I	1.74	NM_001466	chr17	39990450	39992433	+	1
ANKRD40	I	1.77	NM_052855	chr17	46127681	46140262	-	5
DGKE	I	1.72	NM_003647	chr17	52266551	52295922	+	12
SUPT4H1	I	1.57	NM_003168	chr17	53777537	53784562	-	5
C17orf60	I	1.57	NM_001085423	chr17	59875701	59895222	+	10
ABR	D	-2.03	NM_021962	chr17	853509	1029881	-	23
GARNL4	D	-24.62	NM_015085	chr17	2646481	2887785	+	25
ATP2A3	D	-1.54	NM_005173	chr17	3773917	3814485	-	21
ARRB2	D	-1.9	NM_004313	chr17	4560537	4571543	+	15
CENTB1	D	-2.2	NM_014716	chr17	7180596	7195518	+	22
TNFSF13	D	-1.93	NM_003808	chr17	7402339	7405641	+	6
FLOT2	D	-2.34	NM_004475	chr17	24230483	24248841	-	11
RARA	D	-4.21	NM_000964	chr17	35718971	35767420	+	9
GRN	D	-1.54	NM_002087	chr17	39778016	39785996	+	13
FMNL1	D	-1.65	NM_005892	chr17	40655074	40680464	+	27
SPOP	D	-1.62	NM_001007226	chr17	45031246	45110524	-	12
ZNF161	D	-1.57	NM_007146	chr17	53403908	53420614	-	6
MPO	D	-9.47	NM_000250	chr17	53702215	53713295	-	12
LOC51136	D	-1.73	NM_016125	chr17	55384505	55396899	-	9
SLC39A11	D	-1.74	NM_139177	chr17	68153683	68600427	-	10
CD300C	D	-1.87	NM_006678	chr17	70048841	70053877	-	4
TMC8	D	-2.03	NM_152468	chr17	73638463	73649033	+	16
CBX4	D	-1.59	NM_003655	chr17	75421550	75427808	-	5
MAFG	D	-1.81	NM_002359	chr17	77469438	77478879	-	3
SLC16A3	D	-1.6	NM_001042422	chr17	77779581	77790657	+	5
C18orf1	D	-1.9	NM_181482	chr18	13208794	13642748	+	6
ROCK1	D	-1.6	NM_005406	chr18	16783702	16945810	-	33
RNF125	D	-1.64	NM_017831	chr18	27852442	27907152	+	6
ZNF397	D	-1.96	NM_032347	chr18	31075016	31092356	+	6
SMAD2	D	-1.51	NM_001003652	chr18	43613464	43711510	-	11
SMAD7	D	-2.61	NM_005904	chr18	44700221	44731079	-	4
POLI	D	-2.27	NM_007195	chr18	50049846	50078602	+	10
FVT1	D	-1.51	NM_002035	chr18	59145950	59185486	-	10
MBP	D	-2.5	NM_001025101	chr18	72819777	72973762	-	9
CTDP1	D	-1.61	NM_004715	chr18	75540788	75615496	+	13
ELAVL1	I	1.65	NM_001419	chr19	7929457	7976529	-	6
ANKRD25	I	1.74	NM_015493	chr19	11135946	11167496	-	13
CALR	I	1.69	NM_004343	chr19	12910422	12916303	+	9
RPS11	I	10.72	NM_001015	chr19	54691445	54694756	+	5
NUP62	I	3.34	NM_012346	chr19	55101893	55124598	-	2
HMHA1	D	-2.33	NM_012292	chr19	1018173	1037627	+	23
MOBKL2A	D	-2.3	NM_130807	chr19	2022036	2047269	-	5
GADD45B	D	-1.95	NM_015675	chr19	2427134	2429257	+	4
TNFSF14	D	-5.31	NM_003807	chr19	6615565	6621599	-	5
VAV1	D	-1.93	NM_005428	chr19	6723721	6808371	+	27
MCEMP1	D	-2.73	NM_174918	chr19	7647942	7650719	+	7
PRAM1	D	-30.87	NM_032152	chr19	8460940	8473495	-	10
LYL1	D	-1.57	NM_005583	chr19	13070847	13074681	-	4
EMR2	D	-3.91	NM_013447	chr19	14704204	14750353	-	21
CEBPG	D	-1.63	NM_001806	chr19	38556448	38565431	+	2
LAIR1	D	-1.54	NM_002287	chr19	59557046	59568533	-	10
CDC42EP3	I	1.51	NM_006449	chr2	37782393	37810977	-	2
BCL11A	I	1.99	NM_018014	chr2	60589952	60692284	-	5
GFPT1	I	2.1	NM_002056	chr2	69464057	69525976	-	19
FLJ20160	I	1.56	NM_017694	chr2	191098586	191192547	+	8
OBFC2A	I	2.3	NM_001031716	chr2	192368763	192377165	+	6
ID2	D	-3.06	NM_002166	chr2	8772710	8775179	+	3
TTC7A	D	-2.2	NM_020458	chr2	47079963	47214925	+	20
SLC1A4	D	-2.43	NM_003038	chr2	65128244	65162648	+	8
PLEK	D	-4.22	NM_002664	chr2	68503972	68536236	+	9
CAPG	D	-4.93	NM_001747	chr2	85533528	85549334	-	10
ARID5A	D	-3.7	NM_212481	chr2	96624337	96640244	+	7
SEMA4C	D	-1.65	NM_017789	chr2	96947346	96957609	-	15
PSD4	D	-2.26	NM_012455	chr2	113647790	113676907	+	17
CXCR4	D	-3.54	NM_003467	chr2	136705651	136709457	-	2
ANKRD44	D	-2.2	BC016985	chr2	197768047	198001001	-	26
C2orf17	D	-1.54	NM_024293	chr2	219868458	219873717	+	9
PRNP	I	1.6	NM_000311	chr20	4614796	4630234	+	2
ELMO2	I	1.62	NM_133171	chr20	44428096	44468678	-	22
RNF24	D	-1.86	NM_007219	chr20	3861729	3944036	-	6
RASSF2	D	-3.03	NM_014737	chr20	4708669	4752291	-	12
MKKS	D	-1.68	NM_170784	chr20	10333832	10362866	-	6
CST3	D	-2.03	NM_000099	chr20	23562293	23566574	-	3
CST7	D	-4.8	NM_003650	chr20	24877865	24888562	+	4
HCK	D	-11.09	NM_002110	chr20	30103717	30153316	+	13
PROCR	D	-1.96	NM_006404	chr20	33223434	33228825	+	4
NFATC2	D	-1.85	NM_012340	chr20	49441172	49592665	-	11
BRWD1	I	1.6	NM_018963	chr21	39479273	39607426	-	42
RUNX1	D	-1.81	NM_001754	chr21	35081968	35343465	-	8
DSCR2	D	-1.71	NM_003720	chr21	39469263	39477310	-	7
ITGB2	D	-2.3	NM_000211	chr21	45130298	45165303	-	16
HMOX1	I	4.08	NM_002133	chr22	34101640	34114748	+	5
BCR	D	-1.75	NM_004327	chr22	21847105	21984777	+	23
GGT1	D	-2.18	NM_013430	chr22	23304271	23349526	+	16
RAC2	D	-1.97	NM_002872	chr22	35945811	35964805	-	7
PSCD4	D	-2.6	NM_013385	chr22	36002923	36035880	+	13
SH3BP1	D	-2.2	NM_018957	chr22	36360183	36376549	+	18
PARVG	D	-1.7	NM_022141	chr22	42901757	42927435	+	14
DIP	D	-1.86	NM_015124	chr22	45343176	45396206	+	18
SBF1	D	-1.65	NM_002972	chr22	49175379	49203598	-	40
GPD1L	I	2.26	NM_015141	chr3	32123147	32185200	+	8
NKTR	I	1.8	NM_005385	chr3	42617150	42665236	+	17
FOXP1	I	1.82	NM_032682	chr3	71087426	71715830	-	21
GBE1	I	1.57	NM_000158	chr3	81621540	81893640	-	16
DKFZp667G2110	I	1.59	NM_153605	chr3	99078508	99146501	+	19
TIPARP	I	1.59	NM_015508	chr3	157875080	157907236	+	6
PTX3	I	3.05	NM_002852	chr3	158637308	158644077	+	3
IL12A	I	1.75	NM_000882	chr3	161189330	161196507	+	7
EIF5A2	I	1.55	NM_020390	chr3	172088906	172109128	-	5
ATP11B	I	1.78	NM_014616	chr3	183993992	184122121	+	30
SATB1	D	-2.06	NM_002971	chr3	18364438	18440344	-	11
RASSF1	D	-1.57	NM_007182	chr3	50342220	50353371	-	6
TEX264	D	-1.64	NM_015926	chr3	51680329	51713377	+	5
PXK	D	-1.98	NM_017771	chr3	58293656	58385918	+	18
KCTD6	D	-2.49	AK075297	chr3	58452881	58463119	+	2
ALCAM	D	-2.44	NM_001627	chr3	106568402	106778433	+	16
IFT57	D	-2.56	NM_018010	chr3	109362349	109423938	-	11
B3GNT5	D	-4.05	NM_032047	chr3	184453733	184473880	+	2
KLHL24	D	-1.93	NM_017644	chr3	184836112	184885004	+	8
ECE2	D	-1.93	NM_032331	chr3	185450146	185459249	+	3
FAM43A	D	-3.25	NM_153690	chr3	195887918	195891061	+	1
CTBP1	I	2.07	NM_001012614	chr4	1195057	1232738	-	10
ATP10D	I	1.6	NM_020453	chr4	47328337	47436431	+	23
EIF4E	I	1.63	NM_001968	chr4	100158390	100208294	-	7
S100P	D	-2	NM_005980	chr4	6813637	6816968	+	2
PLAC8	D	-4.38	NM_016619	chr4	84369021	84393068	-	5
RAP1GDS1	D	-1.77	NM_001100430	chr4	99539704	99722190	+	13
PPP3CA	D	-1.68	NM_000944	chr4	102301764	102625531	-	14
HSPA4L	D	-3.31	NM_014278	chr4	129061057	129112127	+	19
ACSL1	D	-2.1	NM_001995	chr4	186051898	186122364	-	21
CCNB1	I	1.62	NM_031966	chr5	68498668	68509822	+	9
UBE2B	I	1.71	NM_003337	chr5	133734768	133755697	+	6
HBEGF	I	1.76	NM_001945	chr5	139692612	139706358	-	6
NDUFA2	I	4.79	NM_002488	chr5	140005141	140007424	-	3
SPARC	I	20.38	NM_003118	chr5	151021206	151046710	-	10
FABP6	I	2.55	NM_001040442	chr5	159558625	159598307	+	6
CPEB4	I	1.68	NM_030627	chr5	173248794	173319916	+	10
TARS	D	-1.71	NM_152295	chr5	33476654	33503951	+	19
AMACR	D	-1.78	NM_014324	chr5	34023662	34043963	-	5
C5orf33	D	-1.57	NM_001085411	chr5	36228450	36277657	-	12
ERBB2IP	D	-1.92	NM_001006600	chr5	65258139	65412606	+	24
IQGAP2	D	-2.22	NM_006633	chr5	75734904	76039711	+	36
ZBED3	D	-1.93	NM_032367	chr5	76408287	76418786	-	3
PJA2	D	-1.71	NM_014819	chr5	108698308	108773574	-	10
LOC340061	D	-3.09	NM_198282	chr5	138835733	138842476	-	8
ADRB2	D	-2.85	NM_000024	chr5	148186348	148188381	+	1
CYFIP2	D	-2	NM_001037333	chr5	156625668	156755182	+	31
STK10	D	-1.89	NM_005990	chr5	171401678	171547951	-	19
RAB24	D	-2.68	NM_001031677	chr5	176660805	176663350	-	8
RGS14	D	-2.3	NM_006480	chr5	176717449	176732204	+	15
HLA-E	I	1.6	NM_005516	chr6	30565249	30569064	+	8
CDKN1A	I	4.82	NM_000389	chr6	36754464	36763086	+	3
KPNA5	I	1.77	NM_002269	chr6	117109059	117169722	+	15
LY86	D	-1.86	NM_004271	chr6	6533932	6600215	+	5
ATXN1	D	-1.71	NM_000332	chr6	16407322	16869700	-	9
FAM8A1	D	-1.57	NM_016255	chr6	17708564	17719928	+	5
LST1	D	-3.28	NM_007161	chr6	31661949	31664664	+	5
HSPA1A	D	-1.68	NM_005345	chr6	31891315	31893696	+	1
HMGA1	D	-1.84	NM_002131	chr6	34312627	34321985	+	6
PIM1	D	-1.77	NM_002648	chr6	37245963	37251180	+	6
TRERF1	D	-2.38	NM_033502	chr6	42303842	42527761	-	18
ZNF318	D	-1.62	NM_014345	chr6	43411785	43445159	-	10
MAD2L1BP	D	-1.57	NM_001003690	chr6	43705256	43716664	+	4
VEGF	D	-2.3	NM_001025366	chr6	43845930	43862199	+	8
TRAM2	D	-2.94	NM_012288	chr6	52470160	52549821	-	11
FAM46A	D	-2.93	NM_017633	chr6	82512166	82519147	-	3
PGM3	D	-2.04	NM_015599	chr6	83935348	83959654	-	13
AIM1	D	-1.54	NM_001624	chr6	107066422	107125025	+	20
FYN	D	-1.6	NM_002037	chr6	112089179	112301320	-	14
SYNJ2	D	-2.96	NM_003898	chr6	158373327	158489977	+	27
SYTL3	D	-1.7	NM_001009991	chr6	159041454	159156310	+	17
TAGAP	D	-2.56	NM_054114	chr6	159426437	159436593	-	10
RNASET2	D	-2.02	NM_003730	chr6	167313414	167340488	-	9
ARL4A	I	2.18	NM_001037164	chr7	12499720	12503796	+	2
IGF2BP3	I	1.71	NM_006547	chr7	23123068	23283235	-	15
HOXA5	I	2.03	NM_019102	chr7	26954235	26956527	-	2
HOXA10	I	1.61	NM_153715	chr7	26983450	26993083	-	2
STK17A	I	1.83	NM_004760	chr7	43395931	43440217	+	7
SEMA3A	I	2.55	NM_006080	chr7	83232315	83468868	-	17
CDK6	I	1.57	NM_001259	chr7	91878887	92107863	-	9
TES	I	1.71	NM_015641	chr7	115444531	115492786	+	7
CAV1	I	6.15	NM_001753	chr7	115758789	115795181	+	3
KIAA1856	D	-1.6	NM_001080495	chr7	5120977	5225020	-	18
MYO1G	D	-1.65	NM_033054	chr7	44775500	44791908	-	22
ECOP	D	-1.77	NM_030796	chr7	55312515	55414409	-	5
LOC54103	D	-6.95	NM_017439	chr7	76584718	76690368	-	31
PTPN12	D	-5.66	NM_002835	chr7	76811485	76914037	+	18
CYP51A1	D	-2.31	NM_000786	chr7	91386116	91408661	-	10
FAM62B	D	-1.59	NM_020728	chr7	158023164	158121795	-	22
LONRF1	I	2	NM_152271	chr8	12623776	12657363	-	12
R3HCC1	I	1.51	XM_114618	chr8	23201387	23209737	+	9
RAB11FIP1	I	1.79	NM_001002814	chr8	37835627	37876161	-	6
LY96	I	3	NM_015364	chr8	75066143	75103859	+	5
CCNE2	I	1.71	NM_057749	chr8	95961631	95976658	-	12
NUDCD1	I	1.72	NM_032869	chr8	110322324	110415491	-	10
TMEM71	I	1.54	NM_144649	chr8	133791375	133842010	-	10
ARHGEF10	D	-3.32	NM_014629	chr8	1759555	1894213	+	29
PDLIM2	D	-1.59	NM_021630	chr8	22492587	22507748	+	10
CLU	D	-1.83	NM_001831	chr8	27510368	27528244	-	9
NPAL2	D	-2.5	NM_024759	chr8	99273562	99375797	-	12
KLF10	D	-3.86	NM_005655	chr8	103730196	103737128	-	4
SNTB1	D	-2.07	NM_021021	chr8	121619226	121893910	-	8
PVT1	D	-1.74	XM_928984	chr8	128972017	129182681	+	4
NDRG1	D	-2.39	NM_006096	chr8	134318595	134378680	-	16
PLEC1	D	-10.08	NM_000445	chr8	145061308	145121531	-	32
CYC1	D	-1.62	NM_001916	chr8	145221947	145224416	+	7
GNAQ	I	1.65	NM_002072	chr9	77564750	77875746	-	7
GKAP1	D	-2.22	NM_025211	chr9	83583891	83662211	-	13
C9orf89	D	-2.34	NM_032310	chr9	92938004	92955119	+	6
PTCH1	D	-1.9	NM_001083606	chr9	95284818	95349254	-	24
TDRD7	D	-1.74	NM_014290	chr9	97253856	97337958	+	17
PTGS1	D	-2.27	NM_000962	chr9	122212782	122237535	+	11
ASS1	D	-3.03	NM_000050	chr9	130349647	130406214	+	16
FAM78A	D	-1.51	NM_033387	chr9	131163019	131181460	-	2
RAPGEF1	D	-3.21	NM_005312	chr9	131481711	131642479	-	24
SETX	D	-2.03	NM_015046	chr9	132166381	132259926	-	26
FUT7	D	-30.52	NM_004479	chr9	137200462	137203299	-	2
OGT	I	1.9	NM_181672	chrX	70535953	70578761	+	22
ZBTB33	I	1.65	NM_006777	chrX	119166488	119174133	+	2
ZDHHC9	I	2.35	NM_016032	chrX	128664449	128703408	-	11
SUHW3	I	2	NM_017666	chrX	129062222	129128408	-	19
MST4	I	1.64	NM_016542	chrX	130882779	130935506	+	12
AP1S2	D	-1.84	NM_003916	chrX	15603586	15632757	-	5
BCOR	D	-1.93	NM_017745	chrX	39666840	39712880	-	15
PLP2	D	-1.96	NM_002668	chrX	48784643	48787806	+	5
ARHGAP4	D	-2.11	NM_001666	chrX	152693677	152712545	-	22
F8A1	D	-1.74	NM_012151	chrX	153678338	153680039	+	1
