# Supplementary material for: AML1/ETO Oncoprotein Is Directed to AML1 Binding Regions and Co-Localizes with AML1 and HEB on Its Targets
Source: PLoS Genet. 2008 Nov 28;4(11):e1000275. doi: 10.1371/journal.pgen.1000275 (PMC2577924; doi:10.1371/journal.pgen.1000275)
Supplement: Table S5 — Functional classification of AML1/ETO target genes. (0.13 MB XLS) [file pgen.1000275.s005.xls]

## Sheet: Funct Annot Chart - KEGG Pathw 
Functional Annotation of AML1/ETO target genes using KEGG_PATHWAY database
Full list of functional pathways enriched in the group of: 1)ALL AML1/ETO target genes (2,485) 2)Downregulated AML1/ETO target genes (111) 3)Upregulated AML1/ETO target genes (247) Only categories with p>0.05 are reported. p-value corrections according to Bonferroni and Benjamini methods are also reported. Data are sorted according to False Discovery Rate (FDR)
Gene List 1: ALL PromoterArray targets
Current Background: HOMO SAPIENS
Category	Term	Gene count		%	P-Value	Fold Enrichment	Bonferroni	Benjamini	FDR
KEGG_PATHWAY	Natural killer cell mediated cytotoxicity		39	1.5	2.8e-05	2	0.0056	0.0056	0
KEGG_PATHWAY	Leukocyte transendothelial migration		33	1.3	0.00053	1.8	0.1	0.052	0.7
KEGG_PATHWAY	Pathogenic Escherichia coli infection - EPEC		19	0.7	0.00059	2.3	0.11	0.039	0.7
KEGG_PATHWAY	Pathogenic Escherichia coli infection - EHEC		19	0.7	0.00059	2.3	0.11	0.039	0.7
KEGG_PATHWAY	Apoptosis		24	0.9	0.0031	1.9	0.46	0.12	3.8
KEGG_PATHWAY	B cell receptor signaling pathway		20	0.8	0.0031	2	0.47	0.1	3.9
KEGG_PATHWAY	Cell cycle		30	1.2	0.0032	1.7	0.48	0.089	4
KEGG_PATHWAY	Methane metabolism		6	0.2	0.011	3.9	0.89	0.24	12.8
KEGG_PATHWAY	Chronic myeloid leukemia		20	0.8	0.014	1.8	0.94	0.27	16.3
KEGG_PATHWAY	Small cell lung cancer		22	0.9	0.02	1.6	0.98	0.34	22.8
KEGG_PATHWAY	T cell receptor signaling pathway		23	0.9	0.025	1.6	0.99	0.37	27.4
KEGG_PATHWAY	p53 signaling pathway		18	0.7	0.025	1.7	0.99	0.35	27.5
KEGG_PATHWAY	Regulation of actin cytoskeleton		44	1.7	0.034	1.3	1	0.42	35.4
KEGG_PATHWAY	Axon guidance		29	1.1	0.043	1.4	1	0.47	42.3
Gene List 2: UPregulated targets
Current Background: HOMO SAPIENS
Category	Term	Gene count		%	P-Value	Fold Enrichment	Bonferroni	Benjamini	FDR
KEGG_PATHWAY	Cell cycle		6	5.3	0.0041	5.4	0.56	0.56	5
KEGG_PATHWAY	Chronic myeloid leukemia		5	4.4	0.005	6.9	0.63	0.39	6.1
KEGG_PATHWAY	p53 signaling pathway		4	3.5	0.026	6	0.99	0.83	28.1
KEGG_PATHWAY	ErbB signaling pathway		4	3.5	0.046	4.8	1	0.91	44.5
Gene List 3: DOWNregulated targets
Current Background: HOMO SAPIENS
Category	Term	Gene count		%	P-Value	Fold Enrichment	Bonferroni	Benjamini	FDR
KEGG_PATHWAY	Axon guidance		10	4	0.00078	3.9	0.14	0.14	1
KEGG_PATHWAY	B cell receptor signaling pathway		7	2.8	0.0013	5.6	0.23	0.12	1.6
KEGG_PATHWAY	Leukocyte transendothelial migration		9	3.6	0.0015	4	0.26	0.097	1.9
KEGG_PATHWAY	Natural killer cell mediated cytotoxicity		9	3.6	0.0028	3.6	0.43	0.13	3.5
KEGG_PATHWAY	T cell receptor signaling pathway		7	2.8	0.0084	3.9	0.82	0.29	10
KEGG_PATHWAY	Adherens junction		6	2.4	0.013	4.2	0.92	0.35	14.7
KEGG_PATHWAY	Focal adhesion		9	3.6	0.034	2.4	1	0.63	35
KEGG_PATHWAY	VEGF signaling pathway		5	2	0.045	3.7	1	0.68	43.8
REFSEQ of genes that belong to the pathways most significantly enriched (from Gene List 1)
Derived from: ALL PromoterArray targets
Gene lists
Natural killer cell mediated cytotoxicity Gene list (39 genes)
GENBANK_ACCESSION,REFSEQ_MRNA	Gene Name
NM_000629	interferon (alpha, beta and omega) receptor 1
NM_004106	fc fragment of ige, high affinity i, receptor for; gamma polypeptide
NM_005565	lymphocyte cytosolic protein 2 (sh2 domain containing leukocyte protein of 76kda)
NM_002209	integrin, alpha l (antigen cd11a (p180), lymphocyte function-associated antigen 1; alpha polypeptide)
NM_014266	hematopoietic cell signal transducer
NM_005428	vav 1 oncogene
NM_002831	protein tyrosine phosphatase, non-receptor type 6
NM_000211	integrin, beta 2 (complement component 3 receptor 3 and 4 subunit)
NM_016382	cd244 natural killer cell receptor 2b4
NM_000201	intercellular adhesion molecule 1 (cd54), human rhinovirus receptor
NM_212535	protein kinase c, beta 1
NM_000247	mhc class i polypeptide-related sequence a
NM_147130	natural cytotoxicity triggering receptor 3
NM_002037	fyn oncogene related to src, fgr, yes
NM_005027	phosphoinositide-3-kinase, regulatory subunit 2 (p85 beta)
NM_003840	tumor necrosis factor receptor superfamily, member 10d, decoy with truncated death domain
NM_003371	vav 2 oncogene
NM_005931	mhc class i polypeptide-related sequence b
NM_002255	killer cell immunoglobulin-like receptor, two domains, long cytoplasmic tail, 4
NM_006737	killer cell immunoglobulin-like receptor, three domains, long cytoplasmic tail, 2
NM_007360	killer cell lectin-like receptor subfamily c, member 4
NM_000416	interferon gamma receptor 1
NM_198125	tyro protein tyrosine kinase binding protein
NM_147187	tumor necrosis factor receptor superfamily, member 10b
NM_173165	nuclear factor of activated t-cells, cytoplasmic, calcineurin-dependent 3
NM_003810	tumor necrosis factor (ligand) superfamily, member 10
NM_002872	ras-related c3 botulinum toxin substrate 2 (rho family, small gtp binding protein rac2)
NM_002117	major histocompatibility complex, class i, b
NM_203506	growth factor receptor-bound protein 2
NM_003177	spleen tyrosine kinase
NM_001014989	linker for activation of t cells
NM_005356	lymphocyte-specific protein tyrosine kinase
NM_173091	nuclear factor of activated t-cells, cytoplasmic, calcineurin-dependent 2
NM_000944	protein phosphatase 3 (formerly 2b), catalytic subunit, alpha isoform (calcineurin a alpha)
NM_152877	fas (tnf receptor superfamily, member 6)
NM_002755	mitogen-activated protein kinase kinase 1
NM_021132	protein phosphatase 3 (formerly 2b), catalytic subunit, beta isoform (calcineurin a beta)
NM_173176	ptk2b protein tyrosine kinase 2 beta
NM_000758	colony stimulating factor 2 (granulocyte-macrophage)
Leukocyte transendothelial migration Gene list (33 genes)
GENBANK_ACCESSION,REFSEQ_MRNA	Gene Name
NM_001904	catenin (cadherin-associated protein), beta 1, 88kda
NM_002884	rap1a, member of ras oncogene family
NM_002209	integrin, alpha l (antigen cd11a (p180), lymphocyte function-associated antigen 1; alpha polypeptide)
NM_005428	vav 1 oncogene
NM_000211	integrin, beta 2 (complement component 3 receptor 3 and 4 subunit)
NM_000201	intercellular adhesion molecule 1 (cd54), human rhinovirus receptor
NM_212535	protein kinase c, beta 1
NM_001305	claudin 4
NM_000632	integrin, alpha m (complement component 3 receptor 3 subunit)
NM_013416	neutrophil cytosolic factor 4, 40kda
NM_005406	rho-associated, coiled-coil containing protein kinase 1
NM_000265	neutrophil cytosolic factor 1, (chronic granulomatous disease, autosomal 1)
NM_005027	phosphoinositide-3-kinase, regulatory subunit 2 (p85 beta)
NM_003371	vav 2 oncogene
NM_002444	moesin
NM_153253	signal-induced proliferation-associated gene 1
NM_153831	ptk2 protein tyrosine kinase 2
NM_002872	ras-related c3 botulinum toxin substrate 2 (rho family, small gtp binding protein rac2)
NM_144492	claudin 14
NM_020982	claudin 9
NM_006471, NM_033546	myosin regulatory light chain mrcl3
NM_003370	vasodilator-stimulated phosphoprotein
NM_044472	cell division cycle 42 (gtp binding protein, 25kda)
NM_173176	ptk2b protein tyrosine kinase 2 beta
NM_001102	actinin, alpha 1
NM_002070|AK096595	guanine nucleotide binding protein (g protein), alpha inhibiting activity polypeptide 2
NM_003467	chemokine (c-x-c motif) receptor 4
NM_144502	f11 receptor
NM_182664, NM_182665	ras association (ralgds/af-6) domain family 5
NM_003379	villin 2 (ezrin)
NM_004994	matrix metallopeptidase 9 (gelatinase b, 92kda gelatinase, 92kda type iv collagenase)
NM_001331	catenin (cadherin-associated protein), delta 1
NM_138961	huel (c4orf1)-interacting protein
Pathogenic Escherichia coli infection - EPEC Gene list (19 genes)
GENBANK_ACCESSION,REFSEQ_MRNA	Gene Name
NM_001904	catenin (cadherin-associated protein), beta 1, 88kda
NM_015364	lymphocyte antigen 96
NM_005717	actin related protein 2/3 complex, subunit 5, 16kda
NM_006826	tyrosine 3-monooxygenase/tryptophan 5-monooxygenase activation protein, theta polypeptide
NM_178014	tubulin, beta
NM_004723	rho/rac guanine nucleotide exchange factor (gef) 2
NM_006009	tubulin, alpha 3
NM_002386	melanocortin 1 receptor (alpha melanocyte stimulating hormone receptor)
NM_145690	tyrosine 3-monooxygenase/tryptophan 5-monooxygenase activation protein, zeta polypeptide
NM_018943	tubulin, alpha 8
NM_006000	tubulin, alpha 1 (testis specific)
NM_002037	fyn oncogene related to src, fgr, yes
NM_044472	cell division cycle 42 (gtp binding protein, 25kda)
NM_006082	tubulin, alpha, ubiquitous
NM_138565	cortactin
NM_003268	toll-like receptor 5
NM_005406	rho-associated, coiled-coil containing protein kinase 1
NM_003379	villin 2 (ezrin)
NM_005381	nucleolin
Pathogenic Escherichia coli infection - EHEC Gene list (19 genes)
GENBANK_ACCESSION,REFSEQ_MRNA	Gene Name
NM_001904	catenin (cadherin-associated protein), beta 1, 88kda
NM_015364	lymphocyte antigen 96
NM_005717	actin related protein 2/3 complex, subunit 5, 16kda
NM_006826	tyrosine 3-monooxygenase/tryptophan 5-monooxygenase activation protein, theta polypeptide
NM_178014	tubulin, beta
NM_004723	rho/rac guanine nucleotide exchange factor (gef) 2
NM_006009	tubulin, alpha 3
NM_002386	melanocortin 1 receptor (alpha melanocyte stimulating hormone receptor)
NM_145690	tyrosine 3-monooxygenase/tryptophan 5-monooxygenase activation protein, zeta polypeptide
NM_018943	tubulin, alpha 8
NM_006000	tubulin, alpha 1 (testis specific)
NM_002037	fyn oncogene related to src, fgr, yes
NM_044472	cell division cycle 42 (gtp binding protein, 25kda)
NM_006082	tubulin, alpha, ubiquitous
NM_138565	cortactin
NM_003268	toll-like receptor 5
NM_005406	rho-associated, coiled-coil containing protein kinase 1
NM_003379	villin 2 (ezrin)
NM_005381	nucleolin
Apoptosis Gene list (24 genes)
GENBANK_ACCESSION,REFSEQ_MRNA	Gene Name
NM_003824	fas (tnfrsf6)-associated via death domain
NM_002735	protein kinase, camp-dependent, regulatory, type i, beta
NM_182962	baculoviral iap repeat-containing 3
NM_000576	interleukin 1, beta
NM_033339	caspase 7, apoptosis-related cysteine peptidase
NM_001166	baculoviral iap repeat-containing 2
NM_147187	tumor necrosis factor receptor superfamily, member 10b
NM_003810	tumor necrosis factor (ligand) superfamily, member 10
NM_021975	v-rel reticuloendotheliosis viral oncogene homolog a, nuclear factor of kappa light polypeptide gene enhancer in b-cells 3, p65 (avian)
NM_003998	nuclear factor of kappa light polypeptide gene enhancer in b-cells 1 (p105)
NM_004157	protein kinase, camp-dependent, regulatory, type ii, alpha
NM_000944	protein phosphatase 3 (formerly 2b), catalytic subunit, alpha isoform (calcineurin a alpha)
NM_021138	tnf receptor-associated factor 2
NM_152877	fas (tnf receptor superfamily, member 6)
NM_001570	interleukin-1 receptor-associated kinase 2
NM_021132	protein phosphatase 3 (formerly 2b), catalytic subunit, beta isoform (calcineurin a beta)
NM_001556	inhibitor of kappa light polypeptide gene enhancer in b-cells, kinase beta
NM_001065	tumor necrosis factor receptor superfamily, member 1a
NM_032974	caspase 10, apoptosis-related cysteine peptidase
NM_000051	ataxia telangiectasia mutated (includes complementation groups a, c and d)
NM_212472	protein kinase, camp-dependent, regulatory, type i, alpha (tissue specific extinguisher 1)
NM_005027	phosphoinositide-3-kinase, regulatory subunit 2 (p85 beta)
NM_003840	tumor necrosis factor receptor superfamily, member 10d, decoy with truncated death domain
NM_003879	casp8 and fadd-like apoptosis regulator
B cell receptor signaling pathway Gene list (20 genes)
GENBANK_ACCESSION,REFSEQ_MRNA	Gene Name
NM_003371	vav 2 oncogene
NM_005428	vav 1 oncogene
NM_173844	mucosa associated lymphoid tissue lymphoma translocation gene 1
NM_002228	v-jun sarcoma virus 17 oncogene homolog (avian)
NM_173165	nuclear factor of activated t-cells, cytoplasmic, calcineurin-dependent 3
NM_003998	nuclear factor of kappa light polypeptide gene enhancer in b-cells 1 (p105)
NM_002831	protein tyrosine phosphatase, non-receptor type 6
NM_002872	ras-related c3 botulinum toxin substrate 2 (rho family, small gtp binding protein rac2)
NM_003177	spleen tyrosine kinase
NM_173091	nuclear factor of activated t-cells, cytoplasmic, calcineurin-dependent 2
NM_005541	inositol polyphosphate-5-phosphatase, 145kda
NM_021601	cd79a antigen (immunoglobulin-associated alpha)
NM_000944	protein phosphatase 3 (formerly 2b), catalytic subunit, alpha isoform (calcineurin a alpha)
NM_212535	protein kinase c, beta 1
NM_000061	bruton agammaglobulinemia tyrosine kinase
NM_001782	cd72 antigen
NM_021132	protein phosphatase 3 (formerly 2b), catalytic subunit, beta isoform (calcineurin a beta)
NM_001556	inhibitor of kappa light polypeptide gene enhancer in b-cells, kinase beta
NM_002093	glycogen synthase kinase 3 beta
NM_005027	phosphoinositide-3-kinase, regulatory subunit 2 (p85 beta)
Cell cycle Gene list (30 genes)
GENBANK_ACCESSION,REFSEQ_MRNA	Gene Name
NM_001759	cyclin d2
NM_016237	anaphase promoting complex subunit 5
NM_182776	mcm7 minichromosome maintenance deficient 7 (s. cerevisiae)
NM_001949	e2f transcription factor 3
NM_014248	ring-box 1
NM_170679	s-phase kinase-associated protein 1a (p19a)
NM_003672	cdc14 cell division cycle 14 homolog a (s. cerevisiae)
NM_002093	glycogen synthase kinase 3 beta
NM_031966	cyclin b1
NM_001003652	smad, mothers against dpp homolog 2 (drosophila)
NM_078467	cyclin-dependent kinase inhibitor 1a (p21, cip1)
NM_002358	mad2 mitotic arrest deficient-like 1 (yeast)
NM_006826	tyrosine 3-monooxygenase/tryptophan 5-monooxygenase activation protein, theta polypeptide
NM_015675	growth arrest and dna-damage-inducible, beta
NM_003390	wee1 homolog (s. pombe)
NM_004091	e2f transcription factor 2
NM_004064	cyclin-dependent kinase inhibitor 1b (p27, kip1)
NM_002388	mcm3 minichromosome maintenance deficient 3 (s. cerevisiae)
NM_001237	cyclin a2
NM_005611	retinoblastoma-like 2 (p130)
NM_145690	tyrosine 3-monooxygenase/tryptophan 5-monooxygenase activation protein, zeta polypeptide
NM_001274	chk1 checkpoint homolog (s. pombe)
NM_006882	mdm2, transformed 3t3 cell double minute 2, p53 binding protein (mouse)
NM_003503	cdc7 cell division cycle 7 (s. cerevisiae)
NM_001527	histone deacetylase 2
NM_001259	cyclin-dependent kinase 6
NM_057749	cyclin e2
NM_001262	cyclin-dependent kinase inhibitor 2c (p18, inhibits cdk4)
NM_000051	ataxia telangiectasia mutated (includes complementation groups a, c and d)
NM_004336	bub1 budding uninhibited by benzimidazoles 1 homolog (yeast)
