# Supplementary material for: AML1/ETO Oncoprotein Is Directed to AML1 Binding Regions and Co-Localizes with AML1 and HEB on Its Targets
Source: PLoS Genet. 2008 Nov 28;4(11):e1000275. doi: 10.1371/journal.pgen.1000275 (PMC2577924; doi:10.1371/journal.pgen.1000275)
Supplement: Table S6 — 408 regions on chromosome 19 bound by AML1/ETO identified on the Chr. 19 Array. (0.12 MB XLS) [file pgen.1000275.s006.xls]

## Sheet: Table_S6
			Locus coordinates			Distance from TSS		Peak coordinates				AML1		HEB
Type	Accession	Symbol	Chromosome	Start	End		Location	Start	End	Peak p-value	Peak score	U937-A1E	U937-Mt	U937-A1E	U937-Mt
GENBANK	DQ786201		chr19	13111	13426	-961	PROMO	14215	14559	22.7961	3.24	100	0	100	0
GENBANK	AK024373		chr19	389420	2034745	185987	INTRON2	1848587	1848929	26.9716	3.3875	100	0	0	0
GENBANK	AK024373		chr19	389420	2034745	54966	INTRON2	1979583	1979976	33.4758	4.204	87.5318	75.0636	0	0
GENBANK	AK024373		chr19	389420	2034745	51212	INTRON2	1983053	1984013	47.0103	5.19091	85.1042	74.8958	64.6875	0
GENBANK	AK024373		chr19	389420	2034745	188209	INTRON2	1846389	1846684	64.5951	4.03333	100	100	100	0
REFSEQ	NM_033513	C19orf20	chr19	458496	470654	-717	PROMO	457436	458123	47.5364	4.88	28.6754	92.8675	14.4105	14.4105
REFSEQ	NM_005035	POLRMT	chr19	568222	584568	656	EXON2	583740	584084	15.2468	2.9725	0	0	0	57.2674
REFSEQ	NM_194460	RNF126	chr19	598529	614227	1639	INTRON1	612294	612883	27.6489	4.00833	75.0424	50.0849	0	0
REFSEQ	NM_175847	PTBP1	chr19	748410	763327	-366	PROMO	747774	748314	29.4865	4.23333	81.8519	63.7037	90.9259	100
REFSEQ	NM_024888	PRG2	chr19	763517	772952	-1929	PROMO	774611	775151	36.1497	3.80167	100	100	81.8519	63.7037
REFSEQ	NM_001700	AZU1	chr19	778830	783017	-97	PROMO	778512	778954	24.1419	3.506	55.6561	0	0	0
REFSEQ	NM_001928	CFD	chr19	810664	814608	-98	PROMO	810144	810988	43.0602	4.365	69.7867	0	0	0
REFSEQ	NM_012292	HMHA1	chr19	1018173	1037627	15377	INTRON19	1033293	1033807	19.646	3.0625	0	0	0	0
REFSEQ	NM_012292	HMHA1	chr19	1018173	1037627	10023	INTRON10	1028025	1028368	23.2563	3.765	100	0	100	0
REFSEQ	NM_012292	HMHA1	chr19	1018173	1037627	1456	EXON2	1018583	1020675	57.5249	8.05115	86.9025	79.8757	41.4436	16.4436
REFSEQ	NM_002695	POLR2E	chr19	1039165	1046336	7343	3'	1038655	1039332	63.2493	5.24545	86.1152	100	43.5746	58.0502
REFSEQ	NM_014963	KIAA0963	chr19	1058657	1125259	40987	INTRON4	1083120	1085424	61.1198	9.24781	21.3108	21.3108	27.691	17.0573
REFSEQ	NM_177401	MIDN	chr19	1199551	1210139	3911	INTRON4	1202286	1204639	40.4234	7.4825	22.9494	16.7021	45.8564	20.867
REFSEQ	NM_032853	MUM1	chr19	1306009	1329427	8850	INTRON6	1314107	1315612	79.2584	7.58348	87.7741	75.2824	87.7741	0
REFSEQ	NM_213604	ADAMTSL5	chr19	1456022	1464019	9495	3'	1454279	1454770	24.8694	3.622	0	0	0	0
REFSEQ	NM_003200	TCF3	chr19	1560294	1601277	-764	PROMO	1601406	1602677	47.7551	6.00625	88.4343	49.882	49.882	0
REFSEQ	NM_031918	KLF16	chr19	1803398	1814564	-1409	PROMO	1815777	1816170	11.1952	2.95667	0	0	0	0
REFSEQ	NM_031918	KLF16	chr19	1803398	1814564	7216	INTRON1	1806049	1808647	41.1181	7.82731	64.1647	11.3549	18.8992	0
GENBANK	BC018693		chr19	1892187	1931455	20576	INTRON2	1912536	1912990	30.9191	3.548	100	0	100	0
REFSEQ	NM_001319	CSNK1G2	chr19	1920718	1932334	931	INTRON1	1920933	1922365	76.9919	7.77217	86.3128	30.8659	89.7346	0
REFSEQ	NM_199054	MKNK2	chr19	1988469	2002233	8943	INTRON10	1992754	1993826	24.9385	4.05778	0	0	0	0
REFSEQ	NM_199054	MKNK2	chr19	1988469	2002233	1096	INTRON2	2000792	2001483	29.9167	3.90571	78.1476	0	78.1476	0
GENBANK	AK128249		chr19	2015400	2017077	-2495	PROMO	2012611	2013200	32.8639	4.17	75.0424	0	0	75.0424
REFSEQ	NM_130807	MOBKL2A	chr19	2022036	2047269	8438	INTRON1	2038659	2039003	71.1485	4.04714	100	0	0	0
REFSEQ	NM_130807	MOBKL2A	chr19	2022036	2047269	5949	INTRON1	2040993	2041647	70.3605	5.111	100	100	60.0917	0
REFSEQ	NM_130807	MOBKL2A	chr19	2022036	2047269	13378	INTRON2	2032903	2034879	31.4271	4.99615	32.2874	17.4089	17.4089	19.8887
REFSEQ	NM_130807	MOBKL2A	chr19	2022036	2047269	10921	INTRON1	2036020	2036676	47.9633	5.115	100	85.061	77.5915	77.5915
GENBANK	AK024373		chr19	2039484	2679887	419015	INTRON3	2260725	2261020	44.7051	3.862	100	0	100	0
REFSEQ	NM_001077523	AP3D1	chr19	2051993	2102556	-357	PROMO	2102740	2103087	23.6455	3.7125	100	100	85.879	85.879
REFSEQ	NM_032482	DOT1L	chr19	2115147	2181007	4766	INTRON1	2119328	2120499	41.772	5.14636	100	21.0077	96.6695	0
REFSEQ	NM_198532	C19orf35	chr19	2225630	2233175	160	INTRON1	2232087	2233943	75.0099	8.155	66.056	50.2155	26.4547	21.1746
REFSEQ	NM_182973	TMPRSS9	chr19	2340783	2377085	4894	INTRON1	2345457	2345898	15.3104	3.19333	100	69.3878	0	0
REFSEQ	NM_015675	GADD45B	chr19	2427134	2429257	-241	PROMO	2426354	2427433	26.4495	4.669	100	77.2938	40.9639	36.4226
REFSEQ	NM_015675	GADD45B	chr19	2427134	2429257	2343	3'	2429084	2429870	55.3554	4.91909	100	68.0662	68.0662	43.1298
REFSEQ	NM_052847	GNG7	chr19	2462217	2653663	184513	INTRON4	2468807	2469494	39.6044	4.425	0	0	0	0
REFSEQ	NM_052847	GNG7	chr19	2462217	2653663	156045	INTRON3	2496994	2498242	57.3851	6.02235	55.0481	0	0	0
REFSEQ	NM_052847	GNG7	chr19	2462217	2653663	152717	INTRON3	2500676	2501217	41.8321	4.06571	90.9427	62.6617	0	0
REFSEQ	NM_052847	GNG7	chr19	2462217	2653663	158819	INTRON3	2494522	2495167	32.9039	3.80143	100	68.2171	100	0
REFSEQ	NM_052847	GNG7	chr19	2462217	2653663	63222	INTRON2	2590241	2590642	36.6321	3.844	84.0399	100	100	0
REFSEQ	NM_213568	SLC39A3	chr19	2685524	2691074	649	INTRON1	2690120	2690730	56.8331	4.58571	64.4262	64.4262	64.4262	0
REFSEQ	NM_003021	SGTA	chr19	2705711	2734354	7333	INTRON1	2726850	2727192	39.0405	3.898	0	0	0	100
EST	DA788674		chr19	2970369	2998633	12458		2985635	2986715	53.3978	6.10308	88.7037	66.0185	56.9444	43.3333
REFSEQ	NM_002068	GNA15	chr19	3087229	3114741	-2608	PROMO	3084120	3085123	67.2624	6.27667	84.9452	44.3669	65.8026	34.2971
REFSEQ	NM_002068	GNA15	chr19	3087229	3114741	18987	INTRON4	3105842	3106590	48.6191	4.73625	100	59.0909	75.5348	62.4332
REFSEQ	NM_002068	GNA15	chr19	3087229	3114741	6038	INTRON1	3092981	3093554	64.0832	4.71333	100	100	100	100
REFSEQ	NM_003775	EDG6	chr19	3129765	3131329	1295	EXON1	3130157	3131963	37.5915	5.89824	79.7342	0	30.1218	0
REFSEQ	NM_012398	PIP5K1C	chr19	3581181	3651445	948	INTRON1	3650218	3650777	30.4888	3.66667	61.5385	0	0	82.4687
REFSEQ	NM_015174	KIAA1086	chr19	3755021	3820027	56505	INTRON14	3763375	3763670	64.5951	4.45667	100	100	100	100
REFSEQ	NM_030662	MAP2K2	chr19	4041328	4075126	20882	INTRON3	4054023	4054465	16.3554	3.2525	0	0	0	0
REFSEQ	NM_030662	MAP2K2	chr19	4041328	4075126	19263	INTRON3	4055572	4056154	30.2925	3.68833	100	0	100	0
REFSEQ	NM_032607	CREB3L3	chr19	4104628	4124047	46	EXON1	4104391	4104957	16.5394	3.30667	0	0	0	0
REFSEQ	NM_052972	LRG1	chr19	4488227	4491036	-3236	PROMO	4494016	4494528	16.6745	3.32333	48.0469	48.0469	0	0
GENBANK	BC035331		chr19	4766943	4782716	-122	PROMO	4782638	4783038	14.3035	3.7	0	75.5	100	0
REFSEQ	NM_005817	M6PRBP1	chr19	4789345	4818676	255	INTRON1	4817968	4818874	25.9825	4.31444	0	50	0	0
EST	DB144988		chr19	4830951	4831380	1690		4829371	4830009	62.775	5.025	69.279	0	61.5987	0
REFSEQ	NM_013282	UHRF1	chr19	4861565	4913164	6259	INTRON1	4867530	4868119	76.8403	5.69909	100	0	100	0
REFSEQ	NM_013282	UHRF1	chr19	4861565	4913164	661	INTRON1	4861801	4862652	56.3692	5.3425	89.4242	94.2421	100	0
REFSEQ	NM_015015	JMJD2B	chr19	4920131	5104606	63586	INTRON2	4983394	4984040	33.4543	4.1	62.8483	0	84.8297	0
EST	AI914546		chr19	5534039	5534227	-2559		5531210	5531751	33.7492	3.96667	81.7006	0	0	0
REFSEQ	NM_014649	SAFB2	chr19	5538010	5573938	36645	3'	5536549	5538038	58.3714	6.9455	93.2169	0	26.3936	0
REFSEQ	NM_015414	RPL36	chr19	5641345	5642676	516	INTRON1	5641175	5642548	60.051	6.4125	75.0182	60.7429	100	32.1923
EST	BM928124		chr19	5756086	5756418	-1302		5754421	5755147	21.5746	3.388	0	0	0	0
REFSEQ	NM_004558	NRTN	chr19	5774817	5779334	2980	INTRON1	5777503	5778092	43.1039	4.16125	50.0849	0	8.48896	0
REFSEQ	NM_175614	NDUFA11	chr19	5845685	5855025	614	INTRON1	5854043	5854779	49.3373	4.444	66.712	0	86.6848	0
REFSEQ	NM_134433	RFX2	chr19	5944175	6061554	1795	INTRON1	6059542	6059977	25.0933	3.556	0	0	0	0
REFSEQ	NM_134433	RFX2	chr19	5944175	6061554	48004	INTRON1	6013207	6013893	40.9342	4.54875	100	78.5714	100	0
REFSEQ	NM_134433	RFX2	chr19	5944175	6061554	23151	INTRON1	6037626	6039180	86.6994	8.62808	100	87.4517	100	29.6654
REFSEQ	NM_134433	RFX2	chr19	5944175	6061554	44662	INTRON1	6016706	6017079	30.2774	3.922	100	75.3351	86.8633	100
REFSEQ	NM_024103	SLC25A23	chr19	6391074	6410781	-437	PROMO	6410826	6411611	43.1209	4.823	68.7898	56.3057	93.758	0
REFSEQ	NM_003811	TNFSF9	chr19	6482036	6486933	-2062	PROMO	6479778	6480170	20.9614	3.3425	100	87.5	0	0
REFSEQ	NM_003811	TNFSF9	chr19	6482036	6486933	-272	PROMO	6481617	6481912	18.7402	2.7	0	0	100	0
REFSEQ	NM_003811	TNFSF9	chr19	6482036	6486933	1853	INTRON2	6483644	6484135	60.5005	4.3825	100	60.0815	100	0
REFSEQ	NM_003811	TNFSF9	chr19	6482036	6486933	5158	3'	6486916	6487472	24.3577	3.744	26.6187	26.6187	100	56.6547
OUT	OUT	OUT	chr19	6592794	6593036	-4000	OUT	6592794	6593036	55.4955	3.99	100	100	100	0
REFSEQ	NM_172014	TNFSF14	chr19	6615565	6621599	651	INTRON2	6620516	6621380	79.6908	5.81643	79.2824	68.1713	79.2824	45.4861
REFSEQ	NM_000064	C3	chr19	6628846	6671662	45690	3'	6625608	6626337	90.3052	6.148	100	100	100	40.4664
REFSEQ	NM_001080452	GPR108	chr19	6680924	6688633	-844	PROMO	6689060	6689894	35.8691	3.93875	100	82.3741	94.1247	11.8705
REFSEQ	NM_004240	TRIP10	chr19	6690706	6702528	13795	3'	6704256	6704747	21.3983	3.178	70.0611	0	0	0
REFSEQ	NM_005490	SH2D3A	chr19	6703174	6718480	-255	PROMO	6718173	6719297	77.2874	6.8855	100	74.1993	82.9181	0
REFSEQ	NM_005428	VAV1	chr19	6723721	6808371	575	INTRON1	6723463	6725130	68.7853	8.25423	88.2424	20.6359	91.1818	0
REFSEQ	NM_005428	VAV1	chr19	6723721	6808371	29098	INTRON1	6751935	6753703	67.2962	7.53857	97.2285	73.0204	97.2285	36.086
REFSEQ	NM_001974	EMR1	chr19	6838581	6891463	4553	INTRON2	6843011	6843257	55.4955	4.204	100	100	100	100
GENBANK	AK127494		chr19	7047192	7050573	20	EXON1	7050332	7050774	28.6665	3.554	0	0	100	0
REFSEQ	NM_000208	INSR	chr19	7063265	7245011	101538	INTRON2	7143326	7143621	21.3367	3.72	100	82.3729	0	0
REFSEQ	NM_000208	INSR	chr19	7063265	7245011	85755	INTRON2	7158989	7159523	48.1607	4.12714	100	100	100	64.6067
EST	AW861523		chr19	7196351	7474685	166129		7308060	7309053	61.0381	5.37538	100	100	40.0806	40.0806
EST	BM455761		chr19	7320061	7346706	475		7319564	7321509	74.3684	8.55286	100	97.4807	32.8021	22.7249
REFSEQ	NM_006702	PNPLA6	chr19	7505042	7532652	10599	INTRON16	7515371	7515911	53.0266	4.08375	90.9259	54.6296	0	0
REFSEQ	NM_174918	MCEMP1	chr19	7647942	7650719	78	EXON1	7647349	7648692	63.3376	6.91	89.0544	100	100	0
REFSEQ	NM_002002	FCER2	chr19	7659662	7672997	-3859	PROMO	7676488	7677224	74.015	5.95923	93.3424	93.3424	100	86.6848
REFSEQ	NM_001419	ELAVL1	chr19	7929457	7976529	736	INTRON1	7975515	7976072	24.6053	3.836	35.368	73.6086	100	0
GENBANK	AY203940		chr19	7962844	8305314	37176	INTRON6	8267744	8268533	19.5345	3.43	100	43.853	0	0
GENBANK	AY203940		chr19	7962844	8305314	179499	INTRON6	8125423	8126207	37.3221	4.35625	75	37.6276	75	0
GENBANK	AY203940		chr19	7962844	8305314	52029	INTRON6	8252891	8253680	20.1824	3.31	93.7896	0	100	0
REFSEQ	NM_005624	CCL25	chr19	8023933	8033546	-2363	PROMO	8021374	8021767	11.1952	3.26667	0	0	75.0636	0
REFSEQ	NM_004218	RAB11B	chr19	8361295	8374479	-324	PROMO	8360750	8361192	12.0385	2.73	0	100	88.914	0
REFSEQ	NM_032152	PRAM1	chr19	8460940	8473495	565	INTRON1	8472685	8473176	22.7856	3.34	0	0	40.1222	0
REFSEQ	NM_032152	PRAM1	chr19	8460940	8473495	15087	3'	8457755	8459061	60.2037	6.86889	96.2481	45.0995	92.4962	41.3476
REFSEQ	NM_012335	MYO1F	chr19	8491998	8548307	8002	INTRON1	8539841	8540770	72.1129	5.82857	100	89.451	100	0
REFSEQ	NM_012335	MYO1F	chr19	8491998	8548307	6256	INTRON1	8541855	8542248	45.107	3.87167	100	100	100	0
EST	DW447659		chr19	8639348	8639544	4417		8634767	8635487	22.6014	4.18286	86.3889	0	0	0
EST	DW447659		chr19	8639348	8639544	-2652		8641844	8642548	42.7913	3.98875	72.1591	100	0	55.8239
OUT	OUT	OUT	chr19	9046967	9047710	-4000	OUT	9046967	9047710	61.6004	5.10909	67.4293	60.8345	80.3499	0
REFSEQ	NM_152289	ZNF561	chr19	9580139	9592899	-76	PROMO	9592681	9593270	57.6224	5.01778	100	100	83.3616	75.0424
EST	BU663816		chr19	9918194	9918619	1352		9916927	9917608	38.9811	4.31375	78.4141	0	78.4141	0
REFSEQ	NM_004230	EDG5	chr19	10193108	10202948	385	INTRON1	10202318	10202809	20.6543	3.412	0	0	0	0
REFSEQ	NM_000201	ICAM1	chr19	10242778	10258291	-373	PROMO	10241867	10242944	18.9335	4.02714	100	90.9006	36.4903	0
GENBANK	BC044225		chr19	10276481	10281221	3884	INTRON2	10277067	10277607	29.7954	3.78333	63.7037	72.7778	0	0
REFSEQ	NM_003331	TYK2	chr19	10322208	10352211	-241	PROMO	10351986	10352918	50.5926	5.13333	100	68.4549	78.97	57.9399
EST	CN268940		chr19	10376731	10377862	3954		10380392	10380978	34.5041	3.89714	91.6382	0	91.6382	0
GENBANK	L20965		chr19	10392332	10440169	4888	INTRON2	10397097	10397343	35.8984	3.3525	100	100	0	0
GENBANK	L20965		chr19	10392332	10440169	3565	INTRON2	10395456	10396339	47.2187	5.03091	88.9015	0	38.9581	0
REFSEQ	NM_032885	ATG4D	chr19	10515646	10525093	10112	3'	10525513	10526004	82.9577	4.79	100	0	100	0
REFSEQ	NM_178159	FLJ12949	chr19	10524760	10537702	-107	PROMO	10536910	10538708	51.1557	7.19048	91.8799	56.396	53.6707	0
REFSEQ	NM_004945	DNM2	chr19	10689754	10803579	62339	INTRON5	10751872	10752314	41.6377	3.94833	77.8281	88.914	88.914	0
REFSEQ	NM_004945	DNM2	chr19	10689754	10803579	41906	INTRON2	10731062	10732259	73.5857	6.77059	100	100	52.6316	52.6316
REFSEQ	NM_000527	LDLR	chr19	11061131	11105490	49139	3'	11109461	11111079	41.4015	6.11833	100	33.3745	100	0
REFSEQ	NM_182513	SPBC24	chr19	11117169	11127458	12468	3'	11114631	11115350	27.6596	3.69333	41.0292	0	0	0
REFSEQ	NM_015493	ANKRD25	chr19	11135946	11167496	4386	INTRON4	11163012	11163209	44.6072	3.39	100	0	0	0
REFSEQ	NM_015493	ANKRD25	chr19	11135946	11167496	956	INTRON2	11166123	11166957	22.5203	4.24875	100	0	0	0
EST	AI904348		chr19	11253250	11253430	1723		11251535	11251879	71.1485	4.69143	100	100	100	100
REFSEQ	NM_004283	RAB3D	chr19	11296093	11311321	2366	EXON2	11308783	11309127	41.3653	4.268	100	100	0	0
REFSEQ	NM_004283	RAB3D	chr19	11296093	11311321	15433	3'	11295286	11296491	49.5302	5.818	91.8672	87.8008	100	28.5477
REFSEQ	NM_004283	RAB3D	chr19	11296093	11311321	527	INTRON1	11310426	11311162	35.6557	4.07889	0	0	0	40.0815
REFSEQ	NM_198536	UNQ501	chr19	11314457	11317722	1503	INTRON2	11316050	11316389	71.1485	4.34429	100	100	100	0
EST	AW885514		chr19	12756352	12756915	1351		12757313	12758093	45.9163	4.217	93.7179	0	0	0
REFSEQ	NM_002229	JUNB	chr19	12763309	12765124	-2711	PROMO	12760234	12760962	50.2545	5.29	100	60.8516	52.7473	0
REFSEQ	NM_006563	KLF1	chr19	12856238	12859017	2266	EXON3	12856554	12856948	21.9259	3.1525	100	100	37.5635	0
REFSEQ	NM_004343	CALR	chr19	12910422	12916303	-728	PROMO	12909077	12910312	55.2524	6.17471	88.0972	79.8381	88.0972	64.2915
REFSEQ	NM_002501	NFIX	chr19	12967583	13070609	83955	INTRON7	13051195	13051882	40.6261	4.535	100	0	71.4702	0
REFSEQ	NM_005583	LYL1	chr19	13070847	13074681	-1386	PROMO	13074778	13077357	56.2076	8.4525	86.7003	22.8383	65.8007	60.1008
REFSEQ	NM_004907	IER2	chr19	13122281	13126716	4887	3'	13126026	13128310	32.8356	6.56381	82.7933	15.0613	23.1173	0
REFSEQ	NM_004907	IER2	chr19	13122281	13126716	2619	EXON2	13124630	13125170	29.384	3.86667	81.8519	0.185185	63.7037	0
EST	DW411904		chr19	13132536	13134178	3211		13134552	13136942	60.3396	9.38937	88.2008	41.046	100	0
EST	BU074791		chr19	13139641	13140369	-11		13139261	13139999	82.5522	5.59929	100	58.6721	100	52.0325
EST	BI053097		chr19	13143751	13144017	-271		13143896	13144681	49.3593	4.764	56.3057	0	87.5159	0
OUT	OUT	OUT	chr19	13153581	13154224	-4000	OUT	13153581	13154224	80.5139	5.43167	100	0	100	0
REFSEQ	NM_023035	CACNA1A	chr19	13179114	13478317	285433	INTRON38	13192740	13193029	18.1039	2.95333	0	0	0	0
REFSEQ	NM_023035	CACNA1A	chr19	13179114	13478317	245141	INTRON26	13233008	13233345	27.7196	3.816	100	100	100	85.4599
REFSEQ	NM_023072	ZSWIM4	chr19	13767273	13804044	30747	INTRON11	13797775	13798266	36.5656	3.73167	100	0	0	0
REFSEQ	NM_023072	ZSWIM4	chr19	13767273	13804044	40976	3'	13807465	13809034	47.1368	6.767	100	100	100	46.9089
GENBANK	AK129685		chr19	13809619	13812000	75	EXON1	13810705	13813146	69.8534	10.0028	58.2548	36.1737	72.3064	0
EST	AV740721		chr19	13819918	13820038	-717		13818334	13820068	76.2332	8.49714	100	73.5294	56.5744	25.4902
EST	CR980232		chr19	13821963	13822771	-225		13822701	13823291	33.8692	4.265	50	50	91.6949	66.6102
REFSEQ	NM_024323	MGC11271	chr19	13854167	13877909	18729	INTRON6	13858792	13859568	75.4358	5.51357	100	31.701	44.3299	0
REFSEQ	NM_004843	IL27RA	chr19	14003261	14025025	631	INTRON1	14003671	14004113	14.702	3.475	44.5701	0	0	0
REFSEQ	NM_014921	LPHN1	chr19	14119550	14177997	-1342	PROMO	14178716	14179962	67.0177	6.35737	100	100	80.3371	80.3371
OUT	OUT	OUT	chr19	14219432	14220035	-4000	OUT	14219432	14220035	34.0329	4.02429	0	0	0	0
EST	BE779829		chr19	14225189	14225885	74		14225515	14226108	35.1107	4.20429	91.9056	74.5363	100	0
EST	DA691808		chr19	14277269	14335802	136		14335421	14335912	18.8209	2.97	90.0204	0	0	0
EST	DA691808		chr19	14277269	14335802	7724		14327735	14328422	89.1984	6.04	100	100	100	100
EST	CD690809		chr19	14297163	14342008	322		14341490	14341883	21.4477	3.135	100	87.5318	75.0636	0
EST	DW447790		chr19	14345739	14345934	1670		14343994	14344534	34.4855	3.565	90.9259	81.8519	72.7778	0
EST	AV764014		chr19	14345927	14346999	-437		14346946	14347927	56.8867	5.8	64.8318	80.0204	64.8318	0
REFSEQ	NM_078481	CD97	chr19	14353212	14380533	2691	INTRON1	14355341	14356465	54.4832	5.54133	69.9288	69.9288	69.9288	0
REFSEQ	NM_078481	CD97	chr19	14353212	14380533	238	INTRON1	14352753	14354148	55.7103	6.46421	100	89.4624	100	0
REFSEQ	NM_152921	EMR2	chr19	14704204	14750353	1950	INTRON2	14747687	14749120	66.5515	7.21682	100	100	86.3224	0
EST	BF184739		chr19	14759221	14764005	-2330		14756550	14757233	76.9642	5.86846	100	100	100	64.4217
EST	BF184739		chr19	14759221	14764005	-3569		14755458	14755847	18.6056	3.6925	75.8355	100	100	87.4036
REFSEQ	NM_000435	NOTCH3	chr19	15131443	15172792	3211	INTRON1	15169158	15170004	35.8515	4.897	82.6241	0	0	40.6619
REFSEQ	NM_014371	AKAP8L	chr19	15351858	15390833	95	EXON1	15390395	15391082	47.0076	4.84444	92.8675	100	57.2052	92.8675
REFSEQ	NM_022904	FLJ21438	chr19	15423437	15436382	380	EXON2	15435494	15436511	78.1133	6.68167	100	100	100	42.1829
REFSEQ	NM_052890	PGLYRP2	chr19	15440462	15451312	3113	EXON2	15447709	15448690	64.2502	5.62333	80.0204	10.0917	65.0357	0
REFSEQ	NM_173483	FLJ39501	chr19	15480336	15524127	16850	EXON3	15496915	15497458	60.1184	4.415	72.9282	72.3757	0	0
REFSEQ	NM_173483	FLJ39501	chr19	15480336	15524127	6456	INTRON1	15486575	15487010	22.8843	3.245	100	0	88.7356	88.7356
REFSEQ	NM_003290	TPM4	chr19	16048324	16074408	2412	INTRON1	16050469	16051004	28.42	3.744	100	100	78.1308	91.9626
REFSEQ	NM_003290	TPM4	chr19	16048324	16074408	10162	INTRON3	16058167	16058805	62.176	5.269	76.9592	100	100	92.3197
REFSEQ	NM_005370	RAB8A	chr19	16083489	16105443	7097	INTRON2	16090243	16090930	39.5238	4.5975	85.7351	64.4833	100	64.3377
REFSEQ	NM_032855	HSH2D	chr19	16105837	16130375	7158	INTRON1	16112772	16113219	33.9071	3.456	0	44.0716	0	0
REFSEQ	NM_032855	HSH2D	chr19	16105837	16130375	5830	INTRON1	16111397	16111937	76.0982	5.031	100	100	100	81.8519
EST	BQ183849		chr19	16255171	16265386	376		16255207	16255888	36.8449	4.385	86.4905	100	0	0
REFSEQ	NM_024881	SLC35E1	chr19	16523583	16544193	17206	EXON5	16526658	16527316	45.1688	4.33375	100	47.8723	0	47.8723
REFSEQ	NM_004831	CRSP7	chr19	16546717	16600015	-985	PROMO	16600628	16601373	37.8356	4.07125	100	46.1745	79.8658	0
REFSEQ	NM_004831	CRSP7	chr19	16546717	16600015	39882	INTRON1	16559251	16561016	55.1591	7.2187	69.4618	0	66.6856	38.9235
REFSEQ	NM_015260	SIN3B	chr19	16801217	16852164	47572	INTRON17	16848642	16848937	14.3794	3.02667	0	100	0	0
REFSEQ	NM_003950	F2RL3	chr19	16860825	16863828	-30	PROMO	16860501	16861090	63.0483	5.062	75.0424	58.4041	91.6808	0
REFSEQ	NM_004145	MYO9B	chr19	17073527	17185103	24147	INTRON1	17097108	17098241	81.1371	7.20368	100	87.0256	82.1712	69.1968
REFSEQ	NM_004145	MYO9B	chr19	17073527	17185103	8539	INTRON1	17081747	17082385	42.6518	4.98375	76.9592	100	84.6395	69.279
REFSEQ	NM_023937	MRPL34	chr19	17277476	17278652	-50	PROMO	17276976	17277876	55.6255	4.99182	73.4444	0	49.4444	0
REFSEQ	NM_133644	GTPBP3	chr19	17309363	17313823	-2	PROMO	17308846	17309876	77.1087	6.31833	80.9709	52.4272	95.2427	52.4272
REFSEQ	NM_198580	SLC27A1	chr19	17442299	17477977	26029	INTRON6	17468107	17468549	67.99	4.1375	100	0	0	0
REFSEQ	NM_198580	SLC27A1	chr19	17442299	17477977	29659	INTRON7	17471639	17472277	58.8371	4.971	92.3197	84.6395	92.3197	92.3197
REFSEQ	NM_173544	FAM129C	chr19	17495109	17525454	16410	EXON9	17511274	17511765	14.5713	3.165	50.1018	0	0	0
REFSEQ	NM_173544	FAM129C	chr19	17495109	17525454	33	EXON1	17494848	17495437	78.4734	5.27545	100	100	100	0
REFSEQ	NM_024656	GLT25D1	chr19	17527510	17554965	-2292	PROMO	17525071	17525366	13.4427	2.69333	100	0	100	83.3898
REFSEQ	NM_001080421	UNC13A	chr19	17573136	17660401	66055	INTRON35	17594259	17594434	33.7053	2.99	100	0	0	0
REFSEQ	NM_018174	BPY2IP1	chr19	17691302	17706324	2378	INTRON2	17693508	17693852	39.0405	3.506	100	100	0	0
REFSEQ	NM_015122	FCHO1	chr19	17723335	17760355	139	INTRON1	17723025	17723923	82.8058	6.31533	100	100	94.5434	38.3073
REFSEQ	NM_014256	B3GNT3	chr19	17766918	17785385	-3661	PROMO	17763110	17763405	18.1039	2.88333	100	0	0	0
REFSEQ	NM_014256	B3GNT3	chr19	17766918	17785385	8417	INTRON1	17775188	17775483	64.5951	4.26667	100	0	100	0
REFSEQ	NM_000215	JAK3	chr19	17797960	17819800	-2680	PROMO	17822283	17822677	76.1119	4.195	100	100	100	0
REFSEQ	NM_000215	JAK3	chr19	17797960	17819800	12	EXON1	17819350	17820227	42.7271	4.828	72.0639	50.3991	72.0639	49.7149
GENBANK	J03909		chr19	17880230	18149923	113099	INTRON3	17993108	17993550	54.0783	4.05857	100	100	100	0
GENBANK	J03909		chr19	17880230	18149923	115673	INTRON3	17995622	17996184	62.9568	4.55111	100	100	100	0
GENBANK	J03909		chr19	17880230	18149923	136737	INTRON3	18016771	18017164	63.4475	4.32	100	100	100	0
REFSEQ	NM_001025604	ARRDC2	chr19	17972943	17985905	1319	INTRON1	17973919	17974606	65.8196	4.99818	57.2052	71.4702	50.0728	0
REFSEQ	NM_001025604	ARRDC2	chr19	17972943	17985905	-242	PROMO	17972505	17972898	27.9625	4	75.0636	0	100	0
GENBANK	BX647221		chr19	18030804	18070626	7447	INTRON1	18062879	18063479	37.8224	4.13714	100	91.8333	74.8333	0
GENBANK	AB011133		chr19	18069604	18123494	11875	INTRON2	18081258	18081700	26.0246	4.22	77.8281	55.6561	0	0
EST	BG055799		chr19	18260277	18260588	-3077		18263493	18263837	16.7274	3.55	0	0	0	0
EST	BG055799		chr19	18260277	18260588	-1645		18261972	18262495	48.3801	4.64714	100	100	100	0
REFSEQ	NM_012321	LSM4	chr19	18278717	18294958	18610	3'	18275325	18277372	48.1696	6.768	92.8188	14.4113	50.3175	23.9863
REFSEQ	NM_012321	LSM4	chr19	18278717	18294958	4786	INTRON1	18289706	18290638	60.0587	5.46583	78.97	78.6481	47.4249	47.4249
REFSEQ	NM_017712	PGPEP1	chr19	18312407	18341763	683	INTRON1	18312869	18313311	14.2825	3.04667	66.7421	0	0	0
EST	DA847848		chr19	18346540	18358018	-159		18346185	18346578	29.0753	4.622	87.5318	87.5318	100	100
REFSEQ	NM_032627	SSBP4	chr19	18391135	18406459	-4307	PROMO	18386311	18387346	33.9897	4.98545	100	100	36.4251	0
REFSEQ	NM_006532	ELL	chr19	18414473	18493918	-529	PROMO	18494288	18494607	13.1373	2.96667	45.1411	60.5016	0	0
REFSEQ	NM_006532	ELL	chr19	18414473	18493918	25692	INTRON1	18467960	18468493	42.6804	3.97857	64.5403	82.7392	72.4203	0
REFSEQ	NM_006532	ELL	chr19	18414473	18493918	1113	INTRON1	18492511	18493100	20.8785	3.682	100	33.4465	83.3616	0
REFSEQ	NM_003333	UBA52	chr19	18543613	18549269	-58	PROMO	18543285	18543826	26.4614	3.675	0	0	0	0
REFSEQ	NM_002911	UPF1	chr19	18803743	18840038	-253	PROMO	18803321	18803660	24.4142	3.605	71.0914	0	0	0
REFSEQ	NM_001017392	SFRS14	chr19	18964176	19005308	34373	INTRON8	18970737	18971134	22.451	3.6225	87.6574	49.6222	0	0
REFSEQ	NM_017660	GATAD2A	chr19	19430396	19478789	1814	INTRON1	19431430	19432990	57.0054	6.4335	100	91.0256	22.5	0
REFSEQ	NM_198537	FLJ44968	chr19	19500719	19509393	-1973	PROMO	19498570	19498922	13.7658	2.70333	0	0	0	0
REFSEQ	NM_016573	GMIP	chr19	19601285	19615455	589	INTRON1	19614547	19615185	38.2326	4.5125	100	53.9185	92.3197	0
EST	AI610326		chr19	33493727	33868376	276603		33591578	33591968	29.0356	3.305	100	100	0	0
EST	AI610326		chr19	33493727	33868376	281346		33586856	33587204	59.2539	4.40833	100	0	100	100
EST	BF904399		chr19	34131195	34131537	-60		34131379	34131816	42.0181	3.985	100	0	76.8879	0
EST	CA390813		chr19	34174057	34174602	2813		34171498	34172080	44.2883	4.45556	100	100	100	0
OUT	OUT	OUT	chr19	34769962	34770663	-4000	OUT	34769962	34770663	65.8196	5.52091	100	100	86.02	0
OUT	OUT	OUT	chr19	34804861	34805469	-4000	OUT	34804861	34805469	30.4633	3.72833	100	0	0	0
OUT	OUT	OUT	chr19	34863043	34864073	-4000	OUT	34863043	34864073	64.6931	6.24812	66.699	38.1553	57.1845	0
EST	AV732011		chr19	36397271	36397946	919		36396711	36397343	62.8993	5.143	100	100	77.6899	0
OUT	OUT	OUT	chr19	37246351	37246796	-4000	OUT	37246351	37246796	17.4351	3.185	100	0	0	0
GENBANK	BC033328		chr19	37284839	37288662	1258	EXON1	37286799	37288009	67.8087	6.45833	89.3388	0	69.5868	0
OUT	OUT	OUT	chr19	37308635	37309025	-4000	OUT	37308635	37309025	33.4758	3.618	100	0	0	0
OUT	OUT	OUT	chr19	37384368	37384859	-4000	OUT	37384368	37384859	23.3237	4	100	0	100	0
REFSEQ	NM_032139	ANKRD27	chr19	37779746	37857942	3107	INTRON1	37854557	37855113	39.5834	3.86857	54.3165	72.482	0	0
EST	DB531293		chr19	37869838	37874373	12		37874039	37874683	32.2872	3.89429	0	0	68.6335	0
REFSEQ	NM_001015890	ECAT8	chr19	37902498	38004006	26649	INTRON4	37928335	37929959	84.1422	8.12071	100	100	100	0
REFSEQ	NM_173479	LOC126248	chr19	38314837	38358541	45611	3'	38359875	38361022	30.6199	4.7525	61.5519	29.9913	42.8073	0
REFSEQ	NM_173479	LOC126248	chr19	38314837	38358541	28311	INTRON7	38343001	38343296	31.1437	4.5675	100	100	100	100
REFSEQ	NM_002333	LRP3	chr19	38377329	38390383	5978	INTRON2	38382235	38384380	38.4283	6.30895	100	95.4312	20.6061	0
OUT	OUT	OUT	chr19	38431493	38432229	-4000	OUT	38431493	38432229	30.1283	4.20375	53.3967	26.7663	53.3967	0
OUT	OUT	OUT	chr19	38442520	38444934	-4000	OUT	38442520	38444934	59.6784	7.8672	5.01243	5.01243	58.9064	5.01243
EST	BG675449		chr19	38449674	38450593	649		38449699	38450190	13.6622	3.00333	0	90.0204	0	0
OUT	OUT	OUT	chr19	38456401	38457138	-4000	OUT	38456401	38457138	41.0519	4.32333	73.4057	67.0285	60.3799	0
EST	AA084363		chr19	38467382	38467760	-3895		38462952	38464023	60.9313	4.99833	56.5826	47.4323	39.2157	0
EST	AA081508		chr19	38469021	38469318	-694		38469938	38470086	33.7053	4.49333	100	100	100	0
REFSEQ	NM_000285	PEPD	chr19	38569698	38704522	127117	INTRON12	38577013	38577798	47.5285	4.525	0	62.5478	0	0
REFSEQ	NM_000285	PEPD	chr19	38569698	38704522	47899	INTRON7	38656419	38656828	11.6533	2.90667	100	100	41.5648	0
EST	AI670088		chr19	38998056	38998875	-4259		39002227	39004041	46.6267	6.82524	24.366	100	0	0
REFSEQ	NM_015578	LSM14A	chr19	39355310	39412048	899	INTRON1	39355877	39356541	26.2371	4.00333	0	59.1867	66.7169	77.7108
GENBANK	BX648432		chr19	39437330	39538311	15600	INTRON1	39452614	39453246	51.4714	4.67	100	76.7405	84.8101	69.9367
REFSEQ	NM_018443	ZNF302	chr19	39860406	39869142	-238	PROMO	39859692	39860645	50.1126	5.06583	0	51.5215	53.7251	53.7251
REFSEQ	NM_020895	GRAMD1A	chr19	40183085	40209213	3106	INTRON1	40185923	40186460	56.3052	4.3725	82.3091	0	64.0596	0
REFSEQ	NM_020895	GRAMD1A	chr19	40183085	40209213	841	INTRON1	40183583	40184270	30.3659	3.87	64.7744	0	100	0
REFSEQ	NM_182983	HPN	chr19	40223249	40249315	-1831	PROMO	40220716	40222121	31.5074	4.24556	27.758	24.484	20.9964	0
REFSEQ	NM_144779	FXYD5	chr19	40337466	40352625	-149	PROMO	40336995	40337640	18.9791	3.78833	62.9457	100	100	100
EST	BG204689		chr19	40384909	40398914	9493		40389299	40389543	53.6417	3.752	100	0	0	0
EST	DB042625		chr19	40396577	40397041	-1906		40394499	40394843	69.9523	4.70286	100	100	100	0
EST	DB042625		chr19	40396577	40397041	339		40396671	40397162	44.6908	4.22143	100	100	100	90.0204
EST	DA962996		chr19	40616714	40617384	-2226		40619367	40619854	41.4135	4.03714	100	89.9384	69.4045	89.9384
EST	T03155		chr19	40642154	40642695	-1014		40643439	40643979	72.7874	4.718	100	81.8519	63.7037	0
EST	T03155		chr19	40642154	40642695	-2726		40645346	40645497	33.7053	4.33	100	100	100	100
REFSEQ	NM_014209	ETV2	chr19	40824498	40827613	2338	INTRON4	40826202	40827471	31.6272	4.81091	27.108	0	38.6919	0
REFSEQ	NM_014266	HCST	chr19	41085221	41087013	813	INTRON1	41085204	41086864	73.2394	7.44174	94.0964	23.6747	100	17.7711
REFSEQ	NM_198125	TYROBP	chr19	41087145	41091026	-1324	PROMO	41091958	41092742	69.2773	5.71083	100	74.8724	74.8724	56.1224
GENBANK	AK095672		chr19	41132225	41134261	3782	3'	41135775	41136239	22.0663	3.1875	100	68.319	0	0
OUT	OUT	OUT	chr19	41169670	41170058	-4000	OUT	41169670	41170058	37.6776	3.675	0	0	0	0
REFSEQ	NM_001281	CKAP1	chr19	41297727	41308689	13110	3'	41310518	41311156	44.6	4.12875	100	76.9592	92.3197	46.2382
REFSEQ	NM_001749	CAPNS1	chr19	41322757	41333094	4	EXON1	41322126	41323397	23.9067	4.402	0	11.6444	0	0
REFSEQ	NM_152477	ZNF565	chr19	41365027	41397406	364	INTRON1	41396538	41397547	33.0078	4.494	70.8622	48.662	100	29.2369
REFSEQ	NM_032838	ZNF566	chr19	41630421	41672177	168	INTRON1	41671592	41672426	66.8634	5.575	94.1247	0	100	100
REFSEQ	NM_020951	ZNF529	chr19	41727131	41756030	200	INTRON1	41755535	41756125	27.52	3.75333	0	0	0	0
REFSEQ	NM_015073	SIPA1L3	chr19	43089707	43390846	113325	INTRON1	43202839	43203225	30.9316	4.25	100	100	100	0
REFSEQ	NM_015073	SIPA1L3	chr19	43089707	43390846	141465	INTRON2	43230383	43231962	59.1274	6.66211	93.7935	100	71.9443	24.9525
REFSEQ	NM_004647	DPF1	chr19	43394196	43406628	10011	INTRON8	43396102	43397132	74.0623	6.43824	0	85.7282	0	38.1553
REFSEQ	NM_170604	RASGRP4	chr19	43591537	43608785	82	EXON1	43608507	43608900	14.3035	2.93667	0	0	0	0
REFSEQ	NM_007181	MAP4K1	chr19	43770120	43800483	-77	PROMO	43800339	43800781	17.182	2.92	0	0	0	55.6561
REFSEQ	NM_004924	ACTN4	chr19	43830166	43913010	38955	INTRON1	43868807	43869436	46.0998	4.20667	69.1574	0	0	0
REFSEQ	NM_004924	ACTN4	chr19	43830166	43913010	36423	INTRON1	43865824	43867355	48.7496	6.16706	100	78.8374	85.2384	45.3952
REFSEQ	NM_004924	ACTN4	chr19	43830166	43913010	22068	INTRON1	43851764	43852705	57.4721	5.62154	74.0701	48.7779	62.4867	52.0723
REFSEQ	NM_004924	ACTN4	chr19	43830166	43913010	45959	INTRON1	43875537	43876714	74.9706	6.9625	91.6737	58.3687	87.5106	87.5106
REFSEQ	NM_144691	CAPN12	chr19	43912671	43926954	4370	EXON5	43922391	43922777	60.9979	3.80143	100	0	0	0
REFSEQ	NM_144691	CAPN12	chr19	43912671	43926954	10227	INTRON16	43916556	43916899	19.1529	3.4575	71.4286	0	100	0
REFSEQ	NM_198445	FLJ45909	chr19	44050313	44060734	-28	PROMO	44060566	44060959	38.4452	4.11667	100	100	62.5954	0
REFSEQ	NM_024907	FBXO17	chr19	44123881	44158220	-2476	PROMO	44160480	44160913	60.9426	4.20429	0	0	100	0
REFSEQ	NM_004877	GMFG	chr19	44510841	44518011	-327	PROMO	44518056	44518620	45.3761	3.85833	100	61.5248	0	0
REFSEQ	NM_017592	IXL	chr19	44573802	44583041	7470	EXON4	44581076	44581469	14.3035	3.11333	0	0	0	0
REFSEQ	NM_003407	ZFP36	chr19	44589326	44591885	518	INTRON1	44589329	44590359	49.3244	5.41286	19.1262	0	80.9709	38.1553
REFSEQ	NM_001020	RPS16	chr19	44615688	44618458	-105	PROMO	44618241	44618885	40.6647	4.76	45.8075	68.6335	92.3913	0.15528
REFSEQ	NM_178544	ZNF546	chr19	45194868	45215354	-639	PROMO	45194013	45194446	30.156	3.446	67.2055	0	78.7529	0
GENBANK	BC043274		chr19	45288502	45292151	-67	PROMO	45288018	45288853	47.3089	4.65	76.4072	0	100	0.11976
REFSEQ	NM_013376	SERTAD1	chr19	45620255	45623739	5026	3'	45618443	45618983	35.4942	3.85	0	63.7037	90.9259	0
REFSEQ	NM_000713	BLVRB	chr19	45645540	45663517	442	INTRON1	45662733	45663418	37.8222	3.94714	0	0	35.4745	100
REFSEQ	NM_001042545	LTBP4	chr19	45799116	45827565	9291	INTRON12	45807770	45809045	73.016	6.9281	100	38.5098	100	38.5098
REFSEQ	NM_004756	NUMBL	chr19	45863653	45888396	-487	PROMO	45888406	45889361	34.821	4.858	25.7592	0	46.2827	0
REFSEQ	NM_016154	RAB4B	chr19	45976010	45994687	-933	PROMO	45974728	45975427	44.126	4.63125	64.3777	63.8054	64.3777	0
REFSEQ	NM_000774	CYP2F1	chr19	46312192	46326121	6812	INTRON4	46318672	46319336	47.5949	4.48444	100	70.4819	77.4096	0
REFSEQ	NM_144732	HNRPUL1	chr19	46460263	46505435	412	INTRON1	46460049	46461302	38.9256	5.22333	100	84.3575	39.0263	19.6329
REFSEQ	NM_052848	MGC20255	chr19	46507933	46522627	216	INTRON1	46507804	46508495	45.7718	4.58778	92.9088	100	100	71.6353
REFSEQ	NM_000660	TGFB1	chr19	46528490	46551656	2195	INTRON1	46548353	46550570	41.383	7.17542	33.6942	0	15.5165	0
REFSEQ	NM_000660	TGFB1	chr19	46528490	46551656	-259	PROMO	46551694	46552136	42.1405	4.46833	100	88.914	77.8281	0
GENBANK	AX775927		chr19	46747471	46748680	-3046	PROMO	46743807	46745044	41.4321	5.26857	100	100	100	44.5432
GENBANK	D55638		chr19	46749777	46750479	-2826	PROMO	46753184	46753427	25.5361	3.38333	100	100	100	0
REFSEQ	NM_001022	RPS19	chr19	47055827	47067322	11932	3'	47067249	47068270	72.7006	5.74714	76.8854	0	28.8932	0
REFSEQ	NM_021601	CD79A	chr19	47073029	47077278	310	INTRON1	47072800	47073879	66.1957	6.47556	63.6701	50.0463	59.1288	0
REFSEQ	NM_006423	RABAC1	chr19	47152677	47155311	1161	INTRON3	47153758	47154543	62.5224	5.43083	0	0	87.5159	0
REFSEQ	NM_002698	POU2F2	chr19	47284512	47328470	10788	INTRON4	47317190	47318174	42.4814	4.76	49.8984	10.061	69.8171	0
REFSEQ	NM_133328	DEDD2	chr19	47394591	47413653	15628	INTRON4	47397421	47398630	59.8867	6.20143	72.5393	80.8106	95.7816	20.3474
REFSEQ	NM_133328	DEDD2	chr19	47394591	47413653	18372	EXON5	47394569	47395993	92.2948	8.5037	100	75.7725	100	27.5983
REFSEQ	NM_006494	ERF	chr19	47443561	47451113	1730	INTRON1	47449236	47449531	15.9434	2.86	0	100	0	0
REFSEQ	NM_015125	CIC	chr19	47480656	47491789	-2808	PROMO	47476418	47479279	49.3474	8.1337	18.8745	17.1618	54.9109	0
REFSEQ	NM_014297	ETHE1	chr19	48702711	48723236	1817	INTRON3	48721221	48721618	46.9693	4.11833	100	77.5819	100	0
REFSEQ	NM_006297	XRCC1	chr19	48739303	48771555	12595	INTRON2	48758748	48759173	28.5269	3.6175	34.8235	0	0	0
REFSEQ	NM_002659	PLAUR	chr19	48844571	48866342	6166	INTRON3	48859856	48860496	44.9628	4.6625	76.875	76.875	91.5625	0
REFSEQ	NM_002659	PLAUR	chr19	48844571	48866342	249	EXON1	48865842	48866345	42.009	4.15	72.167	0	100	0
REFSEQ	NM_002250	KCNN4	chr19	48962526	48977249	15838	3'	48961017	48961806	81.6991	6.06333	100	81.3688	100	0
REFSEQ	NM_002250	KCNN4	chr19	48962526	48977249	3588	INTRON1	48973109	48974213	80.4454	6.44667	100	79.7101	91.0326	86.0507
REFSEQ	NM_006300	ZNF230	chr19	49198916	49209912	-42	PROMO	49198531	49199217	59.3927	4.675	78.7172	93.0029	85.8601	85.8601
EST	BI752332		chr19	49827392	49913743	26408		49886991	49887679	49.2353	4.41222	0	57.2674	71.3663	0
REFSEQ	NM_001039213	CEACAM16	chr19	49894197	49905824	11654	3'	49905606	49906097	23.3237	3.688	0	0	90.0204	0
EST	AW849502		chr19	49918894	49919022	-1426		49917272	49917665	43.0727	4.49333	100	100	0	0
REFSEQ	NM_005178	BCL3	chr19	49943870	49955140	-1227	PROMO	49942164	49943123	15.9712	3.64667	84.6715	0	46.0897	0
REFSEQ	NM_005178	BCL3	chr19	49943870	49955140	5196	INTRON2	49948224	49949908	61.3237	7.56174	94.1805	67.9929	37.886	26.247
OUT	OUT	OUT	chr19	49965662	49965951	-4000	OUT	49965662	49965951	28.6114	3.5475	0	0	0	0
REFSEQ	NM_001042724	PVRL2	chr19	50041232	50084325	10514	INTRON1	50051403	50052090	54.3907	4.602	42.9403	100	0	64.3377
REFSEQ	NM_145288	ZNF342	chr19	50266598	50271528	629	EXON2	50270629	50271169	29.384	3.79167	54.6296	81.8519	0	0
GENBANK	AK092039		chr19	50602431	50673926	34991	INTRON1	50638641	50639230	34.1269	4.14429	83.3616	100	100	0
GENBANK	AK092039		chr19	50602431	50673926	22751	INTRON1	50650758	50651592	60.6039	5.33417	70.6235	88.2494	88.2494	47.1223
REFSEQ	NM_202001	ERCC1	chr19	50608532	50618642	4218	INTRON3	50613958	50614891	71.2338	5.97467	100	100	47.3741	0
REFSEQ	NM_003370	VASP	chr19	50702527	50722078	-510	PROMO	50701613	50702421	24.8553	3.86571	54.703	48.6386	0	0
REFSEQ	NM_003370	VASP	chr19	50702527	50722078	7604	INTRON1	50709681	50710581	19.9158	4.31333	45.2222	45.2222	49.4444	21.8889
REFSEQ	NM_003370	VASP	chr19	50702527	50722078	1894	INTRON1	50704006	50704837	16.1667	3.66667	53.1889	0	53.1889	53.1889
REFSEQ	NM_012155	EML2	chr19	50804499	50834509	24797	EXON17	50809430	50809995	52.5094	4.23875	100	0	91.3274	0
REFSEQ	NM_017659	QPCTL	chr19	50887771	50935851	300	INTRON1	50887899	50888243	13.3802	2.95667	0	0	0	0
REFSEQ	NM_006247	PPP5C	chr19	51542133	51585943	-3936	PROMO	51537824	51538570	45.4524	4.773	100	0	78.9544	65.8177
REFSEQ	NM_000960	PTGIR	chr19	51815565	51820194	7973	3'	51811988	51812454	31.2463	3.65333	47.4249	89.485	0	0
REFSEQ	NM_000960	PTGIR	chr19	51815565	51820194	-125	PROMO	51820059	51820579	24.5554	3.854	62.3077	0	90.5769	0
REFSEQ	NM_016457	PRKD2	chr19	51869412	51912224	-1413	PROMO	51912861	51914414	39.7474	5.73429	70.5087	48.4868	25.3059	18.9955
REFSEQ	NM_013403	STRN4	chr19	51914609	51941560	15236	INTRON5	51925981	51926668	39.5238	4.28125	0	42.9403	0	0
REFSEQ	NM_005628	SLC1A5	chr19	51969981	51983653	-232	PROMO	51983664	51984106	30.9191	3.494	100	22.3982	88.914	0
REFSEQ	NM_017854	FLJ20512	chr19	52241007	52243722	531	INTRON1	52242970	52243412	12.0385	3.07667	0	66.7421	0	0
REFSEQ	NM_015168	C19orf7	chr19	52259286	52308849	18396	INTRON2	52289640	52291267	62.8242	7.3613	93.7308	30.1782	30.1782	0
REFSEQ	NM_005500	SAE1	chr19	52325983	52405371	26838	INTRON5	52351876	52353766	54.4507	7.36435	67.672	79.8942	0	70.6878
REFSEQ	NM_014417	BBC3	chr19	52415924	52426291	2235	INTRON1	52423884	52424228	10.9952	2.85667	0	0	0	0
REFSEQ	NM_014417	BBC3	chr19	52415924	52426291	3719	INTRON2	52422084	52423061	68.1613	5.46571	70.3173	80.348	55.2712	0
REFSEQ	NM_015603	CCDC9	chr19	52451631	52467048	17724	3'	52468898	52469813	21.9344	3.83	100	32.2404	32.2404	0
EST	DW410598		chr19	52493199	52493517	-1767		52495039	52495529	82.9577	4.967	100	100	80.2041	70
REFSEQ	NM_015063	SLC8A2	chr19	52623734	52666934	43495	3'	52623076	52623802	34.4168	4.145	0	0	40.6336	0
GENBANK	BC032065		chr19	52803264	52875740	2280	INTRON1	52805298	52805791	23.3237	3.65	0	0	90.0609	0
REFSEQ	NM_001425	EMP3	chr19	53520453	53525622	-3314	PROMO	53516477	53517801	65.9463	6.7755	81.4955	77.7946	88.8973	0
REFSEQ	NM_001425	EMP3	chr19	53520453	53525622	7628	3'	53527589	53528573	48.6522	5.29923	100	60.2642	100	0
REFSEQ	NM_001425	EMP3	chr19	53520453	53525622	5040	EXON5	53525151	53525836	38.5084	4.445	100	71.3869	85.6934	56.3504
REFSEQ	NM_001352	DBP	chr19	53825758	53832400	-641	PROMO	53832272	53833811	30.2355	4.95077	90.4483	90.7083	68.1611	71.345
REFSEQ	NM_014330	PPP1R15A	chr19	54067489	54071126	3115	INTRON2	54070297	54070911	36.3868	4.3	76.0586	52.7687	52.7687	60.0977
REFSEQ	NM_000146	FTL	chr19	54160377	54161947	31	EXON1	54159575	54161242	49.3759	6.409	8.87822	100	58.8482	100
REFSEQ	NM_003089	SNRP70	chr19	54280276	54303681	688	INTRON1	54280317	54281611	58.3119	5.91444	0	0	100	0
REFSEQ	NM_144688	FLJ32658	chr19	54583317	54613058	27056	INTRON17	54609981	54610766	56.9347	4.86	81.2739	0	43.8217	0
REFSEQ	NM_144688	FLJ32658	chr19	54583317	54613058	29693	EXON20	54612767	54613253	31.0239	3.73167	89.9177	49.7942	69.7531	40.535
REFSEQ	NM_144688	FLJ32658	chr19	54583317	54613058	21183	INTRON14	54603814	54605187	59.1635	5.47417	100	35.7611	100	60.7429
REFSEQ	NM_020309	SLC17A7	chr19	54624469	54636596	-2047	PROMO	54638153	54639134	81.2679	6.96444	95.0051	0	75.0255	55.0459
REFSEQ	NM_001459	FLT3LG	chr19	54669297	54681299	-3925	PROMO	54665078	54665667	69.3443	4.911	100	100	0	0
REFSEQ	NM_004107	FCGRT	chr19	54708303	54721400	-715	PROMO	54707342	54707835	36.0259	3.675	100	0	0	0
REFSEQ	NM_020650	RCN3	chr19	54722686	54738701	7545	INTRON3	54730059	54730403	23.6455	3.8025	71.5116	100	57.2674	100
REFSEQ	NM_030973	MED25	chr19	55013357	55032049	102	EXON1	55013263	55013656	33.4758	4.148	0	100	0	0
REFSEQ	NM_017432	PTOV1	chr19	55046227	55055811	-295	PROMO	55045654	55046210	38.0012	4.00333	61.8705	61.8705	61.8705	0
REFSEQ	NM_007254	PNKP	chr19	55056273	55062630	100	INTRON1	55062161	55062899	28.1109	4.3725	86.7209	100	0	0
REFSEQ	NM_016440	VRK3	chr19	55171535	55220617	21418	INTRON5	55199120	55199279	30.9155	3.32667	0	0	100	0
REFSEQ	NM_016440	VRK3	chr19	55171535	55220617	38087	INTRON12	55182308	55182753	39.4408	4.645	77.3034	100	100	0
REFSEQ	NM_004977	KCNC3	chr19	55510576	55524446	-1841	PROMO	55526042	55526533	36.3157	3.65833	0	0	0	0
REFSEQ	NM_016148	SHANK1	chr19	55856895	55912007	3736	INTRON5	55908001	55908541	29.1058	3.615	81.8519	18.3333	0	0
REFSEQ	NM_016148	SHANK1	chr19	55856895	55912007	13990	INTRON10	55897747	55898287	26.159	3.49167	72.7778	54.6296	90.9259	0
REFSEQ	NM_002975	CLEC11A	chr19	55918416	55920791	1360	INTRON3	55919580	55919973	11.1952	3.15667	100	0	0	0
REFSEQ	NM_002975	CLEC11A	chr19	55918416	55920791	-95	PROMO	55917622	55919020	50.1695	6.32444	78.97	82.475	35.1216	0
GENBANK	BC045766		chr19	56347992	56377034	-621	PROMO	56377204	56378106	32.0448	4.902	70.7317	100	0	32.7051
GENBANK	BC041072		chr19	56362396	56368586	-112	PROMO	56361968	56362600	37.882	3.86	0	77.6899	0	0
REFSEQ	NM_152353	MGC33839	chr19	56562163	56564069	832	INTRON1	56562624	56563850	57.7935	6.28722	28.0587	72.0228	0	0
REFSEQ	NM_005601	NKG7	chr19	56566686	56567772	-306	PROMO	56567556	56568600	58.8877	6.01308	86.1111	67.7203	62.6437	60.9195
REFSEQ	NM_033130	SIGLEC10	chr19	56605087	56613263	854	EXON2	56612115	56612704	23.9229	3.455	66.7233	83.3616	83.3616	0
OUT	OUT	OUT	chr19	56658806	56659590	-4000	OUT	56658806	56659590	30.0883	4.62222	87.5	37.5	0	0
REFSEQ	NM_053003	SIGLEC12	chr19	56686424	56696855	10	EXON1	56696549	56697141	33.6157	3.57857	83.277	41.8919	0	0
REFSEQ	NM_053003	SIGLEC12	chr19	56686424	56696855	-1651	PROMO	56698288	56698724	55.4023	3.98	100	100	0	67.6606
REFSEQ	NM_198846	SIGLEC6	chr19	56714795	56726876	71	EXON1	56726584	56727026	16.6061	3.9125	77.8281	100	0	0
REFSEQ	NM_014225	PPP2R1A	chr19	57385045	57421482	-298	PROMO	57384551	57384944	20.0313	3.3775	87.5318	100	100	0
GENBANK	AK075066		chr19	57807442	57885553	-340	PROMO	57885746	57886041	13.1373	3.06667	100	0	100	0
EST	AI869296		chr19	58529034	58529538	442		58528900	58529293	11.1952	2.84667	0	0	100	0
REFSEQ	NM_001020818	MYADM	chr19	59064592	59071494	1196	INTRON1	59065592	59065985	50.1468	4.05333	100	100	0	100
REFSEQ	NM_001013	RPS9	chr19	59396537	59403325	9816	3'	59405649	59407057	61.6709	6.23647	93.1108	93.1108	31.179	0
REFSEQ	NM_001013	RPS9	chr19	59396537	59403325	7521	3'	59403617	59404500	56.7336	5.48769	100	100	88.9015	61.1552
GENBANK	AF041262		chr19	59434642	59495985	14661	INTRON1	59481177	59481472	63.0502	4.66833	100	100	100	100
REFSEQ	NM_021706	LAIR1	chr19	59557046	59568533	177	EXON1	59568111	59568602	37.7481	3.665	90.0204	100	0	0
GENBANK	AK097869		chr19	59557173	59573941	109	EXON1	59573389	59574275	71.231	5.98929	100	100	94.4695	61.2867
GENBANK	AF315098		chr19	59606942	60210319	514339	INTRON6	59695292	59696668	46.6582	5.43769	74.6366	46.1483	53.2703	0
GENBANK	AF315098		chr19	59606942	60210319	485884	INTRON6	59724160	59724711	29.384	3.87667	100	82.2142	91.1071	0
GENBANK	AF315098		chr19	59606942	60210319	489694	INTRON6	59720371	59720879	44.2006	4.04333	0	90.748	0	100
GENBANK	DQ656002		chr19	59700911	59711133	172	EXON1	59700693	59701473	73.7567	6.03786	100	100	75	62.3077
REFSEQ	NM_001047605	LENG12	chr19	59735819	59748834	-95	PROMO	59735434	59736014	34.8367	4.39833	91.5517	91.5517	66.7241	0
REFSEQ	NM_006669	LILRB1	chr19	59820440	59840814	7899	INTRON1	59828080	59828598	62.0875	4.36143	100	66.4093	100	0
REFSEQ	NM_016363	GP6	chr19	60216886	60241444	10826	INTRON4	60230079	60231158	67.4547	6.71765	100	90.9175	100	68.2113
REFSEQ	NM_139204	EPS8L1	chr19	60275199	60291102	-814	PROMO	60274117	60274654	56.5238	4.24125	73.1844	73.1844	100	0
GENBANK	AK129828		chr19	60419839	60424796	242	INTRON1	60419640	60420523	55.8949	5.39231	100	72.2537	100	88.9015
REFSEQ	NM_014931	SAPS1	chr19	60432959	60461739	-633	PROMO	60462127	60462618	19.4728	3.9	60.0815	50.1018	0	0
REFSEQ	NM_014931	SAPS1	chr19	60432959	60461739	4218	INTRON1	60457172	60457871	69.07	5.78417	100	100	100	71.9599
REFSEQ	NM_014931	SAPS1	chr19	60432959	60461739	6858	INTRON1	60454605	60455157	33.5491	4.20833	100	91.1232	100	100
REFSEQ	NM_153263	ZNF549	chr19	62730504	62743943	113	EXON1	62730396	62730838	16.8582	3.445	0	44.5701	77.8281	0
REFSEQ	NM_024833	ZNF671	chr19	62922931	62930795	-13	PROMO	62930587	62931029	29.8494	3.684	66.7421	88.914	100	100
REFSEQ	NM_173548	ZNF584	chr19	63611874	63621502	-277	PROMO	63611327	63611867	29.384	4.41833	0	0	0	0
REFSEQ	NM_017908	ZNF446	chr19	63679606	63684409	-487	PROMO	63678972	63679267	10.7952	3.00333	0	100	100	100
REFSEQ	NM_012254	SLC27A5	chr19	63701517	63715157	-1802	PROMO	63716689	63717229	21.5832	3.256	0	0	0	0
REFSEQ	NM_012254	SLC27A5	chr19	63701517	63715157	12526	INTRON7	63702435	63702828	16.9164	3.605	100	37.659	87.5318	87.5318
REFSEQ	NM_005762	TRIM28	chr19	63747647	63753894	-315	PROMO	63747065	63747600	57.2505	4.68333	64.2991	0	100	73.4579
