# Supplementary material for: AML1/ETO Oncoprotein Is Directed to AML1 Binding Regions and Co-Localizes with AML1 and HEB on Its Targets
Source: PLoS Genet. 2008 Nov 28;4(11):e1000275. doi: 10.1371/journal.pgen.1000275 (PMC2577924; doi:10.1371/journal.pgen.1000275)
Supplement: Table S7 — H3K4me3 regions on chromosome 19 in U937-AE cells. (0.15 MB XLS) [file pgen.1000275.s007.xls]

## Sheet: Table_S7
H3K4me3 peaks in U937-AE cells
			Locus coordinates					Peak coordinates
Type	Accession	Symbol	Chromosome	Start	End	Distance from TSS	Location	Start	End	Peak p-value	Peak score
GENBANK	AK024448		chr19	13114	21944	328	INTRON1	20770	22463	24.8649	5.879
REFSEQ	NM_017550	KIAA1193	chr19	256574	295791	1087	INTRON1	294274	295134	59.1594	6.07545
REFSEQ	NM_033513	C19orf20	chr19	458496	470654	742	INTRON1	458993	459484	16.9183	4.4275
REFSEQ	NM_198589	BSG	chr19	523536	534492	879	INTRON1	523887	524943	38.4601	6.39083
REFSEQ	NM_005035	POLRMT	chr19	568222	584568	411	INTRON1	583887	584427	27.4338	4.86333
REFSEQ	NM_194460	RNF126	chr19	598529	614227	1488	INTRON1	612196	613282	26.2717	5.46778
REFSEQ	NM_175847	PTBP1	chr19	748410	763327	-685	PROMO	747578	747873	11.1713	4.09
REFSEQ	NM_175847	PTBP1	chr19	748410	763327	1780	INTRON1	749477	750903	75.0442	8.6987
REFSEQ	NM_005481	THRAP5	chr19	818961	844218	757	INTRON1	843142	843780	41.0172	5.38625
REFSEQ	NM_138774	C19orf22	chr19	847502	864200	-373	PROMO	864328	864819	16.7689	4.52
REFSEQ	NM_024100	WDR18	chr19	935327	945569	496	INTRON1	935553	936093	48.8418	5.60875
REFSEQ	NM_033420	C19orf6	chr19	960649	972141	952	INTRON1	970493	971885	57.7823	7.92316
REFSEQ	NM_201277	CNN2	chr19	977297	990063	908	INTRON1	978033	978377	13.3802	4.32333
REFSEQ	NM_019112	ABCA7	chr19	992244	1016568	-697	PROMO	991095	991999	36.9811	6.161
REFSEQ	NM_012292	HMHA1	chr19	1018173	1037627	1319	EXON2	1018632	1020352	36.7574	6.8
REFSEQ	NM_002695	POLR2E	chr19	1039165	1046336	817	INTRON1	1044947	1046092	49.8856	6.80429
REFSEQ	NM_001039848	GPX4	chr19	1055648	1057786	503	INTRON1	1056004	1056299	10.7952	4.32333
REFSEQ	NM_014963	KIAA0963	chr19	1058657	1125259	737	INTRON1	1124056	1124988	55.3729	6.82385
REFSEQ	NM_000455	STK11	chr19	1156797	1179434	1504	INTRON1	1157812	1158790	65.6525	7.07267
REFSEQ	NM_001687	ATP5D	chr19	1192748	1195823	538	INTRON1	1193090	1193483	11.4773	4.21667
REFSEQ	NM_177401	MIDN	chr19	1199551	1210139	3103	INTRON3	1202237	1203071	35.3002	5.74778
REFSEQ	NM_177401	MIDN	chr19	1199551	1210139	13143		1212571	1212817	13.5465	4.33333
REFSEQ	NM_152480	C19orf23	chr19	1218470	1221259	152	EXON1	1220738	1221477	53.0338	6.447
REFSEQ	NM_032853	MUM1	chr19	1306009	1329427	576	INTRON1	1306242	1306929	41.8969	5.84111
REFSEQ	NM_032853	MUM1	chr19	1306009	1329427	6738	INTRON5	1312579	1312916	12.5258	4.03333
REFSEQ	NM_024407	NDUFS7	chr19	1334905	1346582	317	INTRON1	1335026	1335419	21.295	5.03
REFSEQ	NM_170711	DAZAP1	chr19	1358583	1386680	1670	INTRON1	1359714	1360793	55.1895	6.914
REFSEQ	NM_001080831	LOC401019	chr19	1389388	1391492	703	INTRON2	1389968	1390214	17.3646	4.16667
REFSEQ	NM_152482	C19orf25	chr19	1424202	1430193	427	INTRON2	1429570	1429963	29.9967	4.898
REFSEQ	NM_003926	MBD3	chr19	1527677	1543652	1053	INTRON1	1541920	1543279	79.5763	8.95348
REFSEQ	NM_006830	UQCR	chr19	1548173	1556431	410	INTRON1	1555825	1556218	12.6591	4.23333
REFSEQ	NM_020695	REXO1	chr19	1766247	1799450	807	INTRON1	1798193	1799093	57.0529	6.32727
REFSEQ	NM_031918	KLF16	chr19	1803398	1814564	7339	INTRON1	1806588	1807863	41.3825	6.79133
REFSEQ	NM_031918	KLF16	chr19	1803398	1814564	1390	INTRON1	1812649	1813699	51.9551	6.46462
REFSEQ	NM_031213	FAM108A1	chr19	1827975	1836432	9766		1826299	1827034	52.1287	6.059
REFSEQ	NM_031213	FAM108A1	chr19	1827975	1836432	777	INTRON1	1835018	1836293	67.8209	8.0145
REFSEQ	NM_138422	LOC113179	chr19	1856416	1864443	426	INTRON1	1856646	1857039	23.0413	4.48
GENBANK	BC018693		chr19	1892187	1931455	-745	PROMO	1891270	1891614	12.1635	4.10333
GENBANK	BC018693		chr19	1892187	1931455	1237	INTRON2	1892493	1894356	48.9453	8.48174
REFSEQ	NM_199054	MKNK2	chr19	1988469	2002233	873	INTRON2	2001139	2001581	15.9048	4.5175
GENBANK	AK128249		chr19	2015400	2017077	-2495	PROMO	2012660	2013151	20.4356	4.7525
REFSEQ	NM_001077523	AP3D1	chr19	2051993	2102556	890	INTRON1	2101206	2102126	33.5302	5.728
REFSEQ	NM_032482	DOT1L	chr19	2115147	2181007	711	INTRON1	2115580	2116137	29.384	5.285
REFSEQ	NM_018049	PLEKHJ1	chr19	2184154	2187328	791	INTRON3	2186316	2186758	22.2843	4.976
REFSEQ	NM_007165	SF3A2	chr19	2187815	2199677	994	INTRON1	2188599	2189020	46.0077	4.896
REFSEQ	NM_004152	OAZ1	chr19	2220519	2224486	546	INTRON1	2220795	2221335	29.384	5.62167
REFSEQ	NM_004152	OAZ1	chr19	2220519	2224486	2364	EXON3	2222613	2223153	21.666	4.598
REFSEQ	NM_001077238	SPPL2B	chr19	2279628	2306099	667	INTRON1	2280029	2280561	49.92	5.29429
REFSEQ	NM_012458	TIMM13	chr19	2376621	2378875	1199	EXON3	2377186	2378167	52.2844	6.72077
REFSEQ	NM_015675	GADD45B	chr19	2427134	2429257	1226	INTRON3	2427040	2429680	55.7892	10.7042
REFSEQ	NM_213568	SLC39A3	chr19	2685524	2691074	568	INTRON1	2690120	2690892	46.4851	5.86333
REFSEQ	NM_003021	SGTA	chr19	2705711	2734354	717	INTRON1	2733319	2733956	30.6566	5.21667
REFSEQ	NM_152791	ZNF555	chr19	2792481	2805033	11104	EXON4	2803255	2803915	36.5232	5.00286
GENBANK	CR612330		chr19	2900032	2901642	155	EXON1	2901315	2901659	30.0444	5.436
REFSEQ	NM_024760	TLE6	chr19	2928561	2946176	-549	PROMO	2927786	2928239	17.3097	4.5525
EST	DA788674		chr19	2970369	2998633	12372	INTRON2	2985953	2986570	33.6157	5.16857
REFSEQ	NM_002068	GNA15	chr19	3087229	3114741	492	INTRON1	3087374	3088068	36.0746	5.30625
REFSEQ	NM_003775	EDG6	chr19	3129765	3131329	1415	EXON1	3130157	3132204	50.8659	8.61958
REFSEQ	NM_020170	NCLN	chr19	3136874	3160572	1126	INTRON1	3137461	3138540	62.1812	7.29625
REFSEQ	NM_205843	NFIC	chr19	3310615	3414602	1238	INTRON1	3311608	3312099	19.6915	4.828
REFSEQ	NM_005597	NFIC	chr19	3317572	3414602	-387	PROMO	3317013	3317357	23.6455	4.375
REFSEQ	NM_005597	NFIC	chr19	3317572	3414602	1364	INTRON1	3318373	3319500	47.3281	6.21308
REFSEQ	NM_031304	HLRC1	chr19	3441823	3451621	299	INTRON1	3451052	3451592	59.2709	6.08111
GENBANK	AF083810		chr19	3457367	3487191	631	INTRON1	3457581	3458415	29.7841	5.64667
REFSEQ	NM_174983	C19orf28	chr19	3495197	3508571	829	INTRON1	3507423	3508061	39.4159	5.4425
REFSEQ	NM_006339	HMG20B	chr19	3523942	3530079	514	INTRON2	3524284	3524628	10.9952	4.39333
REFSEQ	NM_012398	PIP5K1C	chr19	3581181	3651445	763	INTRON1	3650433	3650931	29.978	4.728
REFSEQ	NM_004886	APBA3	chr19	3701770	3712673	314	INTRON1	3712089	3712629	55.2944	6.09222
REFSEQ	NM_001348	DAPK3	chr19	3909451	3920826	-882	PROMO	3921389	3922027	53.1072	6.10333
REFSEQ	NM_001961	EEF2	chr19	3927054	3936461	1188	EXON2	3934218	3936328	85.1838	11.7131
REFSEQ	NM_015897	PIAS4	chr19	3958748	3989065	521	INTRON1	3958975	3959564	37.1542	5.24
REFSEQ	NM_015898	ZBTB7A	chr19	3996217	4017816	-1146	PROMO	4018815	4019110	15.8863	4.29
REFSEQ	NM_030662	MAP2K2	chr19	4041328	4075126	925	INTRON1	4073784	4074618	51.7378	6.4225
REFSEQ	NM_016539	SIRT6	chr19	4125106	4133596	244	INTRON1	4133180	4133524	30.0444	5.368
REFSEQ	NM_003025	SH3GL1	chr19	4311367	4351471	568	INTRON1	4350683	4351124	47.3572	5.30714
REFSEQ	NM_005483	CHAF1A	chr19	4353659	4394393	677	INTRON1	4353857	4354816	48.436	6.29222
REFSEQ	NM_025241	UBXD1	chr19	4396260	4408790	775	INTRON1	4407770	4408261	48.451	5.09286
REFSEQ	NM_052972	LRG1	chr19	4488227	4491036	-108	PROMO	4490726	4491562	22.1118	5.18714
REFSEQ	NM_152362	TNFAIP8L1	chr19	4590529	4604952	387	INTRON1	4590548	4591284	43.0981	5.687
REFSEQ	NM_019107	C19orf10	chr19	4608565	4621415	437	INTRON1	4620757	4621199	15.654	4.485
REFSEQ	NM_139159	DPP9	chr19	4626236	4674875	944	INTRON1	4673320	4674543	74.839	8.3605
GENBANK	BC035331		chr19	4766943	4782716	197	INTRON1	4782001	4783038	17.6278	4.26
REFSEQ	NM_005817	M6PRBP1	chr19	4789345	4818676	806	INTRON1	4817527	4818214	50.6064	5.53222
REFSEQ	NM_013282	UHRF1	chr19	4861565	4913164	760	INTRON1	4861556	4863094	79.4044	9.37
REFSEQ	NM_015015	JMJD2B	chr19	4920131	5104606	881	INTRON1	4920791	4921233	14.702	4.4
REFSEQ	NM_014649	SAFB2	chr19	5538010	5573938	1209	INTRON1	5572118	5573340	59.4587	7.51882
REFSEQ	NM_002967	SAFB	chr19	5574163	5619488	1265	INTRON1	5574368	5576489	44.1886	8.45826
REFSEQ	NM_205767	P117	chr19	5629432	5631911	675	INTRON1	5630857	5631616	36.4981	5.8575
REFSEQ	NM_015414	RPL36	chr19	5641345	5642676	692	INTRON1	5641175	5642900	74.5814	10.1046
REFSEQ	NM_004793	PRSS15	chr19	5642845	5671176	859	INTRON1	5669802	5670832	20.1257	5.39167
REFSEQ	NM_020175	DUS3L	chr19	5736154	5742190	554	INTRON1	5740901	5742372	80.6651	9.0624
REFSEQ	NM_004558	NRTN	chr19	5774817	5779334	4815		5779264	5780000	29.6397	5.925
REFSEQ	NM_175614	NDUFA11	chr19	5845685	5855025	296	EXON1	5854043	5855416	48.044	7.80412
REFSEQ	NM_007322	RANBP3	chr19	5868016	5929103	777	INTRON1	5928083	5928570	53.7234	6.08625
REFSEQ	NM_007320	RANBP3	chr19	5868281	5929113	-510	PROMO	5929402	5929844	19.5461	4.7325
REFSEQ	NM_134433	RFX2	chr19	5944175	6061554	47539	INTRON1	6013745	6014285	27.234	4.59167
REFSEQ	NM_134433	RFX2	chr19	5944175	6061554	22946	INTRON1	6038373	6038844	16.3333	4.32
REFSEQ	NM_134433	RFX2	chr19	5944175	6061554	1221	INTRON1	6059542	6061125	55.8835	8.11619
GENBANK	AK056073		chr19	6140738	6150540	287	INTRON1	6149983	6150523	75.2556	6.619
REFSEQ	NM_005934	MLLT1	chr19	6161392	6230959	994	INTRON1	6229573	6230358	41.2917	5.856
REFSEQ	NM_006012	CLPP	chr19	6312462	6319915	996	EXON3	6313139	6313777	46.195	5.93889
REFSEQ	NM_002096	GTF2F1	chr19	6330580	6344184	59	EXON1	6343197	6345053	42.2294	7.67333
REFSEQ	NM_003685	KHSRP	chr19	6364358	6375805	1029	INTRON1	6374309	6375243	67.4933	7.172
REFSEQ	NM_173637	MGC34725	chr19	6377049	6384773	3741	EXON4	6380664	6381400	60.7466	6.28273
REFSEQ	NM_024103	SLC25A23	chr19	6391074	6410781	-241	PROMO	6410875	6411170	10.7952	4.26667
REFSEQ	NM_024898	DENND1C	chr19	6418218	6432798	223	INTRON1	6431918	6433232	38.169	6.20667
OUT	OUT	OUT	chr19	6467377	6468113	-4000	OUT	6467377	6468113	48.8447	6.074
REFSEQ	NM_003811	TNFSF9	chr19	6482036	6486933	400	INTRON1	6481617	6483255	52.6839	7.03667
REFSEQ	NM_172014	TNFSF14	chr19	6615565	6621599	636	INTRON2	6620791	6621135	12.0423	4.15667
REFSEQ	NM_001080452	GPR108	chr19	6680924	6688633	615	INTRON1	6687773	6688264	18.5101	5.3275
REFSEQ	NM_005428	VAV1	chr19	6723721	6808371	624	INTRON1	6723757	6724934	45.5024	6.88933
REFSEQ	NM_024341	ZNF557	chr19	7020470	7038976	656	INTRON1	7020824	7021428	16.4948	4.8375
REFSEQ	NM_024341	ZNF557	chr19	7020470	7038976	6076	INTRON3	7026423	7026669	12.3427	4.17667
REFSEQ	NM_024341	ZNF557	chr19	7020470	7038976	12190	INTRON6	7032290	7033031	36.4326	5.19375
REFSEQ	NM_024341	ZNF557	chr19	7020470	7038976	13785	EXON8	7033708	7034802	50.5168	6.10583
GENBANK	AK127494		chr19	7047192	7050573	573	EXON1	7049828	7050172	25.1713	4.4575
REFSEQ	NM_015318	ARHGEF18	chr19	7351865	7443370	14196	INTRON3	7365422	7366701	16.3682	5.23286
REFSEQ	NM_020533	MCOLN1	chr19	7493511	7504861	464	INTRON1	7493778	7494173	11.1952	4.16
REFSEQ	NM_006702	PNPLA6	chr19	7505042	7532652	1334	INTRON2	7505616	7507136	21.0567	4.744
REFSEQ	NM_020196	XAB2	chr19	7590411	7600439	-108	PROMO	7599297	7601797	83.8334	12.9007
REFSEQ	NM_174918	MCEMP1	chr19	7647942	7650719	544	INTRON1	7648035	7648937	29.8398	5.13714
REFSEQ	NM_001042461	TRAPPC5	chr19	7651763	7653748	593	INTRON1	7651866	7652847	22.1911	5.28375
REFSEQ	NM_145185	MAP2K7	chr19	7874764	7885362	-754	PROMO	7873546	7874474	61.0573	6.51143
REFSEQ	NM_145185	MAP2K7	chr19	7874764	7885362	862	INTRON1	7875131	7876122	64.6196	7.00467
REFSEQ	NM_006351	TIMM44	chr19	7897603	7914538	-102	PROMO	7913955	7915326	40.8945	6.74929
REFSEQ	NM_001419	ELAVL1	chr19	7929457	7976529	861	INTRON1	7975264	7976072	38.543	5.76875
REFSEQ	NM_024552	LASS4	chr19	8180256	8233302	820	INTRON1	8180806	8181346	29.384	4.87667
REFSEQ	NM_016579	CD320	chr19	8273010	8279239	588	INTRON1	8278381	8278921	26.2616	5.04833
REFSEQ	NM_001031	RPS28	chr19	8292383	8293278	310	INTRON2	8291488	8293898	82.534	12.501
REFSEQ	NM_031203	HNRPM	chr19	8415650	8459994	1137	INTRON1	8416588	8416987	33.4758	5.438
REFSEQ	NM_012335	MYO1F	chr19	8491998	8548307	490	INTRON1	8547180	8548454	59.5666	7.41176
REFSEQ	NM_020933	ZNF317	chr19	9112072	9135082	72	EXON1	9111895	9112394	65.4361	6.2975
REFSEQ	NM_020933	ZNF317	chr19	9112072	9135082	20348	EXON7	9131542	9133299	54.2102	8.55833
REFSEQ	NM_032497	ZNF559	chr19	9295927	9315519	499	EXON1	9296076	9296777	44.6641	5.13
REFSEQ	NM_198058	ZNF266	chr19	9384271	9407234	16928	EXON6	9390089	9390524	11.4842	4.05333
REFSEQ	NM_198058	ZNF266	chr19	9384271	9407234	203	EXON1	9406445	9407618	22.1587	5.6225
REFSEQ	NM_001008727	ZNF121	chr19	9537291	9556209	17784	EXON4	9538065	9538785	47.964	5.38444
REFSEQ	NM_001008727	ZNF121	chr19	9537291	9556209	214	INTRON1	9555552	9556438	58.5204	6.3325
REFSEQ	NM_152289	ZNF561	chr19	9580139	9592899	-52	PROMO	9592681	9593221	15.6317	4.3
REFSEQ	NM_017703	FBXL12	chr19	9781944	9790731	176	EXON1	9790310	9790801	22.4543	4.866
REFSEQ	NM_024292	UBL5	chr19	9799567	9801797	232	INTRON1	9799010	9800588	92.5927	10.2213
REFSEQ	NM_018381	FLJ11286	chr19	10058008	10064918	351	INTRON1	10058040	10058678	40.6647	5.515
REFSEQ	NM_003755	EIF3S4	chr19	10086690	10091599	483	INTRON2	10090503	10091729	69.158	8.18474
REFSEQ	NM_001379	DNMT1	chr19	10105022	10166811	915	INTRON1	10165358	10166435	60.0122	7.475
REFSEQ	NM_146388	MRPL4	chr19	10223639	10231734	491	EXON2	10223836	10224425	40.6326	5.40429
REFSEQ	NM_000201	ICAM1	chr19	10242778	10258291	-715	PROMO	10241769	10242358	26.7251	5.065
REFSEQ	NM_000201	ICAM1	chr19	10242778	10258291	712	INTRON1	10243318	10243662	25.995	4.2175
REFSEQ	NM_022377	ICAM4	chr19	10258649	10260198	175	EXON1	10258628	10259021	15.8453	4.3525
REFSEQ	NM_133452	RAVER1	chr19	10287888	10305314	314	EXON1	10303971	10306030	60.3175	9.28346
REFSEQ	NM_003331	TYK2	chr19	10322208	10352211	1	EXON1	10351503	10352918	48.294	7.61556
REFSEQ	NM_007065	CDC37	chr19	10362808	10375271	431	INTRON1	10373860	10375821	69.5925	9.91034
GENBANK	AY593872		chr19	10388448	10439325	-344	PROMO	10387932	10388276	21.0936	5.0125
REFSEQ	NM_012289	KEAP1	chr19	10457795	10474481	572	INTRON1	10473517	10474302	42.4945	5.996
REFSEQ	NM_032885	ATG4D	chr19	10515646	10525093	726	INTRON1	10516098	10516646	17.9885	4.4
REFSEQ	NM_178159	FLJ12949	chr19	10524760	10537702	890	INTRON1	10536567	10537058	49.8765	5.52875
REFSEQ	NM_001800	CDKN2D	chr19	10538138	10540631	784	INTRON1	10539542	10540152	31.6949	5.095
REFSEQ	NM_012218	ILF3	chr19	10625987	10664093	-750	PROMO	10624840	10625635	42.6221	6.191
REFSEQ	NM_012218	ILF3	chr19	10625987	10664093	1404	INTRON1	10626523	10628260	81.0424	9.75607
REFSEQ	NM_031209	QTRT1	chr19	10673130	10685040	418	INTRON1	10673133	10673963	35.2107	5.64556
REFSEQ	NM_004945	DNM2	chr19	10689754	10803579	946	INTRON1	10690161	10691240	62.0096	7.43063
REFSEQ	NM_006858	TMED1	chr19	10804115	10807983	70	EXON1	10807642	10808185	25.4836	4.80167
REFSEQ	NM_024029	YIPF2	chr19	10894444	10900357	578	INTRON2	10899385	10900173	32.2362	5.61889
REFSEQ	NM_003072	SMARCA4	chr19	10932605	11033952	1044	INTRON1	10933091	10934207	43.6315	6.38917
REFSEQ	NM_000527	LDLR	chr19	11061131	11105490	97	EXON1	11060941	11061516	39.9097	5.17429
REFSEQ	NM_000527	LDLR	chr19	11061131	11105490	1754	INTRON1	11062167	11063603	50.4279	7.35875
REFSEQ	NM_015493	ANKRD25	chr19	11135946	11167496	-1569	PROMO	11168893	11169237	33.0681	4.72
REFSEQ	NM_198536	UNQ501	chr19	11314457	11317722	60	EXON1	11317270	11318055	53.2298	6.33727
REFSEQ	NM_175871	FLJ35119	chr19	11346382	11348627	608	INTRON1	11346328	11347653	42.7673	6.90267
REFSEQ	NM_000121	EPOR	chr19	11349474	11356019	3380	EXON6	11352516	11352762	13.5465	4.26667
REFSEQ	NM_002743	PRKCSH	chr19	11407268	11422780	529	INTRON1	11407289	11408306	68.8831	7.61
REFSEQ	NM_032377	ELOF1	chr19	11524857	11531051	202	INTRON1	11530555	11531144	14.8287	4.20667
REFSEQ	NM_145295	ZNF627	chr19	11569326	11590974	19641	EXON4	11588497	11589438	26.1297	5.41111
REFSEQ	NM_003437	ZNF136	chr19	12134918	12161063	788	INTRON1	12135369	12136043	31.294	5.16857
REFSEQ	NM_003437	ZNF136	chr19	12134918	12161063	24157	EXON4	12158747	12159404	15.8154	4.08
REFSEQ	NM_153358	FLJ90396	chr19	12582752	12601676	172	INTRON1	12582295	12583554	47.6571	6.76571
REFSEQ	NM_000528	MAN2B1	chr19	12618321	12638828	23230		12615313	12615883	34.4574	5.39667
REFSEQ	NM_000528	MAN2B1	chr19	12618321	12638828	726	INTRON1	12637278	12638926	36.2983	7.37882
REFSEQ	NM_016145	PTD008	chr19	12639886	12641449	72	EXON1	12640250	12642505	78.6356	11.4876
REFSEQ	NM_013407	DHPS	chr19	12647533	12653677	317	INTRON1	12652943	12653777	52.5423	6.18182
REFSEQ	NM_013433	TNPO2	chr19	12671016	12694078	-503	PROMO	12693204	12695959	53.3224	9.90034
REFSEQ	NM_024038	MGC2803	chr19	12702454	12706529	885	INTRON1	12705155	12706134	42.2535	5.54625
REFSEQ	NM_004317	ASNA1	chr19	12709305	12720137	377	INTRON1	12709195	12710170	68.6832	7.43687
REFSEQ	NM_013312	HOOK2	chr19	12734816	12747337	-2806	PROMO	12749873	12750413	24.5159	4.79
REFSEQ	NM_002229	JUNB	chr19	12763309	12765124	313	EXON1	12762240	12765005	30.5679	7.09
REFSEQ	NM_006397	RNASEH2A	chr19	12778427	12785462	481	INTRON2	12778516	12779301	48.1856	6.398
REFSEQ	NM_006563	KLF1	chr19	12856238	12859017	2485	EXON3	12856263	12856801	20.6965	4.488
REFSEQ	NM_013976	GCDH	chr19	12862973	12871782	494	INTRON3	12862928	12864007	57.8147	7.35
REFSEQ	NM_004461	FARSA	chr19	12894283	12905558	575	INTRON1	12904490	12905476	49.8511	6.54583
REFSEQ	NM_004343	CALR	chr19	12910422	12916303	-827	PROMO	12909369	12909822	17.1223	4.23
REFSEQ	NM_004343	CALR	chr19	12910422	12916303	1014	EXON3	12910458	12912414	67.1743	9.82
REFSEQ	NM_005053	RAD23A	chr19	12917653	12925455	725	INTRON1	12918156	12918600	9.88658	4.44667
REFSEQ	NM_052850	GADD45GIP1	chr19	12925972	12929050	408	INTRON1	12928497	12928788	13.8654	4.19333
REFSEQ	NM_002501	NFIX	chr19	12967583	13070609	-637	PROMO	12966799	12967094	27.3428	4.545
REFSEQ	NM_005583	LYL1	chr19	13070847	13074681	2593	INTRON3	13071647	13072530	48.9978	6.35083
REFSEQ	NM_005583	LYL1	chr19	13070847	13074681	807	INTRON1	13073166	13074583	35.0779	6.32545
REFSEQ	NM_005583	LYL1	chr19	13070847	13074681	-2185	PROMO	13076474	13077259	46.4175	5.983
REFSEQ	NM_017722	TRMT1	chr19	13076715	13088332	183	EXON1	13087507	13088792	55.266	7.49353
REFSEQ	NM_004907	IER2	chr19	13122281	13126716	1396	INTRON1	13122135	13125219	56.3568	10.0345
REFSEQ	NM_004907	IER2	chr19	13122281	13126716	4191	EXON2	13125855	13127089	61.2253	7.84
REFSEQ	NM_030818	MGC10471	chr19	13719752	13735106	696	INTRON1	13720099	13720798	16.7978	5.12
REFSEQ	NM_032285	MGC3207	chr19	13736336	13746095	-179	PROMO	13735913	13736401	23.7137	5
REFSEQ	NM_032285	MGC3207	chr19	13736336	13746095	972	INTRON2	13737159	13737458	25.4002	4.335
REFSEQ	NM_014047	HSPC023	chr19	13746256	13750584	326	INTRON2	13746094	13747070	64.9738	7.508
REFSEQ	NM_023072	ZSWIM4	chr19	13767273	13804044	774	INTRON1	13767606	13768489	51.3146	6.25833
REFSEQ	NM_023072	ZSWIM4	chr19	13767273	13804044	40927		13807955	13808446	18.7288	4.472
GENBANK	AK129685		chr19	13809619	13812000	-749	PROMO	13811146	13814353	61.54	12.1129
REFSEQ	NM_138353	LOC90379	chr19	13924318	13933254	689	INTRON1	13924751	13925263	22.3449	5.014
GENBANK	BC000492		chr19	14045452	14046873	889	EXON1	14045777	14046905	42.3738	6.64714
REFSEQ	NM_002730	PRKACA	chr19	14063508	14089559	736	INTRON1	14088602	14089044	16.3554	4.8075
REFSEQ	NM_018154	ASF1B	chr19	14091321	14108440	812	INTRON1	14107067	14108190	62.7274	7.52176
REFSEQ	NM_014921	LPHN1	chr19	14119550	14177997	1084	INTRON1	14176717	14177110	11.4773	4.31333
REFSEQ	NM_014921	LPHN1	chr19	14119550	14177997	-1366	PROMO	14178814	14179913	30.8703	6.12364
REFSEQ	NM_078481	CD97	chr19	14353212	14380533	519	INTRON1	14353314	14354148	45.3065	6.23182
REFSEQ	NM_078481	CD97	chr19	14353212	14380533	2519	INTRON1	14355341	14356122	36.3518	5.41778
REFSEQ	NM_005804	DDX39	chr19	14380630	14391171	693	INTRON1	14389975	14390982	16.1557	4.65
REFSEQ	NM_006145	DNAJB1	chr19	14486581	14490201	1901	EXON2	14487089	14489511	76.8356	11.9066
REFSEQ	NM_138501	GPSN2	chr19	14501381	14537791	526	INTRON1	14501609	14502205	38.0687	5.19571
REFSEQ	NM_032433	ZNF333	chr19	14661869	14692770	338	INTRON1	14662003	14662411	16.9666	4.19333
REFSEQ	NM_152921	EMR2	chr19	14704204	14750353	2007	INTRON2	14748101	14748592	31.501	5.01167
REFSEQ	NM_176826	ILVBL	chr19	15086786	15096968	185	EXON1	15096361	15097205	28.2911	5.26571
GENBANK	BC035266		chr19	15224807	15304342	-226	PROMO	15304421	15304716	13.8654	4.23667
GENBANK	BC030158		chr19	15228018	15303701	716	INTRON1	15302661	15303309	39.4144	5.67125
REFSEQ	NM_005858	AKAP8	chr19	15325340	15351603	1278	INTRON1	15349723	15350927	71.3531	7.97737
REFSEQ	NM_014371	AKAP8L	chr19	15351858	15390833	865	INTRON1	15389393	15390543	37.7651	6.34583
GENBANK	AK122890		chr19	15393909	15404496	732	INTRON2	15403323	15404206	44.516	6.15455
REFSEQ	NM_052890	PGLYRP2	chr19	15440462	15451312	15310		15435494	15436511	26.9653	5.792
GENBANK	G36958		chr19	15806757	15807229	-949	PROMO	15807979	15808378	35.5969	4.462
REFSEQ	NM_003290	TPM4	chr19	16048324	16074408	1802	INTRON1	16049881	16050371	14.036	4.48333
REFSEQ	NM_005370	RAB8A	chr19	16083489	16105443	864	INTRON1	16083722	16084984	35.7575	6.55692
REFSEQ	NM_032855	HSH2D	chr19	16105837	16130375	9970	INTRON3	16115537	16116077	40.8931	5.46571
REFSEQ	NM_014077	FAM32A	chr19	16157234	16163855	213	EXON2	16157124	16157770	62.775	5.991
REFSEQ	NM_016270	KLF2	chr19	16296650	16299337	3533		16299842	16300525	46.4948	5.53111
REFSEQ	NM_006387	CHERP	chr19	16489699	16514263	893	INTRON2	16512836	16513904	51.0775	6.88857
REFSEQ	NM_006387	CHERP	chr19	16489699	16514263	-502	PROMO	16514491	16515039	40.5455	5.34429
REFSEQ	NM_024881	SLC35E1	chr19	16523583	16544193	-551	PROMO	16544357	16545132	31.7309	5.66286
REFSEQ	NM_004831	CRSP7	chr19	16546717	16600015	872	INTRON1	16598849	16599438	32.8639	5.47429
REFSEQ	NM_024104	C19orf42	chr19	16617964	16631968	407	INTRON2	16631119	16632003	33.9693	5.691
REFSEQ	NM_024074	TMEM38A	chr19	16632937	16660814	503	INTRON1	16633244	16633637	11.3363	4.07333
REFSEQ	NM_015260	SIN3B	chr19	16801217	16852164	334	INTRON1	16801323	16801779	33.5643	4.7
REFSEQ	NM_033417	NY-SAR-48	chr19	17021572	17047343	900	INTRON1	17046047	17046839	53.8913	6.09
REFSEQ	NM_033417	NY-SAR-48	chr19	17021572	17047343	-700	PROMO	17047675	17048411	46.359	5.947
REFSEQ	NM_018467	MDS032	chr19	17187167	17191638	-25	PROMO	17186691	17187593	21.1079	4.626
REFSEQ	NM_014173	HSPC142	chr19	17239231	17251160	417	INTRON1	17239177	17240119	34.2023	5.48143
REFSEQ	NM_152363	ANKRD41	chr19	17253680	17259454	562	INTRON2	17254021	17254463	17.182	4.425
REFSEQ	NM_023937	MRPL34	chr19	17277476	17278652	599	EXON2	17277826	17278325	29.0312	4.58
REFSEQ	NM_024050	DDA1	chr19	17281353	17292098	491	INTRON1	17281237	17282451	35.0345	6.76833
REFSEQ	NM_133644	GTPBP3	chr19	17309363	17313823	-228	PROMO	17308346	17309925	39.224	7.45941
REFSEQ	NM_004335	BST2	chr19	17374755	17377384	34	EXON1	17376246	17378454	49.0079	9.29519
REFSEQ	NM_138401	LOC93343	chr19	17391911	17397140	450	EXON3	17392018	17392705	44.3739	5.53778
REFSEQ	NM_012088	PGLS	chr19	17483431	17493095	-473	PROMO	17482446	17483470	18.7881	4.775
REFSEQ	NM_012088	PGLS	chr19	17483431	17493095	920	INTRON1	17484057	17484646	24.3702	4.72
REFSEQ	NM_024656	GLT25D1	chr19	17527510	17554965	560	INTRON1	17527800	17528340	50.4855	5.405
REFSEQ	NM_018174	BPY2IP1	chr19	17691302	17706324	988	INTRON1	17691626	17692954	37.3218	6.37917
REFSEQ	NM_015122	FCHO1	chr19	17723335	17760355	139	INTRON1	17723025	17723923	56.1706	6.35417
REFSEQ	NM_000980	RPL18A	chr19	17831730	17835124	1074	INTRON1	17831785	17833824	57.6239	9.47963
GENBANK	J03909		chr19	17880230	18149923	115113	INTRON3	17995220	17995466	21.0318	4.33
REFSEQ	NM_138442	LOC115098	chr19	17906904	17915783	-1751	PROMO	17904834	17905472	32.482	4.98
REFSEQ	NM_001025604	ARRDC2	chr19	17972943	17985905	1221	INTRON1	17973723	17974606	49.1224	6.37364
REFSEQ	NM_153701	IL12RB1	chr19	18042372	18058697	98	EXON1	18058338	18058860	35.3647	5.16333
GENBANK	AB011133		chr19	18069604	18123494	12916	INTRON2	18082051	18082990	22.3229	5.3125
REFSEQ	NM_006332	IFI30	chr19	18145578	18149927	465	INTRON1	18145700	18146387	33.6892	5.3825
REFSEQ	NM_032683	FKSG24	chr19	18165039	18168548	563	INTRON1	18165161	18166044	36.4123	5.768
REFSEQ	NM_012321	LSM4	chr19	18278717	18294958	557	INTRON1	18293905	18294898	44.9856	6.16182
REFSEQ	NM_006532	ELL	chr19	18414473	18493918	892	INTRON1	18492609	18493443	57.3527	6.57833
REFSEQ	NM_012181	FKBP8	chr19	18503567	18515383	856	INTRON1	18514331	18514724	15.9864	4.565
REFSEQ	NM_024069	MGC2749	chr19	18529603	18541184	615	INTRON1	18529692	18530745	19.3085	5.005
REFSEQ	NM_003333	UBA52	chr19	18543613	18549269	1408	INTRON1	18544461	18545582	71.9954	7.58056
REFSEQ	NM_017967	FLJ20850	chr19	18560607	18564146	1125	INTRON2	18561487	18561978	26.764	4.738
REFSEQ	NM_018316	KLHL26	chr19	18608837	18642302	47	EXON1	18608191	18609578	39.4281	6.46846
REFSEQ	NM_002911	UPF1	chr19	18803743	18840038	1318	INTRON1	18804460	18805662	57.077	7.31625
REFSEQ	NM_019070	DDX49	chr19	18891493	18900436	-20	PROMO	18890531	18892415	36.5405	7.06733
REFSEQ	NM_004838	HOMER3	chr19	18901011	18912983	590	INTRON1	18912172	18912614	13.8753	4.37
REFSEQ	NM_001017392	SFRS14	chr19	18964176	19005308	723	INTRON1	19004413	19004757	12.7669	5.12333
REFSEQ	NM_178526	MGC26694	chr19	19035807	19084697	619	INTRON1	19035885	19036967	51.2165	7.02
REFSEQ	NM_017814	FLJ20422	chr19	19091430	19110267	362	INTRON1	19109562	19110249	22.6802	5.12571
REFSEQ	NM_134440	RFXANK	chr19	19164007	19173677	359	INTRON1	19163674	19165058	34.3846	6.48333
REFSEQ	NM_176880	TRA16	chr19	19173225	19175238	485	INTRON1	19174141	19175366	55.0851	7.17687
REFSEQ	NM_172231	SF4	chr19	19248322	19292307	205	INTRON1	19291783	19292421	55.1844	5.895
REFSEQ	NM_172231	SF4	chr19	19248322	19292307	-1086	PROMO	19293074	19293712	34.3627	5.35429
EST	BF436051		chr19	19357885	19464439	382	INTRON1	19357899	19358635	30.434	5.4025
EST	BX474864		chr19	19377785	19464449	771	INTRON1	19378384	19378728	12.1236	4.42333
REFSEQ	NM_017660	GATAD2A	chr19	19430396	19478789	1978	INTRON1	19431997	19432752	15.2337	4.80167
REFSEQ	NM_015965	NDUFA13	chr19	19487595	19500007	60	EXON1	19487361	19487950	25.7106	4.82
REFSEQ	NM_016573	GMIP	chr19	19601285	19615455	721	INTRON1	19614283	19615185	41.1619	6.261
REFSEQ	NM_020410	ATP13A1	chr19	19617011	19633925	-846	PROMO	19634338	19635204	41.1722	5.86818
GENBANK	BC037856		chr19	19745689	19748226	-71	PROMO	19747733	19748861	24.6914	5.63
GENBANK	AK095009		chr19	32976771	32979172	129	EXON1	32976057	32977744	51.3326	8.15048
REFSEQ	NM_006003	UQCRFS1	chr19	34390006	34395954	1513	INTRON1	34394298	34394584	23.438	4.32667
REFSEQ	NM_006627	POP4	chr19	34789040	34798546	-61	PROMO	34788435	34789524	70.8778	7.40375
REFSEQ	NM_031448	C19orf12	chr19	34881634	34898292	-59	PROMO	34898204	34898499	13.1373	4.05
EST	AW073018		chr19	35028715	35028840	-349	PROMO	35027974	35028759	44.464	5.889
REFSEQ	NM_014717	ZNF536	chr19	35555167	35740805	177803	INTRON4	35732737	35733203	23.7839	4.4175
REFSEQ	NM_014717	ZNF536	chr19	35555167	35740805	179275	INTRON4	35734148	35734737	25.5145	4.68667
REFSEQ	NM_014910	ZNF507	chr19	37528392	37570411	652	INTRON1	37528559	37529530	46.5515	6.53333
REFSEQ	NM_004708	PDCD5	chr19	37763943	37770162	667	INTRON1	37764204	37765016	29.6168	5.44875
EST	BG470039		chr19	37875240	37894803	309	INTRON2	37875270	37875829	27.1813	4.89
REFSEQ	NM_032816	FLJ14640	chr19	38061745	38154709	117	EXON1	38154423	38154762	13.1033	4.20667
REFSEQ	NM_018025	GPATC1	chr19	38263625	38313158	427	INTRON1	38263905	38264200	14.9395	4.71667
REFSEQ	NM_173479	LOC126248	chr19	38314837	38358541	44191		38358613	38359443	39.4279	6.039
REFSEQ	NM_004364	CEBPA	chr19	38482775	38485160	1821	EXON1	38482904	38483774	30.2343	5.74778
REFSEQ	NM_001806	CEBPG	chr19	38556448	38565431	819	INTRON1	38556943	38557592	43.0417	5.5
REFSEQ	NM_015578	LSM14A	chr19	39355310	39412048	825	INTRON1	39355730	39356541	39.2434	5.66333
REFSEQ	NM_000175	GPI	chr19	39547908	39583076	904	INTRON1	39548371	39549254	37.8388	5.93
REFSEQ	NM_005499	UBA2	chr19	39611107	39652637	820	INTRON1	39611688	39612167	38.6262	5.26167
REFSEQ	NM_175872	FLJ38451	chr19	40139097	40143044	587	INTRON1	40141812	40143103	30.7711	6.20538
REFSEQ	NM_020895	GRAMD1A	chr19	40183085	40209213	939	INTRON1	40183730	40184319	25.6367	5.43
REFSEQ	NM_144779	FXYD5	chr19	40337466	40352625	639	EXON1	40337443	40338767	74.3787	8.65773
REFSEQ	NM_032635	NIFIE14	chr19	40728384	40730268	-633	PROMO	40727383	40728119	39.6943	5.74
GENBANK	BC013947		chr19	40795513	40806351	300	INTRON1	40795568	40796059	16.1742	4.695
REFSEQ	NM_024321	MGC10433	chr19	40811819	40820426	332	INTRON1	40811906	40812397	47.4977	5.34714
REFSEQ	NM_001863	COX6B1	chr19	40830994	40841523	380	INTRON1	40830911	40831838	48.8776	6.45273
REFSEQ	NM_014727	MLL4	chr19	40900760	40921618	-1587	PROMO	40898854	40899492	39.4159	5.4525
REFSEQ	NM_014727	MLL4	chr19	40900760	40921618	884	INTRON1	40901176	40902112	53.4135	6.41
REFSEQ	NM_024660	U2AF1L4	chr19	40921991	40925191	1241	EXON2	40923729	40924171	21.1995	4.4225
REFSEQ	NM_172341	PSENEN	chr19	40928333	40929743	-65	PROMO	40927821	40928716	18.7204	5.11286
REFSEQ	NM_019104	F25965	chr19	40931351	40937259	72	EXON1	40931080	40931767	64.0845	6.17909
REFSEQ	NM_001039887	LOC148137	chr19	40940883	40951917	199	INTRON1	40940788	40941377	30.2123	5.05833
REFSEQ	NM_139239	TA-NFKBH	chr19	41070982	41083392	422	INTRON1	41082714	41083227	23.3237	4.708
REFSEQ	NM_014266	HCST	chr19	41085221	41087013	568	INTRON1	41085204	41086374	47.5801	6.325
REFSEQ	NM_001042631	LOC644096	chr19	41177940	41179053	722	EXON1	41178319	41179006	45.6912	5.58444
REFSEQ	NM_198867	ALKBH6	chr19	41191862	41196981	-17	PROMO	41196165	41197832	51.1813	8.253
REFSEQ	NM_173636	WDR62	chr19	41237659	41287847	502	INTRON1	41237864	41238458	40.7573	5.58875
REFSEQ	NM_006233	POLR2I	chr19	41296451	41298046	-676	PROMO	41298428	41299017	59.2563	5.53111
REFSEQ	NM_001281	CKAP1	chr19	41297727	41308689	-646	PROMO	41296517	41297645	68.1676	7.98222
REFSEQ	NM_001749	CAPNS1	chr19	41322757	41333094	541	INTRON1	41322857	41323740	56.9491	6.39308
REFSEQ	NM_001042474	ZNF565	chr19	41365027	41397826	165	EXON1	41396538	41398784	51.8405	9.0008
GENBANK	AK022329		chr19	41376182	41746164	185279	INTRON1	41561201	41561722	31.1737	4.82
REFSEQ	NM_007145	ZNF146	chr19	41411487	41421506	305	INTRON1	41411313	41412271	17.9741	4.82333
REFSEQ	NM_007145	ZNF146	chr19	41411487	41421506	7511	EXON2	41418375	41419622	31.8449	5.42111
REFSEQ	NM_032838	ZNF566	chr19	41630417	41672177	-77	PROMO	41671592	41672916	81.1864	8.82125
REFSEQ	NM_001012756	ZFP260	chr19	41693433	41711010	-464	PROMO	41710642	41712306	60.8348	8.71917
REFSEQ	NM_020951	ZNF529	chr19	41727136	41756030	-192	PROMO	41755683	41756762	25.6752	5.81556
REFSEQ	NM_152603	ZNF567	chr19	41872141	41904063	-1904	PROMO	41869375	41871100	45.1721	8.252
GENBANK	CR627133		chr19	41926226	41932009	-253	PROMO	41931070	41933454	35.1125	7.34789
GENBANK	BC052603		chr19	41932753	41955556	161	INTRON1	41955027	41955763	19.5134	5.06167
GENBANK	BC023538		chr19	41958214	41959818	-162	PROMO	41957475	41958629	26.2801	5.30333
REFSEQ	NM_003419	ZNF345	chr19	42033106	42062308	359	INTRON1	42032344	42034586	50.3753	9.0692
REFSEQ	NM_144689	ZNF420	chr19	42261221	42312489	88	EXON1	42260400	42262218	53.7042	8.48762
REFSEQ	NM_152655	ZNF585A	chr19	42332840	42355455	134	INTRON1	42355073	42355569	44.351	5.61429
GENBANK	AK122892		chr19	42401024	42426663	161	INTRON1	42400426	42401945	77.107	9.3216
REFSEQ	NM_152604	ZNF383	chr19	42409205	42426414	9597	EXON4	42418576	42419028	29.8015	4.544
GENBANK	AK056243		chr19	42500652	42547188	200	EXON1	42500702	42501002	13.9786	4.39
REFSEQ	NM_152360	ZNF573	chr19	42921042	42962040	201	INTRON1	42961450	42962229	53.2298	6.28273
REFSEQ	NM_015073	SIPA1L3	chr19	43089707	43390846	96612	INTRON1	43186098	43186540	30.2585	4.654
REFSEQ	NM_001039671	YIF1B	chr19	43487583	43498254	175	INTRON1	43497882	43498276	31.6444	5.018
REFSEQ	NM_021185	C19orf15	chr19	43518297	43553422	572	INTRON1	43518364	43519374	38.9639	5.935
REFSEQ	NM_002812	PSMD8	chr19	43557060	43566303	701	INTRON1	43557225	43558298	45.3752	6.64462
REFSEQ	NM_013234	EIF3S12	chr19	43801561	43819435	590	INTRON1	43801515	43802788	33.9992	5.69889
REFSEQ	NM_004924	ACTN4	chr19	43830166	43913010	935	INTRON1	43830290	43831912	68.291	9.3404
REFSEQ	NM_001398	ECH1	chr19	43997903	44014337	421	EXON2	44013451	44014381	67.5614	6.93467
REFSEQ	NM_001533	HNRPL	chr19	44018868	44032457	1298	INTRON1	44030448	44031870	49.6482	6.78538
REFSEQ	NM_001533	HNRPL	chr19	44018868	44032457	-1023	PROMO	44033237	44033724	22.361	4.964
REFSEQ	NM_001005335	HNRPL	chr19	44018868	44034819	-302	PROMO	44034970	44035273	15.1301	4.29333
REFSEQ	NM_030593	SIRT2	chr19	44061039	44082193	507	INTRON1	44081392	44081981	46.1639	5.59375
REFSEQ	NM_033362	MRPS12	chr19	44113187	44115497	-59	PROMO	44112253	44114004	55.3138	7.9
REFSEQ	NM_005884	PAK4	chr19	44308259	44361886	302	INTRON1	44308340	44308782	17.906	4.615
REFSEQ	NM_004877	GMFG	chr19	44510841	44518011	18	EXON1	44517664	44518323	57.2751	6.119
REFSEQ	NM_018028	SAMD4B	chr19	44524947	44567375	-1043	PROMO	44523277	44524532	66.1457	8.06211
REFSEQ	NM_018028	SAMD4B	chr19	44524947	44567375	690	INTRON1	44525220	44526054	48.1182	6.02545
REFSEQ	NM_019088	PAF1	chr19	44568111	44573519	494	INTRON1	44572573	44573478	39.7898	5.97
REFSEQ	NM_003407	ZFP36	chr19	44589326	44591885	1008	EXON2	44589280	44591388	47.785	8.8948
REFSEQ	NM_022835	PLEKHG2	chr19	44595589	44607994	-2336	PROMO	44593128	44593378	35.8984	4.47
REFSEQ	NM_022835	PLEKHG2	chr19	44595589	44607994	31	EXON1	44595424	44595817	11.1952	4.42667
REFSEQ	NM_001020	RPS16	chr19	44615688	44618458	315	EXON2	44617800	44618487	62.163	6.65545
REFSEQ	NM_003169	SUPT5H	chr19	44628163	44659146	33	EXON1	44627702	44628690	94.4789	8.086
REFSEQ	NM_001001563	TIMM50	chr19	44662891	44673368	1008	INTRON1	44663262	44664537	57.4416	7.93556
REFSEQ	NM_153232	CRI2	chr19	44721288	44722678	786	EXON1	44721588	44722197	29.2454	4.85167
REFSEQ	NM_001436	FBL	chr19	45016937	45028813	724	INTRON1	45027353	45028826	50.0705	6.93333
REFSEQ	NM_153001	PSMC4	chr19	45168912	45179191	229	INTRON1	45168259	45170024	66.3578	9.71704
REFSEQ	NM_178544	ZNF546	chr19	45194868	45215354	-123	PROMO	45194013	45195478	52.1899	7.45882
GENBANK	AK127063		chr19	45231321	45253952	200	INTRON1	45253141	45254364	70.1752	7.86211
GENBANK	BC043274		chr19	45288502	45292151	-164	PROMO	45287601	45289075	44.4789	7.23353
REFSEQ	NM_001626	AKT2	chr19	45428063	45483105	800	INTRON1	45481937	45482673	49.5558	6.266
REFSEQ	NM_001031696	PLD3	chr19	45546446	45576229	452	INTRON1	45546640	45547156	55.0789	5.88
REFSEQ	NM_203344	SERTAD3	chr19	45638590	45642122	502	INTRON1	45641105	45642135	66.1275	7.5875
REFSEQ	NM_000713	BLVRB	chr19	45645540	45663517	294	INTRON1	45662979	45663467	24.5684	4.956
REFSEQ	NM_138392	SHKBP1	chr19	45774629	45789141	486	INTRON2	45774744	45775486	34.0305	5.69
REFSEQ	NM_001042545	LTBP4	chr19	45799116	45827565	8973	INTRON11	45807868	45808310	17.5285	4.5425
REFSEQ	NM_004756	NUMBL	chr19	45863653	45888396	-218	PROMO	45888406	45888822	12.6742	4.05333
REFSEQ	NM_024876	ADCK4	chr19	45889273	45914440	1848	INTRON1	45912322	45912862	29.384	5.06167
REFSEQ	NM_198476	C19orf54	chr19	45938600	45948248	14	EXON1	45947227	45949242	48.014	7.945
REFSEQ	NM_016154	RAB4B	chr19	45976010	45994687	470	INTRON1	45976210	45976750	40.7476	5.53
REFSEQ	NM_053046	EGLN2	chr19	45998020	46006176	-150	PROMO	45997548	45998192	33.6811	5.34
EST	CN276442		chr19	46367920	46367976	-139	PROMO	46367634	46367929	15.5969	4.44667
GENBANK	X03541		chr19	46372351	46704571	331618	EXON2	46703846	46704092	13.5465	4.49667
REFSEQ	NM_144732	HNRPUL1	chr19	46460263	46505435	878	INTRON1	46460813	46461469	51.1233	5.97
REFSEQ	NM_007040	HNRPUL1	chr19	46462075	46505435	1200	INTRON1	46462687	46463864	66.8852	7.75389
REFSEQ	NM_052848	MGC20255	chr19	46507933	46522627	340	INTRON1	46507853	46508693	58.0098	6.675
REFSEQ	NM_000660	TGFB1	chr19	46528490	46551656	1775	INTRON1	46548498	46551264	51.6091	9.64074
REFSEQ	NM_030578	MGC4093	chr19	46552165	46561877	-298	PROMO	46561926	46562425	17.6539	4.52
REFSEQ	NM_000709	BCKDHA	chr19	46595543	46622749	-151	PROMO	46594629	46596155	40.802	6.91733
REFSEQ	NM_018035	FLJ10241	chr19	46629063	46637650	251	INTRON1	46637119	46637680	29.8037	5.02667
GENBANK	AX775927		chr19	46747471	46748680	-3098	PROMO	46744056	46744690	37.088	5.385
GENBANK	D55638		chr19	46749777	46750479	589	EXON2	46749666	46750115	55.8043	5.22286
REFSEQ	NM_001022	RPS19	chr19	47055827	47067322	1036	INTRON2	47056359	47057367	67.409	7.41533
REFSEQ	NM_198977	ARHGEF1	chr19	47079106	47103440	452	INTRON1	47079363	47079754	21.918	4.93
REFSEQ	NM_199002	ARHGEF1	chr19	47080285	47103440	476	INTRON1	47080344	47081178	17.2784	4.87429
REFSEQ	NM_022752	ZNF574	chr19	47266357	47277541	5183	INTRON1	47271172	47271908	50.5668	6.009
REFSEQ	NM_022752	ZNF574	chr19	47266357	47277541	6597	INTRON1	47272534	47273375	65.9145	6.63538
REFSEQ	NM_133328	DEDD2	chr19	47394591	47413653	20556		47392899	47393295	11.1952	4.21667
REFSEQ	NM_133328	DEDD2	chr19	47394591	47413653	15245	INTRON4	47398186	47398630	21.2105	4.24
REFSEQ	NM_133328	DEDD2	chr19	47394591	47413653	261	INTRON1	47413098	47413687	27.1329	5.39
REFSEQ	NM_133444	ZNF526	chr19	47416331	47424193	224	INTRON1	47416146	47416964	49.3745	5.872
REFSEQ	NM_019884	GSK3A	chr19	47426177	47438576	-34	PROMO	47437555	47439666	21.9426	6.08
REFSEQ	NM_019884	GSK3A	chr19	47426177	47438576	-1995	PROMO	47440375	47440767	29.9967	4.594
REFSEQ	NM_006494	ERF	chr19	47443561	47451113	2024	INTRON1	47448844	47449335	14.5713	4.3675
EST	BI029245		chr19	47467925	47470002	-4021	PROMO	47463662	47464147	21.7298	4.572
REFSEQ	NM_015125	CIC	chr19	47480656	47491789	207	INTRON1	47480618	47481109	21.5412	4.626
REFSEQ	NM_199285	MGC70924	chr19	47498123	47506812	-118	PROMO	47497420	47498590	41.1056	6.51923
REFSEQ	NM_173633	TMEM145	chr19	47509316	47521054	12641		47521760	47522154	16.6249	4.66
GENBANK	BC070041		chr19	47597498	47623418	30140		47593057	47593499	41.6377	5.69833
REFSEQ	NM_198850	PHLDB3	chr19	48692027	48700927	682	INTRON1	48699804	48700687	22.3394	5.48889
REFSEQ	NM_014297	ETHE1	chr19	48702711	48723236	766	INTRON2	48721779	48723161	39.4487	7.00733
REFSEQ	NM_174945	ZNF575	chr19	48729168	48732122	80	EXON1	48728585	48729911	18.1367	5.24625
REFSEQ	NM_006297	XRCC1	chr19	48739303	48771555	364	INTRON1	48770872	48771510	59.6576	6.035
REFSEQ	NM_001007561	IRGQ	chr19	48787865	48791516	156	EXON1	48791164	48791557	23.1942	4.59
REFSEQ	NM_024327	ZNF576	chr19	48792383	48795995	558	INTRON1	48792524	48793359	55.2319	6.52
REFSEQ	NM_182498	C19orf37	chr19	48803216	48815846	379	INTRON1	48814805	48816129	57.7994	7.89474
REFSEQ	NM_002659	PLAUR	chr19	48844571	48866342	2372	INTRON1	48863798	48864142	10.9952	4.04
REFSEQ	NM_002659	PLAUR	chr19	48844571	48866342	1196	INTRON1	48864974	48865318	14.5475	4.28333
GENBANK	AK022948		chr19	48928261	48950954	-137	PROMO	48950496	48951687	35.5886	5.6625
REFSEQ	NM_002250	KCNN4	chr19	48962526	48977249	1065	INTRON1	48975397	48976971	25.4287	6.04273
GENBANK	AK127739		chr19	49108622	49131251	445	INTRON1	49130371	49131241	34.9287	5.72333
REFSEQ	NM_013359	ZNF221	chr19	49147236	49163700	90	EXON1	49147081	49147572	36.1787	5.065
REFSEQ	NM_006300	ZNF230	chr19	49198916	49209912	241	INTRON1	49198531	49199784	60.7942	7.29529
REFSEQ	NM_013398	ZNF224	chr19	49290336	49304317	330	INTRON1	49290134	49291198	63.0805	7.37533
REFSEQ	NM_013362	ZNF225	chr19	49309387	49329095	324	INTRON1	49309179	49310244	56.2996	6.66429
REFSEQ	NM_001032372	ZNF226	chr19	49361156	49373676	114	INTRON1	49360740	49361800	51.3424	6.96643
EST	DB136981		chr19	49403539	49409230	109	EXON1	49403476	49403820	23.6455	4.855
REFSEQ	NM_182490	ZNF227	chr19	49408530	49433260	550	INTRON1	49408907	49409253	38.094	4.974
REFSEQ	NM_004234	ZNF235	chr19	49482439	49501010	397	INTRON1	49500256	49500971	17.5662	5.06833
REFSEQ	NM_013256	ZNF180	chr19	49671700	49696395	20904	INTRON3	49675344	49675639	15.1276	4.28333
REFSEQ	NM_013256	ZNF180	chr19	49671700	49696395	4941	INTRON2	49691086	49691822	70.2314	6.34615
REFSEQ	NM_013256	ZNF180	chr19	49671700	49696395	1585	INTRON1	49693389	49696232	45.9156	9.10808
REFSEQ	NM_006505	PVR	chr19	49839065	49858689	447	INTRON1	49839218	49839807	36.8295	5.13143
REFSEQ	NM_001042724	PVRL2	chr19	50041232	50084325	739	INTRON1	50041750	50042192	16.9229	4.79
REFSEQ	NM_006114	TOMM40	chr19	50086333	50098775	915	INTRON2	50086679	50087818	61.4085	7.28875
REFSEQ	NM_001294	CLPTM1	chr19	50150477	50188438	-4	PROMO	50149612	50151334	45.8787	7.53294
REFSEQ	NM_007056	SFRS16	chr19	50234137	50266053	719	INTRON1	50234373	50235339	56.3404	6.63308
REFSEQ	NM_145288	ZNF342	chr19	50266598	50271528	556	INTRON1	50270776	50271169	16.7754	4.785
REFSEQ	NM_024707	GEMIN7	chr19	50274369	50286622	557	INTRON1	50274411	50275441	54.4059	6.85071
REFSEQ	NM_024707	GEMIN7	chr19	50274369	50286622	14452		50288421	50289222	52.9535	6.10455
REFSEQ	NM_212550	BLOC1S3	chr19	50373890	50375003	103	INTRON1	50373846	50374141	14.3794	4.36
REFSEQ	NM_000400	ERCC2	chr19	50546685	50565669	399	EXON2	50565076	50565465	13.0398	4.14
REFSEQ	NM_012099	CD3EAP	chr19	50601306	50605864	193	EXON1	50600686	50602313	56.601	8.14316
GENBANK	AK092039		chr19	50602431	50673926	35215	INTRON1	50638193	50639230	15.6084	5.16571
REFSEQ	NM_202001	ERCC1	chr19	50608532	50618642	242	EXON1	50618253	50618548	21.3367	4.38
REFSEQ	NM_006732	FOSB	chr19	50663092	50670276	658	EXON1	50663256	50664245	58.0089	6.65643
REFSEQ	NM_003370	VASP	chr19	50702527	50722078	1127	INTRON1	50702812	50704497	39.5392	6.83429
REFSEQ	NM_025136	OPA3	chr19	50747641	50779917	647	INTRON1	50779049	50779491	40.9376	5.54857
REFSEQ	NM_012155	EML2	chr19	50804499	50834509	-2252	PROMO	50836516	50837007	16.8034	4.6075
REFSEQ	NM_000164	GIPR	chr19	50863341	50877557	414	INTRON1	50863384	50864127	37.3671	5.43714
REFSEQ	NM_177542	SNRPD2	chr19	50882557	50887282	320	INTRON1	50886766	50887159	29.1685	5.154
REFSEQ	NM_001080469	FBXO46	chr19	50905726	50925991	14081	INTRON1	50911370	50912450	35.203	6.439
REFSEQ	NM_001080469	FBXO46	chr19	50905726	50925991	334	INTRON1	50925191	50926123	72.8704	7.7325
REFSEQ	NM_004943	DMWD	chr19	50978103	50987900	767	INTRON1	50986814	50987452	40.6749	5.135
REFSEQ	NM_001012643	LOC339344	chr19	51085122	51097702	333	INTRON1	51097099	51097639	28.874	4.88167
REFSEQ	NM_001080402	LOC729440	chr19	51190178	51213714	573	INTRON2	51190457	51191046	46.1197	6.03625
REFSEQ	NM_006247	PPP5C	chr19	51542133	51585943	397	INTRON1	51542211	51542849	62.775	5.791
REFSEQ	NM_005184	CALM3	chr19	51796351	51805878	928	INTRON1	51796662	51797896	43.3216	6.88857
GENBANK	BX538265		chr19	51808579	52386416	248750	INTRON2	52056576	52058083	81.7092	9.55885
REFSEQ	NM_016457	PRKD2	chr19	51869412	51912224	338	EXON1	51910861	51912911	24.7352	5.62
REFSEQ	NM_024301	FKRP	chr19	51941142	51953580	-655	PROMO	51939972	51941002	64.7792	7.54938
REFSEQ	NM_005628	SLC1A5	chr19	51969981	51983653	3968	INTRON1	51979216	51980154	37.0102	5.85556
REFSEQ	NM_005628	SLC1A5	chr19	51969981	51983653	1236	INTRON1	51981169	51983665	44.3444	9.07423
REFSEQ	NM_021575	AP2S1	chr19	52033262	52046043	12282	INTRON3	52033587	52033935	23.6455	4.9975
REFSEQ	NM_021575	AP2S1	chr19	52033262	52046043	664	INTRON1	52044840	52045919	66.8938	7.82471
REFSEQ	NM_017854	FLJ20512	chr19	52241007	52243722	458	INTRON1	52243068	52243461	11.6533	4.57667
REFSEQ	NM_015168	C19orf7	chr19	52259286	52308849	2831	INTRON2	52304992	52307044	63.9421	9.71481
REFSEQ	NM_015168	C19orf7	chr19	52259286	52308849	189	INTRON1	52308341	52308979	33.2836	5.19571
REFSEQ	NM_005500	SAE1	chr19	52325983	52405371	357	INTRON1	52325923	52326757	72.9456	7.20714
REFSEQ	NM_015603	CCDC9	chr19	52451631	52467048	1308	INTRON1	52452473	52453405	54.2655	6.75615
REFSEQ	NM_015603	CCDC9	chr19	52451631	52467048	17341		52468653	52469291	33.2836	5.25143
REFSEQ	NM_014681	DHX34	chr19	52544385	52577795	428	INTRON1	52544292	52545334	57.8874	7.14077
REFSEQ	NM_003827	NAPA	chr19	52682702	52710309	656	INTRON1	52709187	52710119	68.5791	7.49733
REFSEQ	NM_003009	SEPW1	chr19	52973653	52979751	178	EXON1	52973243	52974420	23.1286	5.49222
REFSEQ	NM_000234	LIG1	chr19	53310514	53365372	203	INTRON1	53364997	53365341	10.9952	4.86333
REFSEQ	NM_199341	LOC374920	chr19	53365760	53392689	492	INTRON1	53365933	53366571	66.2753	6.35
REFSEQ	NM_014959	CARD8	chr19	53403324	53444734	45430		53398952	53399656	35.0282	5.45857
REFSEQ	NM_014959	CARD8	chr19	53403324	53444734	115	EXON1	53444377	53444862	13.2477	4.05
GENBANK	BC056891		chr19	53405556	53450955	29	EXON1	53450754	53451098	12.3458	4.01333
REFSEQ	NM_001425	EMP3	chr19	53520453	53525622	469	INTRON1	53520702	53521143	16.7625	4.365
REFSEQ	NM_018273	FLJ10922	chr19	53527427	53558998	315	INTRON1	53558438	53558929	22.361	5.022
REFSEQ	NM_006801	KDELR1	chr19	53577638	53586622	378	INTRON1	53585876	53586612	48.8447	5.999
REFSEQ	NM_031485	GRWD1	chr19	53640873	53648966	647	EXON2	53641092	53641948	43.2057	5.78667
REFSEQ	NM_001080434	LMTK3	chr19	53680339	53708258	-376	PROMO	53708511	53708757	13.5465	4.43667
REFSEQ	NM_000979	RPL18	chr19	53810400	53814245	466	INTRON1	53812544	53815014	31.3736	7.47176
REFSEQ	NM_001352	DBP	chr19	53825758	53832400	696	INTRON1	53830940	53832469	27.3197	6.5825
REFSEQ	NM_001352	DBP	chr19	53825758	53832400	-1352	PROMO	53833400	53834105	38.8312	5.58875
REFSEQ	NM_182574	FLJ36070	chr19	53908064	53912026	2691	INTRON5	53908609	53910061	23.7169	5.46143
REFSEQ	NM_016246	DHRS10	chr19	54008085	54031746	385	INTRON1	54031140	54031582	12.0385	4.27
REFSEQ	NM_014330	PPP1R15A	chr19	54067489	54071126	1107	EXON2	54067214	54069979	63.6966	11.7568
REFSEQ	NM_006184	NUCB1	chr19	54095852	54118337	163	INTRON1	54095668	54096363	45.3485	5.94556
REFSEQ	NM_000146	FTL	chr19	54160377	54161947	289	EXON1	54159235	54162097	62.5293	11.3889
REFSEQ	NM_002103	GYS1	chr19	54163194	54188361	546	INTRON1	54187276	54188355	67.4759	7.68294
REFSEQ	NM_006666	RUVBL2	chr19	54188967	54210994	491	INTRON1	54189225	54189691	53.8221	5.62833
REFSEQ	NM_003089	SNRP70	chr19	54280276	54303681	933	INTRON1	54280807	54281611	70.8422	7.17538
REFSEQ	NM_018111	FLJ10490	chr19	54313466	54314209	757		54313207	54313698	21.617	4.61
REFSEQ	NM_003660	PPFIA3	chr19	54314474	54346090	9411	INTRON3	54323566	54324204	29.8085	5.2
REFSEQ	NM_002152	HRC	chr19	54346269	54350493	5453		54344672	54345408	36.0951	5.84222
REFSEQ	NM_001774	CD37	chr19	54530488	54535671	268	INTRON1	54530421	54531091	59.8513	5.925
REFSEQ	NM_020309	SLC17A7	chr19	54624469	54636596	-1097	PROMO	54637448	54637939	16.6964	4.365
REFSEQ	NM_017916	FLJ20643	chr19	54641367	54646879	165	EXON1	54646396	54647033	62.427	6.099
REFSEQ	NM_153329	ALDH16A1	chr19	54648324	54665657	499	INTRON1	54648578	54649069	37.7481	5.31667
REFSEQ	NM_001459	FLT3LG	chr19	54669297	54681299	377	EXON2	54669478	54669870	33.4758	5.324
REFSEQ	NM_012423	RPL13A	chr19	54682676	54687374	497	INTRON1	54682630	54683716	73.5898	7.76813
REFSEQ	NM_001015	RPS11	chr19	54691445	54694756	885	EXON2	54691392	54693269	62.748	9.55889
REFSEQ	NM_001015	RPS11	chr19	54691445	54694756	2947	INTRON4	54694122	54694662	20.7045	4.53
REFSEQ	NM_015953	NOSIP	chr19	54750781	54775615	223	INTRON1	54775058	54775726	63.5965	6.61364
REFSEQ	NM_000951	PRRG2	chr19	54778279	54786003	7474	EXON6	54785293	54786214	35.0745	5.65375
REFSEQ	NM_000951	PRRG2	chr19	54778279	54786003	9170		54786934	54787964	35.6588	6.3925
REFSEQ	NM_021228	SR-A1	chr19	54840088	54853710	-2261	PROMO	54837379	54838275	63.934	6.87308
REFSEQ	NM_001571	IRF3	chr19	54854641	54860926	-906	PROMO	54861709	54861955	14.3354	4.17667
REFSEQ	NM_001040668	BCL2L12	chr19	54860210	54868984	76	EXON1	54859673	54860900	73.0191	8.396
REFSEQ	NM_198319	PRMT1	chr19	54872354	54883516	580	INTRON1	54872168	54873701	38.0996	7.48706
EST	N85888		chr19	54914882	54915088	89	EXON1	54914827	54915171	23.6455	5.01
REFSEQ	NM_130787	AP2A1	chr19	54961991	55002179	607	INTRON1	54962132	54963064	52.3467	6.81846
REFSEQ	NM_030973	MED25	chr19	55013357	55032049	127	EXON1	55013312	55013656	23.6455	5.03
REFSEQ	NM_017432	PTOV1	chr19	55046227	55055811	1081	INTRON1	55047161	55047455	15.7554	4.35333
REFSEQ	NM_007254	PNKP	chr19	55056273	55062630	768	INTRON2	55061367	55062358	46.7444	6.20727
REFSEQ	NM_032375	AKT1S1	chr19	55064108	55072342	580	EXON1	55071076	55072449	49.1148	7.57444
REFSEQ	NM_012068	ATF5	chr19	55124271	55129003	-473	PROMO	55122568	55125028	46.3573	8.73208
REFSEQ	NM_016440	VRK3	chr19	55171535	55220617	526	INTRON1	55219774	55220409	41.1065	5.6875
REFSEQ	NM_015428	ZNF473	chr19	55221023	55243841	146	EXON1	55221022	55221317	14.9395	4.38667
REFSEQ	NM_015428	ZNF473	chr19	55221023	55243841	16604	INTRON4	55237032	55238223	49.7018	6.70933
REFSEQ	NM_015428	ZNF473	chr19	55221023	55243841	19071	EXON5	55239050	55241138	40.2384	8.37957
REFSEQ	NM_138411	LOC112703	chr19	55661858	55671815	-2	PROMO	55671621	55672014	21.295	4.5125
REFSEQ	NM_138334	JOSD2	chr19	55701070	55706157	-160	PROMO	55705631	55707004	18.7629	5.475
REFSEQ	NM_016148	SHANK1	chr19	55856895	55912007	58240		55853399	55854135	49.7737	6.279
REFSEQ	NM_002975	CLEC11A	chr19	55918416	55920791	161	EXON1	55917622	55919532	45.8326	8.48174
REFSEQ	NM_002975	CLEC11A	chr19	55918416	55920791	2316	EXON4	55920364	55921100	30.4925	5.24429
REFSEQ	NM_199250	MGC13170	chr19	55992772	55999784	1141	INTRON1	55997855	55999431	56.2557	7.31
REFSEQ	NM_145232	ATPBD3	chr19	56293587	56299659	-3678	PROMO	56303067	56303607	59.5543	6.06111
REFSEQ	NM_014385	SIGLEC7	chr19	56337369	56348595	397	EXON1	56337465	56338067	53.8461	5.77
EST	DA940445		chr19	56406147	56406956	297	EXON2	56406101	56406788	40.8949	5.42375
REFSEQ	NM_001772	CD33	chr19	56420174	56435084	537	INTRON2	56419951	56421471	73.0175	8.81375
GENBANK	BC032383		chr19	56526601	56534815	257	INTRON1	56534303	56534813	23.3237	4.698
REFSEQ	NM_001985	ETFB	chr19	56540220	56561484	-250	PROMO	56560844	56562625	47.6488	8.30143
GENBANK	BC043532		chr19	56583356	56585640	-4259	PROMO	56589580	56590218	41.7039	5.3775
OUT	OUT	OUT	chr19	56663217	56663955	-4000	OUT	56663217	56663955	49.1464	5.911
REFSEQ	NM_053003	SIGLEC12	chr19	56686424	56696855	665	INTRON1	56695534	56696846	59.408	7.46706
REFSEQ	NM_007147	ZNF175	chr19	56766342	56784802	387	INTRON1	56766151	56767307	56.7365	7.29938
REFSEQ	NM_023074	ZNF649	chr19	57084300	57100059	189	INTRON1	57099576	57100165	29.3035	5.28833
REFSEQ	NM_025040	ZNF614	chr19	57208389	57223429	-163	PROMO	57223102	57224083	28.7989	5.795
REFSEQ	NM_014650	ZNF432	chr19	57228489	57243885	-350	PROMO	57243981	57244490	17.6623	4.58
REFSEQ	NM_178523	ZNF616	chr19	57309465	57335003	23695	EXON4	57310988	57311628	31.7539	4.87857
REFSEQ	NM_178523	ZNF616	chr19	57309465	57335003	723	INTRON1	57333484	57335076	76.9365	9.28077
REFSEQ	NM_178523	ZNF616	chr19	57309465	57335003	-3208	PROMO	57338013	57338409	25.5429	4.785
REFSEQ	NM_014225	PPP2R1A	chr19	57385045	57421482	584	INTRON1	57385384	57385875	25.8012	4.958
REFSEQ	NM_001010851	LOC90321	chr19	57464635	57487788	783	INTRON1	57464938	57465898	46.1271	6.19545
REFSEQ	NM_144684	ZNF480	chr19	57492262	57520975	542	INTRON1	57492206	57493402	65.5221	7.54412
GENBANK	CR749856		chr19	57722716	57759529	356	INTRON1	57722605	57723540	52.0406	6.21692
REFSEQ	NM_018260	ZNF701	chr19	57765339	57779861	600	INTRON1	57765512	57766367	48.4547	5.97455
REFSEQ	NM_018300	ZNF83	chr19	57807442	57833450	657	INTRON1	57832503	57833084	29.5843	4.99833
GENBANK	AK075066		chr19	57807442	57885553	565	INTRON1	57884376	57885600	53.5492	6.99188
REFSEQ	NM_006969	ZNF28	chr19	57992473	58016697	801	INTRON1	58015626	58016166	25.5862	4.90833
GENBANK	X78928		chr19	57993959	58263546	10543	INTRON1	58252776	58253231	19.5019	4.5075
REFSEQ	NM_199132	ZNF468	chr19	58033597	58052714	872	INTRON1	58051591	58052094	20.5484	4.662
REFSEQ	NM_207333	ZNF320	chr19	58071237	58086411	-1681	PROMO	58087870	58088315	12.025	4.24
REFSEQ	NM_203307	MGC35402	chr19	58122199	58137659	19797		58117356	58118368	49.1866	6.68308
REFSEQ	NM_203307	MGC35402	chr19	58122199	58137659	511	INTRON1	58136743	58137553	47.3139	5.935
REFSEQ	NM_001031665	LOC125893	chr19	58144445	58157926	311	INTRON1	58157257	58157974	35.4174	5.33
REFSEQ	NM_198893	ZNF160	chr19	58260991	58298488	702	INTRON1	58297467	58298105	29.53	5.00286
REFSEQ	NM_024733	ZNF665	chr19	58357490	58388415	560	INTRON1	58387414	58388297	34.249	5.74
EST	AI869296		chr19	58529034	58529538	333	EXON1	58528753	58529658	53.6977	6.62167
GENBANK	AK097037		chr19	58560786	58581646	594	INTRON1	58561206	58561555	13.6686	4.51667
REFSEQ	NM_001040185	LOC91661	chr19	58590208	58607073	440	INTRON1	58590259	58591038	28.7664	5.4525
GENBANK	CR610971		chr19	58627066	58637941	510	INTRON1	58627048	58628105	56.7758	6.88286
REFSEQ	NM_138373	MYADM	chr19	59062948	59071494	561	INTRON1	59063386	59063632	13.5465	4.27
REFSEQ	NM_004542	NDUFA3	chr19	59297971	59302077	256	INTRON1	59297933	59298522	56.5378	6.31556
REFSEQ	NM_015629	PRPF31	chr19	59310648	59326952	-600	PROMO	59309520	59310577	30.9195	5.72667
REFSEQ	NM_014516	CNOT3	chr19	59333260	59351239	-1264	PROMO	59331750	59332243	22.5143	4.4575
REFSEQ	NM_024316	LENG1	chr19	59351193	59355258	607	INTRON1	59354299	59355004	15.2041	4.83333
REFSEQ	NM_024316	LENG1	chr19	59351193	59355258	-893	PROMO	59355642	59356661	46.1289	6.04182
REFSEQ	NM_024298	LENG4	chr19	59368920	59385478	1019	INTRON1	59384140	59384778	36.3671	5.3875
REFSEQ	NM_001013	RPS9	chr19	59396537	59403325	952	INTRON3	59396451	59398527	73.3898	9.4228
REFSEQ	NM_021706	LAIR1	chr19	59557046	59568533	603	INTRON1	59567503	59568357	59.9371	6.76692
GENBANK	AK097869		chr19	59557173	59573941	634	INTRON1	59572734	59573880	49.081	6.73643
GENBANK	AK097869		chr19	59557173	59573941	-4353	PROMO	59577525	59579063	75.0499	8.9308
EST	DB108719		chr19	59559798	59592615	550	INTRON1	59591820	59592311	22.7072	4.828
GENBANK	AF315098		chr19	59606942	60210319	514099	INTRON6	59695583	59696858	43.3816	7.05687
REFSEQ	NM_052925	LENG8	chr19	59652211	59665008	-905	PROMO	59650989	59651624	60.313	5.99889
REFSEQ	NM_052925	LENG8	chr19	59652211	59665008	892	INTRON1	59652600	59653607	45.7096	6.37
REFSEQ	NM_198988	LENG9	chr19	59664792	59666706	1175	EXON1	59665384	59665679	10.7952	4.20667
REFSEQ	NM_198988	LENG9	chr19	59664792	59666706	-636	PROMO	59667025	59667659	35.8392	4.95429
GENBANK	DQ656002		chr19	59700911	59711133	366	EXON1	59700885	59701669	58.3159	6.11833
REFSEQ	NM_021270	LAIR2	chr19	59705824	59713707	596	INTRON1	59705914	59706927	34.0601	5.78444
REFSEQ	NM_021270	LAIR2	chr19	59705824	59713707	2539	INTRON2	59708216	59708511	23.9832	4.665
REFSEQ	NM_006866	LILRA2	chr19	59777070	59790833	93	EXON1	59776550	59777776	35.9886	6.52714
REFSEQ	NM_001081637	LILRB1	chr19	59833779	59840816	319	INTRON1	59833853	59834344	11.5952	4.05667
REFSEQ	NM_016363	GP6	chr19	60216888	60241444	10374	INTRON3	60230667	60231474	40.2296	5.765
REFSEQ	NM_017607	PPP1R12C	chr19	60294094	60320739	1006	INTRON1	60319047	60320420	75.2504	8.96565
REFSEQ	NM_014931	SAPS1	chr19	60432959	60461739	6987	INTRON1	60454605	60454900	11.7355	4.03667
REFSEQ	NM_014931	SAPS1	chr19	60432959	60461739	3801	INTRON1	60456449	60459428	67.2321	11.9059
REFSEQ	NM_014931	SAPS1	chr19	60432959	60461739	815	INTRON1	60460277	60461571	62.886	7.49812
REFSEQ	NM_012267	HSPBP1	chr19	60465519	60483285	214	INTRON1	60482703	60483439	49.6985	6.027
REFSEQ	NM_032701	SUV420H2	chr19	60543075	60551300	668	INTRON1	60543253	60544234	57.4038	6.71
REFSEQ	NM_000991	RPL28	chr19	60589111	60595261	-1141	PROMO	60587725	60588216	12.3393	4.09333
REFSEQ	NM_000991	RPL28	chr19	60589111	60595261	1185	INTRON3	60589025	60591568	74.6709	11.8818
REFSEQ	NM_014501	UBE2S	chr19	60604461	60611137	1539	INTRON2	60608712	60610484	75.9351	9.66115
REFSEQ	NM_024710	ISOC2	chr19	60656167	60664824	-166	PROMO	60664500	60665481	18.4606	5.16286
REFSEQ	NM_032836	FLJ14768	chr19	60794557	60802703	-387	PROMO	60802820	60803360	42.0296	5.14857
REFSEQ	NM_153219	ZNF524	chr19	60803541	60806317	5901		60808976	60809908	45.3917	6.3875
GENBANK	BC071620		chr19	60838636	60848800	-45	PROMO	60837956	60839227	74.5358	8.41857
REFSEQ	NM_016202	ZNF580	chr19	60845229	60846647	-411	PROMO	60844450	60845186	47.6151	6.059
REFSEQ	NM_016535	ZNF581	chr19	60846797	60848800	588	INTRON1	60847042	60847729	30.3832	5.56625
REFSEQ	NM_007279	U2AF2	chr19	60857227	60877893	1884	INTRON1	60858588	60859634	76.6269	7.80529
REFSEQ	NM_007279	U2AF2	chr19	60857227	60877893	3243	INTRON1	60860274	60860667	11.9189	4.19
REFSEQ	NM_013333	EPN1	chr19	60878403	60898944	494	INTRON1	60878643	60879151	60.8471	5.67286
REFSEQ	NM_001002836	LOC126208	chr19	61290543	61324461	1066	INTRON1	61323076	61323714	24.9216	5.04714
REFSEQ	NM_001080839	LOC649186	chr19	61520463	61521066	3442		61517416	61517832	28.7933	4.912
REFSEQ	NM_152478	ZNF583	chr19	61607529	61628212	308	INTRON1	61607543	61608132	34.0329	5.30143
REFSEQ	NM_001001668	FLJ26175	chr19	61771188	61781931	-342	PROMO	61770133	61771559	26.2028	6.05636
REFSEQ	NM_021216	ZNF71	chr19	61798503	61827354	266	INTRON1	61798523	61799016	12.9137	4.40333
EST	BG721259		chr19	62443811	62444025	669		62444129	62444832	11.3469	4.64667
REFSEQ	NM_006635	ZNF272	chr19	62483744	62496613	-13	PROMO	62483064	62484399	50.6193	7.47294
REFSEQ	NM_006635	ZNF272	chr19	62483744	62496613	11020	EXON3	62493989	62495540	47.5765	7.43158
REFSEQ	NM_213598	ZNF543	chr19	62523688	62533956	468	INTRON1	62523984	62524328	18.1361	4.77667
REFSEQ	NM_173631	ZNF547	chr19	62566702	62582735	309	INTRON1	62566815	62567208	18.3735	4.715
REFSEQ	NM_152909	ZNF548	chr19	62593029	62604597	317	INTRON1	62593052	62593641	32.3646	5.32714
REFSEQ	NM_152909	ZNF548	chr19	62593029	62604597	8904	EXON3	62601641	62602225	21.3398	4.586
REFSEQ	NM_006959	ZNF17	chr19	62614340	62625119	291	INTRON1	62614310	62614952	49.6011	5.56
REFSEQ	NM_006959	ZNF17	chr19	62614340	62625119	8648	EXON3	62622456	62623520	27.1641	5.61
GENBANK	AK122794		chr19	62638508	62648404	680	INTRON1	62638651	62639725	33.3418	5.876
REFSEQ	NM_024691	ZNF419	chr19	62690944	62697860	324	INTRON1	62691121	62691416	14.9395	4.28333
REFSEQ	NM_198542	MGC4728	chr19	62703120	62711320	285	INTRON1	62703258	62703553	14.9395	4.50333
REFSEQ	NM_153263	ZNF549	chr19	62730504	62743943	260	EXON1	62730445	62731083	29.2747	5.32857
REFSEQ	NM_153263	ZNF549	chr19	62730504	62743943	6752	INTRON1	62737106	62737407	13.2547	4.10667
REFSEQ	NM_153263	ZNF549	chr19	62730504	62743943	10008	EXON3	62740280	62740745	12.1639	4.2
REFSEQ	NM_001039654	ZNF550	chr19	62750155	62759537	8943	EXON2	62750032	62751156	68.0974	7.42
REFSEQ	NM_001039654	ZNF550	chr19	62750155	62759537	4586	INTRON1	62754729	62755173	13.1326	4.03667
REFSEQ	NM_001039654	ZNF550	chr19	62750155	62759537	-2827	PROMO	62761852	62762877	51.1797	6.59357
REFSEQ	NM_017879	ZNF416	chr19	62774745	62782055	5561	EXON4	62776096	62776893	42.0386	5.611
REFSEQ	NM_017879	ZNF416	chr19	62774745	62782055	3394	INTRON3	62777967	62779355	15.1835	4.91857
REFSEQ	NM_017879	ZNF416	chr19	62774745	62782055	568	INTRON1	62780984	62781991	39.0909	6.10182
REFSEQ	NM_003435	ZNF134	chr19	62817439	62826533	319	INTRON1	62817611	62817906	14.9395	4.69333
REFSEQ	NM_198855	ZNF211	chr19	62836395	62845947	273	INTRON1	62836472	62836865	33.4758	5.01
REFSEQ	NM_198855	ZNF211	chr19	62836395	62845947	7613	EXON3	62843524	62844493	27.2541	5.20875
REFSEQ	NM_138347	ZNF551	chr19	62885216	62892979	283	INTRON1	62885203	62885796	41.0628	5.6075
REFSEQ	NM_024833	ZNF671	chr19	62922931	62930795	5766	INTRON3	62924683	62925375	30.7694	4.98429
REFSEQ	NM_024833	ZNF671	chr19	62922931	62930795	134	EXON1	62930293	62931029	67.1669	6.74167
REFSEQ	NM_173632	FLJ38288	chr19	62954022	62961337	-3660	PROMO	62949822	62950903	59.9808	7.28188
REFSEQ	NM_173632	FLJ38288	chr19	62954022	62961337	2110	INTRON1	62955514	62956751	28.355	5.76636
REFSEQ	NM_024762	ZNF552	chr19	63010263	63018093	343	INTRON1	63017260	63018240	57.87	6.91154
GENBANK	U71363		chr19	63022920	63045299	41	EXON1	63022691	63023231	42.5322	5.46286
REFSEQ	NM_032828	ZNF587	chr19	63053080	63068298	-2	PROMO	63052809	63053348	54.1754	5.7925
REFSEQ	NM_032828	ZNF587	chr19	63053080	63068298	7037	INTRON2	63059885	63060350	13.8615	4.06333
REFSEQ	NM_032828	ZNF587	chr19	63053080	63068298	8986	EXON3	63061650	63062482	49.2357	6.02455
REFSEQ	NM_152475	ZNF417	chr19	63108954	63119790	7056	EXON3	63112031	63113438	47.9842	7.17235
REFSEQ	NM_152475	ZNF417	chr19	63108954	63119790	105	EXON1	63119391	63119980	57.6086	5.93444
REFSEQ	NM_133502	ZNF274	chr19	63386207	63416739	-468	PROMO	63385494	63385985	23.3237	5.052
REFSEQ	NM_133502	ZNF274	chr19	63386207	63416739	904	EXON2	63386866	63387357	14.779	4.4025
REFSEQ	NM_133502	ZNF274	chr19	63386207	63416739	24597	INTRON5	63410118	63411491	21.4073	5.97
REFSEQ	NM_021089	ZNF8	chr19	63482129	63499066	363	INTRON1	63482173	63482811	25.0083	5.23714
REFSEQ	NM_138781	LOC113386	chr19	63508554	63518823	126	INTRON1	63508533	63508828	14.9395	4.34
REFSEQ	NM_181846	HKR2	chr19	63530196	63545507	247	INTRON1	63529865	63531021	65.7646	7.46588
REFSEQ	NM_198458	ZNF497	chr19	63557536	63565932	607	INTRON1	63564971	63565680	50.556	6.00111
GENBANK	BC029960		chr19	63570981	63584201	751	INTRON2	63583205	63583696	23.3564	4.684
REFSEQ	NM_001009	RPS5	chr19	63590447	63597982	-31	PROMO	63589190	63591642	48.2157	8.28905
REFSEQ	NM_173548	ZNF584	chr19	63611874	63621502	-743	PROMO	63610837	63611426	27.7529	4.835
REFSEQ	NM_173548	ZNF584	chr19	63611874	63621502	580	INTRON1	63612160	63612749	35.2019	5.31286
REFSEQ	NM_207395	FLJ45850	chr19	63654782	63661011	547	INTRON1	63655182	63655477	27.5401	4.885
REFSEQ	NM_012254	SLC27A5	chr19	63701517	63715157	13328	EXON10	63701535	63702124	45.3447	5.47125
REFSEQ	NM_012254	SLC27A5	chr19	63701517	63715157	-2684	PROMO	63717620	63718062	17.6849	4.7375
REFSEQ	NM_032792	ZNF499	chr19	63716708	63722733	38	EXON1	63721829	63723562	25.3047	6.17333
REFSEQ	NM_005762	TRIM28	chr19	63747647	63753894	1469	INTRON3	63748234	63749998	74.9654	9.92
REFSEQ	NM_198426	CHMP2A	chr19	63754745	63758167	478	INTRON1	63757076	63758302	69.5547	8.14
REFSEQ	NM_003969	UBE2M	chr19	63758891	63762147	1186	INTRON1	63760397	63761525	87.0592	8.63952
REFSEQ	NM_003969	UBE2M	chr19	63758891	63762147	-674	PROMO	63762303	63763340	18.532	5.34375
REFSEQ	NM_198055	ZNF42	chr19	63765096	63776754	870	INTRON1	63775149	63776620	27.618	6.215
REFSEQ	NM_023939	MGC2752	chr19	63778638	63787359	556	INTRON1	63778875	63779513	38.0041	5.46125
