# Supplementary material for: AML1/ETO Oncoprotein Is Directed to AML1 Binding Regions and Co-Localizes with AML1 and HEB on Its Targets
Source: PLoS Genet. 2008 Nov 28;4(11):e1000275. doi: 10.1371/journal.pgen.1000275 (PMC2577924; doi:10.1371/journal.pgen.1000275)
Supplement: Table S8 — Binding regions of the endogenous AML1 transcription factor on chromosome 19 in U937-AE cells and U937-Mt cells. (0.36 MB XLS) [file pgen.1000275.s008.xls]

## Sheet: Table_S8
AML1 peaks in U937-AE cells
			Locus coordinates					Peak coordinates
Type	Accession	Symbol	Chromosome	Start	End	Distance from TSS	Location	Start	End	Peak p-value	Peak score
GENBANK	DQ786201		chr19	13111	13426	-642	PROMO	13578	14559	45.0806	5.25538
GENBANK	AB001451		chr19	367592	411829	3975	INTRON1	407467	408241	26.2453	3.548
GENBANK	AK024373		chr19	389420	2034745	392787	INTRON2	1641762	1642155	11.6533	3.45
GENBANK	AK024373		chr19	389420	2034745	338091	INTRON2	1696507	1696802	15.1276	3.12667
GENBANK	AK024373		chr19	389420	2034745	188209	INTRON2	1846389	1846684	31.1437	3.8625
GENBANK	AK024373		chr19	389420	2034745	54941	INTRON2	1979632	1979976	23.6455	4.0375
GENBANK	AK024373		chr19	389420	2034745	51141	INTRON2	1983245	1983964	39.0495	4.35125
GENBANK	AK024373		chr19	389420	2034745	26744	INTRON2	2007854	2008149	28.6114	3.4025
REFSEQ	NM_033513	C19orf20	chr19	458496	470654	-741	PROMO	457583	457927	11.1564	3.06667
REFSEQ	NM_001194	HCN2	chr19	540892	568157	7783	INTRON1	548283	549068	52.4999	5.45182
REFSEQ	NM_001194	HCN2	chr19	540892	568157	19067	INTRON4	559738	560180	10.9952	3.05667
REFSEQ	NM_005035	POLRMT	chr19	568222	584568	-30	PROMO	584426	584770	22.7961	3.67
REFSEQ	NM_194460	RNF126	chr19	598529	614227	1688	INTRON1	612343	612736	17.3411	3.7025
REFSEQ	NM_001040134	PALM	chr19	659952	699330	32745	INTRON7	692574	692820	35.8984	3.7275
REFSEQ	NM_173481	C19orf21	chr19	702145	715319	10471	INTRON3	712395	712837	13.2206	3.33667
REFSEQ	NM_175847	PTBP1	chr19	748410	763327	-317	PROMO	747823	748363	27.8452	3.94
REFSEQ	NM_024888	PRG2	chr19	763517	772952	9722		763034	763427	12.8516	3.24
REFSEQ	NM_024888	PRG2	chr19	763517	772952	-1929	PROMO	774611	775151	25.4887	4
REFSEQ	NM_001928	CFD	chr19	810664	814608	44	EXON1	810536	810880	10.9952	2.96333
REFSEQ	NM_005481	THRAP5	chr19	818961	844218	9944	INTRON6	834078	834471	11.9004	2.95667
REFSEQ	NM_005481	THRAP5	chr19	818961	844218	7358	EXON5	836713	837008	13.2547	3.11
REFSEQ	NM_138774	C19orf22	chr19	847502	864200	3928	INTRON1	860076	860469	34.9124	3.564
REFSEQ	NM_019112	ABCA7	chr19	992244	1016568	-2998	PROMO	988909	989583	30.3239	3.87429
REFSEQ	NM_033308	ABCA7	chr19	993660	1016568	4550	EXON9	997989	998431	17.182	3.7075
REFSEQ	NM_012292	HMHA1	chr19	1018173	1037627	-4158	PROMO	1013696	1014334	37.088	4.105
REFSEQ	NM_012292	HMHA1	chr19	1018173	1037627	1407	EXON2	1018534	1020626	52.2057	7.008
REFSEQ	NM_012292	HMHA1	chr19	1018173	1037627	10023	INTRON10	1028025	1028368	23.2563	3.685
REFSEQ	NM_002695	POLR2E	chr19	1039165	1046336	7367		1038655	1039283	44.704	4.41375
REFSEQ	NM_002085	GPX4	chr19	1054935	1057786	-2075	PROMO	1052565	1053155	27.7316	4.015
REFSEQ	NM_001039848	GPX4	chr19	1055648	1057786	6121		1061548	1061990	16.3554	3.16
REFSEQ	NM_014963	KIAA0963	chr19	1058657	1125259	51080	INTRON7	1073787	1074572	54.4332	5.30364
REFSEQ	NM_014963	KIAA0963	chr19	1058657	1125259	41894	INTRON4	1083120	1083611	20.6543	3.766
REFSEQ	NM_014963	KIAA0963	chr19	1058657	1125259	40473	INTRON4	1084443	1085130	41.8969	4.79111
REFSEQ	NM_000455	STK11	chr19	1156797	1179434	8293	INTRON1	1164722	1165458	12.9463	3.3825
REFSEQ	NM_001687	ATP5D	chr19	1192748	1195823	-202	PROMO	1192317	1192775	18.0236	2.93333
REFSEQ	NM_177401	MIDN	chr19	1199551	1210139	-452	PROMO	1198889	1199309	12.6056	3.50667
REFSEQ	NM_177401	MIDN	chr19	1199551	1210139	3054	EXON3	1202335	1202875	26.159	3.88667
REFSEQ	NM_177401	MIDN	chr19	1199551	1210139	4671	INTRON4	1204050	1204394	15.2468	3.27
REFSEQ	NM_177401	MIDN	chr19	1199551	1210139	11154		1210484	1210926	14.0769	3.18667
REFSEQ	NM_177401	MIDN	chr19	1199551	1210139	13241		1212571	1213013	11.376	3.01333
REFSEQ	NM_001280	CIRBP	chr19	1220346	1224169	-581	PROMO	1219471	1220060	36.5951	4.07286
REFSEQ	NM_017914	C19orf24	chr19	1226550	1230226	592	INTRON1	1226995	1227290	11.3594	2.99
REFSEQ	NM_032853	MUM1	chr19	1306009	1329427	6323	INTRON5	1312036	1312629	35.541	4.34
REFSEQ	NM_032853	MUM1	chr19	1306009	1329427	8758	INTRON6	1314107	1315428	44.2686	5.68667
REFSEQ	NM_032853	MUM1	chr19	1306009	1329427	23328	EXON14	1329116	1329558	12.9566	3.21333
REFSEQ	NM_024407	NDUFS7	chr19	1334905	1346582	-595	PROMO	1334091	1334530	29.0356	3.3
REFSEQ	NM_152482	C19orf25	chr19	1424202	1430193	-259	PROMO	1430207	1430698	14.4885	3.04
REFSEQ	NM_017573	PCSK4	chr19	1432426	1441407	-322	PROMO	1441361	1442097	50.813	5.341
REFSEQ	NM_213604	ADAMTSL5	chr19	1456022	1464019	5080	INTRON7	1458650	1459229	56.3948	4.5725
REFSEQ	NM_213604	ADAMTSL5	chr19	1456022	1464019	3278	INTRON5	1460484	1460999	18.3382	3.78
REFSEQ	NM_003200	TCF3	chr19	1560294	1601277	27234	INTRON7	1573798	1574289	17.6623	3.58
REFSEQ	NM_003200	TCF3	chr19	1560294	1601277	-715	PROMO	1601553	1602432	27.488	4.51625
REFSEQ	NM_003200	TCF3	chr19	1560294	1601277	-2614	PROMO	1603719	1604063	11.6799	3.33667
REFSEQ	NM_001080488	ONECUT3	chr19	1704661	1726444	20015	INTRON1	1724506	1724847	10.9952	2.88
REFSEQ	NM_031918	KLF16	chr19	1803398	1814564	7729	INTRON1	1805955	1807716	27.9238	5.42143
REFSEQ	NM_031213	FAM108A1	chr19	1827975	1836432	924	INTRON1	1835263	1835754	23.3237	3.542
REFSEQ	NM_138422	LOC113179	chr19	1856416	1864443	426	INTRON1	1856646	1857039	35.9442	3.726
GENBANK	BC018693		chr19	1892187	1931455	1545	INTRON2	1892836	1894629	37.319	6.20882
GENBANK	BC018693		chr19	1892187	1931455	20576	INTRON2	1912536	1912990	30.9191	3.954
REFSEQ	NM_001319	CSNK1G2	chr19	1920718	1932334	882	INTRON1	1920933	1922267	49.7225	6.34412
REFSEQ	NM_199054	MKNK2	chr19	1988469	2002233	16048		1985759	1986611	27.1429	4.02286
REFSEQ	NM_199054	MKNK2	chr19	1988469	2002233	1045	INTRON2	2000943	2001434	12.7234	3.25333
GENBANK	AK128249		chr19	2015400	2017077	-2642	PROMO	2012464	2013053	25.7106	3.91833
REFSEQ	NM_130807	MOBKL2A	chr19	2022036	2047269	12660	INTRON2	2034290	2034928	43.8294	4.44125
REFSEQ	NM_130807	MOBKL2A	chr19	2022036	2047269	10921	INTRON1	2036020	2036676	38.1163	4.77714
REFSEQ	NM_130807	MOBKL2A	chr19	2022036	2047269	7123	INTRON1	2039928	2040364	12.9432	3.14
REFSEQ	NM_130807	MOBKL2A	chr19	2022036	2047269	6080	INTRON1	2040993	2041386	57.7449	4.30571
GENBANK	AK024373		chr19	2039484	2679887	419015	INTRON3	2260725	2261020	18.1039	3.02333
GENBANK	AK024373		chr19	2039484	2679887	363477	INTRON3	2316137	2316684	23.639	3.732
REFSEQ	NM_001077523	AP3D1	chr19	2051993	2102556	-259	PROMO	2102544	2103087	54.5869	4.4575
REFSEQ	NM_032482	DOT1L	chr19	2115147	2181007	4786	INTRON1	2119367	2120499	16.2606	4.15167
REFSEQ	NM_007165	SF3A2	chr19	2187815	2199677	-113	PROMO	2187482	2187922	17.3074	3.405
REFSEQ	NM_004152	OAZ1	chr19	2220519	2224486	-3008	PROMO	2217340	2217683	13.6268	2.93
REFSEQ	NM_198532	C19orf35	chr19	2225630	2233175	181	INTRON1	2232724	2233264	25.2838	3.762
GENBANK	AK091795		chr19	2240998	2243023	-453	PROMO	2240226	2240864	19.5063	4.215
REFSEQ	NM_001077238	SPPL2B	chr19	2279628	2306099	27358		2306790	2307183	14.0408	3.27667
REFSEQ	NM_182973	TMPRSS9	chr19	2340783	2377085	4918	INTRON1	2345410	2345992	47.1589	4.25714
REFSEQ	NM_182973	TMPRSS9	chr19	2340783	2377085	27046	INTRON11	2367682	2367977	14.9395	3.08667
REFSEQ	NM_012458	TIMM13	chr19	2376621	2378875	-2098	PROMO	2380718	2381229	21.3983	3.464
REFSEQ	NM_015675	GADD45B	chr19	2427134	2429257	267	INTRON1	2426893	2427909	32.8041	4.89727
REFSEQ	NM_015675	GADD45B	chr19	2427134	2429257	2174		2428888	2429729	28.4244	4.3
REFSEQ	NM_052847	GNG7	chr19	2462217	2653663	164983	INTRON3	2488586	2488774	25.5361	3.19
REFSEQ	NM_052847	GNG7	chr19	2462217	2653663	158819	INTRON3	2494522	2495167	47.559	4.59444
REFSEQ	NM_052847	GNG7	chr19	2462217	2653663	156203	INTRON3	2497190	2497730	26.159	3.84167
REFSEQ	NM_052847	GNG7	chr19	2462217	2653663	152717	INTRON3	2500676	2501217	22.5252	3.516
REFSEQ	NM_052847	GNG7	chr19	2462217	2653663	81638	INTRON2	2571829	2572222	24.22	3.375
REFSEQ	NM_052847	GNG7	chr19	2462217	2653663	63222	INTRON2	2590241	2590642	23.3997	3.785
REFSEQ	NM_052847	GNG7	chr19	2462217	2653663	7174	INTRON1	2646121	2646857	68.4075	5.395
REFSEQ	NM_213568	SLC39A3	chr19	2685524	2691074	758	INTRON1	2690120	2690513	47.266	4.28
GENBANK	CR612330		chr19	2900032	2901642	-105	PROMO	2901315	2902180	30.9671	3.99875
REFSEQ	NM_024760	TLE6	chr19	2928561	2946176	-254	PROMO	2927944	2928671	19.9345	3.75833
EST	DA788674		chr19	2970369	2998633	12037	INTRON2	2985635	2987558	43.5945	6.971
REFSEQ	NM_002068	GNA15	chr19	3087229	3114741	-2887	PROMO	3084120	3084565	70.0402	4.905
REFSEQ	NM_002068	GNA15	chr19	3087229	3114741	6038	INTRON1	3092981	3093554	73.6182	4.866
REFSEQ	NM_002068	GNA15	chr19	3087229	3114741	18963	INTRON4	3105794	3106590	54.5621	5.28778
REFSEQ	NM_020170	NCLN	chr19	3136874	3160572	3269	INTRON1	3139947	3140340	12.7625	3.08
REFSEQ	NM_021938	BRUNOL5	chr19	3175700	3248071	60728	INTRON9	3236232	3236625	11.1952	3.13333
EST	AA188491		chr19	3287041	3287325	-2432	PROMO	3289415	3290099	43.8722	4.4075
OUT	OUT	OUT	chr19	3295025	3295516	-4000	OUT	3295025	3295516	18.8123	3.48
REFSEQ	NM_005597	NFIC	chr19	3317572	3414602	-387	PROMO	3317013	3317357	19.6736	3.3825
REFSEQ	NM_005597	NFIC	chr19	3317572	3414602	14451	INTRON1	3331949	3332097	33.7053	2.91333
GENBANK	AF161441		chr19	3425405	3429931	-210	PROMO	3429593	3430689	23.8318	4.39333
REFSEQ	NM_031304	HLRC1	chr19	3441823	3451621	-201	PROMO	3451542	3452102	23.5171	3.776
REFSEQ	NM_174983	C19orf28	chr19	3495197	3508571	-548	PROMO	3508874	3509365	27.7267	3.712
REFSEQ	NM_006339	HMG20B	chr19	3523942	3530079	1224	INTRON3	3524970	3525363	11.1952	3.28667
REFSEQ	NM_001060	TBXA2R	chr19	3545503	3557658	-2244	PROMO	3559681	3560123	18.4033	3.26
REFSEQ	NM_021231	C19orf29	chr19	3561642	3577813	-69	PROMO	3577637	3578128	23.5494	3.812
REFSEQ	NM_012398	PIP5K1C	chr19	3581181	3651445	57333	INTRON13	3593903	3594321	11.8012	3.05
REFSEQ	NM_012398	PIP5K1C	chr19	3581181	3651445	41408	INTRON5	3609865	3610209	10.9952	3.23667
REFSEQ	NM_012398	PIP5K1C	chr19	3581181	3651445	9721	INTRON1	3641553	3641896	21.0936	3.3725
GENBANK	AK128237		chr19	3672734	3701807	-294	PROMO	3672195	3672686	16.7244	3.445
REFSEQ	NM_172251	MRPL54	chr19	3713671	3718555	-132	PROMO	3712971	3714108	42.7001	4.30333
GENBANK	AB029009		chr19	3755021	3785924	22402	INTRON13	3763375	3763670	44.7051	4.26
GENBANK	AB029009		chr19	3755021	3785924	6294	INTRON4	3779309	3779951	25.9917	4.11333
REFSEQ	NM_001348	DAPK3	chr19	3909451	3920826	925	INTRON1	3919729	3920074	11.9835	3.10667
REFSEQ	NM_030662	MAP2K2	chr19	4041328	4075126	19263	INTRON3	4055572	4056154	20.5031	3.43
REFSEQ	NM_018074	FLJ10374	chr19	4198107	4220083	-3	PROMO	4197810	4198399	35.9458	4.20143
REFSEQ	NM_144615	MGC23244	chr19	4243228	4253428	2	EXON1	4253279	4253574	15.1276	3.49
REFSEQ	NM_017720	STAP2	chr19	4275040	4289847	10090	EXON6	4279527	4279987	28.5246	3.98
REFSEQ	NM_003025	SH3GL1	chr19	4311367	4351471	32261	INTRON1	4318989	4319431	17.182	3.6275
REFSEQ	NM_003025	SH3GL1	chr19	4311367	4351471	31158	INTRON1	4320092	4320534	12.0385	3.30667
REFSEQ	NM_003025	SH3GL1	chr19	4311367	4351471	19954	INTRON1	4331296	4331738	20.6015	3.54
REFSEQ	NM_003025	SH3GL1	chr19	4311367	4351471	13693	INTRON1	4337631	4337926	18.1039	3.19
REFSEQ	NM_025241	UBXD1	chr19	4396260	4408790	8060	INTRON4	4400534	4400927	14.3035	3.14333
REFSEQ	NM_025241	UBXD1	chr19	4396260	4408790	-175	PROMO	4408818	4409113	30.4352	3.505
REFSEQ	NM_032631	HDGF2	chr19	4423254	4453213	-365	PROMO	4422548	4423231	65.2469	5.375
REFSEQ	NM_133327	SEMA6B	chr19	4493599	4509503	1681	INTRON4	4507448	4508197	22.6121	4.05714
EST	CN263594		chr19	4514862	4885831	184988	INTRON3	4699752	4699949	25.5361	3.43
EST	AA779047		chr19	4534892	4535125	-376	PROMO	4534369	4534664	14.9395	3.12
EST	AW867531		chr19	4584785	4585365	954		4585543	4585936	35.5969	3.572
REFSEQ	NM_139159	DPP9	chr19	4626236	4674875	-574	PROMO	4674963	4675936	11.5954	3.155
REFSEQ	NM_174947	C19orf30	chr19	4720151	4723531	162	EXON1	4720117	4720510	11.1952	3.08333
GENBANK	BC035331		chr19	4766943	4782716	-122	PROMO	4782638	4783038	14.3035	3.18667
REFSEQ	NM_182919	TICAM1	chr19	4766991	4769451	5260		4764044	4764339	14.4458	3.04667
EST	DB144988		chr19	4830951	4831380	1666		4829420	4830009	44.2922	4.47875
REFSEQ	NM_013282	UHRF1	chr19	4861565	4913164	612	INTRON1	4861703	4862652	58.4897	5.855
REFSEQ	NM_013282	UHRF1	chr19	4861565	4913164	6259	INTRON1	4867530	4868119	57.6086	5.09556
REFSEQ	NM_015015	JMJD2B	chr19	4920131	5104606	7367	INTRON1	4927279	4927718	12.0385	3.41
REFSEQ	NM_015015	JMJD2B	chr19	4920131	5104606	63631	INTRON2	4983590	4983934	11.1564	2.98
EST	AI914546		chr19	5534039	5534227	-2608	PROMO	5531210	5531652	19.0824	3.4075
REFSEQ	NM_014649	SAFB2	chr19	5538010	5573938	36620		5536598	5538038	29.524	5.1
REFSEQ	NM_014649	SAFB2	chr19	5538010	5573938	29546	INTRON15	5544175	5544610	17.182	3.385
REFSEQ	NM_002967	SAFB	chr19	5574163	5619488	2567	INTRON1	5576560	5576901	11.1564	3.18333
REFSEQ	NM_002967	SAFB	chr19	5574163	5619488	4518	INTRON2	5578453	5578910	23.7572	3.57
REFSEQ	NM_205767	P117	chr19	5629432	5631911	149	EXON1	5631468	5632057	28.13	3.73667
REFSEQ	NM_015414	RPL36	chr19	5641345	5642676	467	INTRON1	5641371	5642254	39.0315	4.89182
REFSEQ	NM_152784	TMEM146	chr19	5671687	5729741	106	EXON1	5671597	5671990	21.295	3.2525
REFSEQ	NM_020175	DUS3L	chr19	5736154	5742190	358	INTRON1	5741293	5742372	34.6668	4.89333
REFSEQ	NM_175614	NDUFA11	chr19	5845685	5855025	-121	PROMO	5854827	5855465	25.8311	4.12714
REFSEQ	NM_007322	RANBP3	chr19	5868016	5929103	16014	INTRON1	5912826	5913352	37.3562	3.482
REFSEQ	NM_134433	RFX2	chr19	5944175	6061554	53227	INTRON1	6008076	6008579	19.0615	3.6175
REFSEQ	NM_134433	RFX2	chr19	5944175	6061554	49975	INTRON1	6010828	6012331	22.0165	4.653
REFSEQ	NM_134433	RFX2	chr19	5944175	6061554	47906	INTRON1	6013207	6014089	39.8863	4.931
REFSEQ	NM_134433	RFX2	chr19	5944175	6061554	44268	INTRON1	6016706	6017867	22.8069	4.26125
REFSEQ	NM_134433	RFX2	chr19	5944175	6061554	23151	INTRON1	6037626	6039180	77.8204	8.02917
REFSEQ	NM_134433	RFX2	chr19	5944175	6061554	10119	INTRON1	6051066	6051804	81.302	5.995
REFSEQ	NM_030924	ACSBG2	chr19	6086709	6144112	25804	INTRON6	6112219	6112808	59.6334	4.31222
REFSEQ	NM_005934	MLLT1	chr19	6161392	6230959	66855	EXON12	6163908	6164301	11.1952	3.88667
REFSEQ	NM_005934	MLLT1	chr19	6161392	6230959	45502	INTRON3	6185310	6185605	14.9395	3.05667
REFSEQ	NM_005934	MLLT1	chr19	6161392	6230959	36401	INTRON3	6194386	6194730	23.6455	3.165
REFSEQ	NM_133492	ASAH3	chr19	6257724	6284562	8432	INTRON1	6275934	6276327	29.0753	3.97
EST	DB343361		chr19	6290031	6290493	1578		6291390	6291829	66.5487	4.61875
REFSEQ	NM_032306	ALKBH7	chr19	6323443	6326040	173	EXON1	6323420	6323813	11.3363	3.47
REFSEQ	NM_002096	GTF2F1	chr19	6330580	6344184	-207	PROMO	6343729	6345053	29.5093	4.76273
REFSEQ	NM_003685	KHSRP	chr19	6364358	6375805	-516	PROMO	6376068	6376575	19.4728	3.2125
REFSEQ	NM_024103	SLC25A23	chr19	6391074	6410781	1703	INTRON2	6408857	6409299	17.3074	3.805
REFSEQ	NM_024103	SLC25A23	chr19	6391074	6410781	-388	PROMO	6410875	6411464	28.6492	4.60833
REFSEQ	NM_024898	DENND1C	chr19	6418218	6432798	153	INTRON1	6432010	6433281	46.594	5.7575
OUT	OUT	OUT	chr19	6467671	6468064	-4000	OUT	6467671	6468064	11.1952	3.49333
REFSEQ	NM_003811	TNFSF9	chr19	6482036	6486933	1853	INTRON2	6483644	6484135	27.1876	3.634
EST	DW432642		chr19	6501090	6501331	1910		6502804	6503197	22.8631	3.715
OUT	OUT	OUT	chr19	6592794	6593036	-4000	OUT	6592794	6593036	55.4955	3.926
REFSEQ	NM_172014	TNFSF14	chr19	6615565	6621599	562	EXON2	6620695	6621380	64.8963	4.911
REFSEQ	NM_000064	C3	chr19	6628846	6671662	45690		6625608	6626337	83.8587	5.83286
REFSEQ	NM_000064	C3	chr19	6628846	6671662	23231	EXON21	6648214	6648649	17.6849	3.295
REFSEQ	NM_000064	C3	chr19	6628846	6671662	1320	EXON2	6670170	6670514	13.1033	3.28
REFSEQ	NM_001080452	GPR108	chr19	6680924	6688633	9091		6679321	6679763	13.6781	3.31333
REFSEQ	NM_001080452	GPR108	chr19	6680924	6688633	-568	PROMO	6688557	6689845	23.0636	4.41333
REFSEQ	NM_004240	TRIP10	chr19	6690706	6702528	13746		6704256	6704649	11.1952	2.91667
REFSEQ	NM_005490	SH2D3A	chr19	6703174	6718480	-255	PROMO	6718173	6719297	63.3894	6.45056
REFSEQ	NM_005428	VAV1	chr19	6723721	6808371	502	INTRON1	6723463	6724983	51.6342	7.15
REFSEQ	NM_005428	VAV1	chr19	6723721	6808371	29122	INTRON1	6751984	6753703	62.9279	6.91368
OUT	OUT	OUT	chr19	6813764	6814154	-4000	OUT	6813764	6814154	21.105	3.68
OUT	OUT	OUT	chr19	6827781	6828144	-4000	OUT	6827781	6828144	41.84	3.99
REFSEQ	NM_001974	EMR1	chr19	6838581	6891463	4553	INTRON2	6843011	6843257	55.4955	4.7
REFSEQ	NM_001974	EMR1	chr19	6838581	6891463	16299	EXON7	6854730	6855031	21.3367	3.1625
EST	BX113115		chr19	6981587	6983732	-1670	PROMO	6979788	6980047	55.4955	3.886
EST	BX113115		chr19	6989044	6991190	-1624	PROMO	6992684	6992944	55.4955	3.836
REFSEQ	NM_000208	INSR	chr19	7063265	7245011	110562	INTRON3	7134171	7134728	17.7337	3.2975
REFSEQ	NM_000208	INSR	chr19	7063265	7245011	101538	INTRON2	7143326	7143621	13.2547	3.67
REFSEQ	NM_000208	INSR	chr19	7063265	7245011	96801	INTRON2	7147941	7148480	25.5724	3.474
REFSEQ	NM_000208	INSR	chr19	7063265	7245011	85733	INTRON2	7158989	7159567	38.2221	4.39714
EST	AW861523		chr19	7196351	7474685	166129	INTRON2	7308060	7309053	51.0547	5.38917
EST	BM455761		chr19	7320061	7346706	475	INTRON1	7319564	7321509	69.9233	8.36815
REFSEQ	NM_006702	PNPLA6	chr19	7505042	7532652	1579	INTRON3	7506302	7506940	26.9102	4.05571
REFSEQ	NM_006702	PNPLA6	chr19	7505042	7532652	10672	INTRON16	7515518	7515911	31.1672	3.524
REFSEQ	NM_020196	XAB2	chr19	7590411	7600439	12874		7587344	7587786	12.9566	3.43333
REFSEQ	NM_174918	MCEMP1	chr19	7647942	7650719	54	EXON1	7647349	7648643	50.8787	6.05
REFSEQ	NM_001042461	TRAPPC5	chr19	7651763	7653748	887	INTRON1	7652454	7652847	13.0553	3.18333
REFSEQ	NM_002002	FCER2	chr19	7659662	7672997	-3859	PROMO	7676488	7677224	74.015	5.62231
REFSEQ	NM_145245	EVI5L	chr19	7801242	7835861	-516	PROMO	7800407	7801045	62.775	5.027
REFSEQ	NM_001080403	FLJ22184	chr19	7839604	7849956	10086	EXON15	7839625	7840116	18.0582	3.2525
REFSEQ	NM_001080403	FLJ22184	chr19	7839604	7849956	7504	EXON11	7841643	7843261	51.9949	6.96095
REFSEQ	NM_006351	TIMM44	chr19	7897603	7914538	-224	PROMO	7914492	7915032	28.309	3.87667
REFSEQ	NM_001419	ELAVL1	chr19	7929457	7976529	3191	INTRON1	7973215	7973461	15.0583	3.20333
GENBANK	AY203940		chr19	7962844	8305314	139659	INTRON6	8164695	8166616	48.7353	6.0125
GENBANK	AY203940		chr19	7962844	8305314	137639	INTRON6	8167499	8167852	16.8495	3.21
REFSEQ	NM_024552	LASS4	chr19	8180256	8233302	5748	INTRON2	8185930	8186078	30.9155	3.03333
REFSEQ	NM_024552	LASS4	chr19	8180256	8233302	31132	INTRON2	8211016	8211761	53.9046	4.82545
REFSEQ	NM_016579	CD320	chr19	8273010	8279239	3345	INTRON2	8275747	8276042	22.091	3.24
EST	BF376720		chr19	8326736	8326982	50	EXON1	8326513	8327060	25.0303	3.66
REFSEQ	NM_139314	ANGPTL4	chr19	8335010	8345257	3402	INTRON3	8338172	8338653	21.2546	3.3575
REFSEQ	NM_004218	RAB11B	chr19	8361295	8374479	435	INTRON1	8361485	8361976	18.6694	3.345
REFSEQ	NM_004218	RAB11B	chr19	8361295	8374479	1589	INTRON1	8362712	8363056	10.9952	3.00667
REFSEQ	NM_004218	RAB11B	chr19	8361295	8374479	8202	INTRON1	8369325	8369669	14.5475	3.27
REFSEQ	NM_032152	PRAM1	chr19	8460940	8473495	16573		8456726	8457119	11.1952	3.33333
REFSEQ	NM_032152	PRAM1	chr19	8460940	8473495	15161		8457706	8458963	53.8201	6.18
REFSEQ	NM_032152	PRAM1	chr19	8460940	8473495	8294	INTRON4	8464982	8465421	27.3768	4.084
REFSEQ	NM_012335	MYO1F	chr19	8491998	8548307	8002	INTRON1	8539841	8540770	64.8958	5.43769
REFSEQ	NM_012335	MYO1F	chr19	8491998	8548307	6256	INTRON1	8541855	8542248	35.7586	3.734
EST	DW447659		chr19	8639348	8639544	4344		8634963	8635438	15.5383	2.93
EST	AA400680		chr19	8804740	8805174	-130	PROMO	8804216	8805005	45.5421	4.713
OUT	OUT	OUT	chr19	9047113	9047710	-4000	OUT	9047113	9047710	49.1894	4.60875
REFSEQ	NM_152476	ZNF560	chr19	9438030	9470279	368	INTRON1	9469717	9470105	11.7594	3.14667
REFSEQ	NM_152289	ZNF561	chr19	9580139	9592899	-76	PROMO	9592681	9593270	49.0809	4.38625
EST	AJ705534		chr19	9763372	9763630	-376	PROMO	9763859	9764154	14.4458	2.97333
REFSEQ	NM_006221	PIN1	chr19	9806998	9821358	-570	PROMO	9806085	9806772	45.9945	4.82556
REFSEQ	NM_001379	DNMT1	chr19	10105022	10166811	818	INTRON1	10165601	10166386	20.5912	4.03286
REFSEQ	NM_000201	ICAM1	chr19	10242778	10258291	-373	PROMO	10241867	10242944	20.0648	4.20375
REFSEQ	NM_022377	ICAM4	chr19	10258649	10260198	-1244	PROMO	10257125	10257685	12.4694	2.85667
REFSEQ	NM_022377	ICAM4	chr19	10258649	10260198	113	EXON1	10258258	10259266	30.927	4.70455
REFSEQ	NM_001031734	MGC19604	chr19	10281890	10287691	4965	INTRON3	10282530	10282923	11.6533	3.21
REFSEQ	NM_133452	RAVER1	chr19	10287888	10305314	583	INTRON1	10304314	10305148	48.4597	5.12818
REFSEQ	NM_003331	TYK2	chr19	10322208	10352211	-265	PROMO	10352035	10352918	48.8433	4.95636
EST	CN268940		chr19	10376731	10377862	3977		10380536	10380880	10.9952	2.91
GENBANK	AY593872		chr19	10388448	10439325	121	EXON2	10388373	10388766	11.1952	3.55667
GENBANK	L20965		chr19	10392332	10440169	3492	INTRON2	10395456	10396192	16.6032	3.94
REFSEQ	NM_032885	ATG4D	chr19	10515646	10525093	10112		10525513	10526004	47.4783	4.03571
REFSEQ	NM_178159	FLJ12949	chr19	10524760	10537702	-188	PROMO	10537645	10538136	45.5937	4.75143
REFSEQ	NM_079421	CDKN2D	chr19	10538138	10540655	-264	PROMO	10540690	10541148	15.7794	3.2625
REFSEQ	NM_012218	ILF3	chr19	10625987	10664093	-230	PROMO	10625536	10625978	18.1917	3.5625
REFSEQ	NM_012218	ILF3	chr19	10625987	10664093	1623	INTRON1	10627292	10627928	20.4147	3.81667
REFSEQ	NM_004945	DNM2	chr19	10689754	10803579	-384	PROMO	10689125	10689616	23.3237	3.672
REFSEQ	NM_004945	DNM2	chr19	10689754	10803579	13720	INTRON1	10703327	10703622	18.1039	3.38667
REFSEQ	NM_004945	DNM2	chr19	10689754	10803579	41906	INTRON2	10731062	10732259	67.7015	6.39562
REFSEQ	NM_004945	DNM2	chr19	10689754	10803579	62363	INTRON5	10751921	10752314	33.4758	3.642
REFSEQ	NM_004945	DNM2	chr19	10689754	10803579	95059	INTRON14	10784588	10785039	46.5499	3.632
REFSEQ	NM_006858	TMED1	chr19	10804115	10807983	316	INTRON1	10806956	10808378	37.241	5.87063
EST	BG680973		chr19	10823378	11104465	90528	INTRON1	10913808	10914005	25.5361	3.12667
REFSEQ	NM_003072	SMARCA4	chr19	10932605	11033952	97629	INTRON31	11030038	11030431	11.1952	3.00333
REFSEQ	NM_000527	LDLR	chr19	11061131	11105490	1780	INTRON1	11062020	11063802	25.7016	5.0975
REFSEQ	NM_000527	LDLR	chr19	11061131	11105490	5600	INTRON1	11066417	11067046	48.7512	4.2425
REFSEQ	NM_000527	LDLR	chr19	11061131	11105490	48600		11109461	11110001	46.7216	4.255
EST	CN413801		chr19	11109905	11110011	-937	PROMO	11110686	11111210	16.6672	2.96667
REFSEQ	NM_015493	ANKRD25	chr19	11135946	11167496	809	INTRON2	11166123	11167251	35.9623	5.36846
REFSEQ	NM_015493	ANKRD25	chr19	11135946	11167496	-1569	PROMO	11168893	11169237	14.5642	3.04667
REFSEQ	NM_020812	DOCK6	chr19	11170972	11234128	40603	INTRON28	11193381	11193670	21.3367	3.4125
EST	AI904348		chr19	11253250	11253430	1723		11251535	11251879	41.84	4.22
REFSEQ	NM_004283	RAB3D	chr19	11296093	11311321	15482		11295286	11296393	35.1592	5.18083
REFSEQ	NM_004283	RAB3D	chr19	11296093	11311321	2366	EXON2	11308783	11309127	16.8495	3.32667
REFSEQ	NM_198536	UNQ501	chr19	11314457	11317722	1503	INTRON2	11316050	11316389	53.9563	4.18167
REFSEQ	NM_175871	FLJ35119	chr19	11346382	11348627	608	INTRON1	11346573	11347408	18.5044	3.78
REFSEQ	NM_002743	PRKCSH	chr19	11407268	11422780	-101	PROMO	11406750	11407584	45.5138	4.84182
REFSEQ	NM_002743	PRKCSH	chr19	11407268	11422780	19263		11426299	11426764	12.54	3.22
REFSEQ	NM_032281	ELAVL3	chr19	11423142	11452803	17509	INTRON3	11435098	11435491	23.1942	3.22
REFSEQ	NM_144566	ZNF700	chr19	11896899	11922577	-233	PROMO	11896519	11896814	14.9395	3.06
REFSEQ	NM_000528	MAN2B1	chr19	12618321	12638828	1672	INTRON3	12636886	12637426	29.384	3.93833
REFSEQ	NM_016145	PTD008	chr19	12639886	12641449	660	INTRON2	12640544	12641035	23.3237	3.746
REFSEQ	NM_032301	FBXW9	chr19	12660729	12668455	7665	EXON10	12660202	12661379	12.7952	3.66333
REFSEQ	NM_024038	MGC2803	chr19	12702454	12706529	3305	EXON2	12702981	12703468	17.6623	3.6975
REFSEQ	NM_004317	ASNA1	chr19	12709305	12720137	108	EXON1	12709195	12709631	25.6804	3.806
REFSEQ	NM_013312	HOOK2	chr19	12734816	12747337	-2141	PROMO	12749306	12749650	15.0884	3.51667
EST	AW885514		chr19	12756352	12756915	1326		12757313	12758044	24.2105	3.91714
REFSEQ	NM_002229	JUNB	chr19	12763309	12765124	-2711	PROMO	12760234	12760962	40.0384	5.073
REFSEQ	NM_002229	JUNB	chr19	12763309	12765124	-677	PROMO	12762093	12763172	51.4549	5.50733
REFSEQ	NM_002229	JUNB	chr19	12763309	12765124	1278	EXON1	12764391	12764784	17.1572	3.665
REFSEQ	NM_013976	GCDH	chr19	12862973	12871782	-143	PROMO	12862487	12863174	36.4138	4.28625
GENBANK	BC035819		chr19	12870895	12890150	3958	INTRON1	12885990	12886395	31.2236	3.7225
REFSEQ	NM_004461	FARSA	chr19	12894283	12905558	14545		12890792	12891234	20.0048	3.3025
REFSEQ	NM_004343	CALR	chr19	12910422	12916303	-948	PROMO	12909077	12909871	36.8166	4.63222
REFSEQ	NM_002501	NFIX	chr19	12967583	13070609	83980	INTRON7	13051244	13051882	31.4683	4.02
REFSEQ	NM_005583	LYL1	chr19	13070847	13074681	3218	EXON4	13070396	13072530	32.2055	6.03412
REFSEQ	NM_005583	LYL1	chr19	13070847	13074681	-1141	PROMO	13074778	13076867	56.8015	7.55565
REFSEQ	NM_017722	TRMT1	chr19	13076715	13088332	-185	PROMO	13088242	13088792	37.2569	3.79167
REFSEQ	NM_004907	IER2	chr19	13122281	13126716	-146	PROMO	13121939	13122332	11.1952	3.15333
REFSEQ	NM_004907	IER2	chr19	13122281	13126716	2594	EXON2	13124581	13125170	35.2959	4.25429
REFSEQ	NM_004907	IER2	chr19	13122281	13126716	4433	EXON2	13125904	13127525	13.0466	3.4
EST	DW411904		chr19	13132536	13134178	3119		13134552	13136758	43.6804	7.0195
EST	BU074791		chr19	13139641	13140369	-11	PROMO	13139261	13139999	49.9343	4.703
EST	BI053097		chr19	13143751	13144017	-443	PROMO	13144239	13144681	30.9191	3.75
OUT	OUT	OUT	chr19	13152735	13154224	-4000	OUT	13152735	13154224	36.8612	4.97909
REFSEQ	NM_023035	CACNA1A	chr19	13179114	13478317	245018	EXON26	13233008	13233591	40.5335	4.46875
REFSEQ	NM_023035	CACNA1A	chr19	13179114	13478317	229004	INTRON22	13249166	13249461	12.8622	3.02333
REFSEQ	NM_014047	HSPC023	chr19	13746256	13750584	130	EXON1	13746094	13746678	32.6786	3.93167
OUT	OUT	OUT	chr19	13759490	13759992	-4000	OUT	13759490	13759992	32.6749	3.55
REFSEQ	NM_023072	ZSWIM4	chr19	13767273	13804044	30772	INTRON11	13797824	13798266	11.9603	3.23333
REFSEQ	NM_023072	ZSWIM4	chr19	13767273	13804044	38767		13805819	13806261	17.182	3.4425
REFSEQ	NM_023072	ZSWIM4	chr19	13767273	13804044	40976		13807465	13809034	41.7139	6.50778
GENBANK	AK129685		chr19	13809619	13812000	633	EXON1	13810705	13812029	42.1877	5.76
GENBANK	AK129685		chr19	13809619	13812000	-1072	PROMO	13812851	13813293	16.0316	3.2425
EST	AV740721		chr19	13819918	13820038	-717	PROMO	13818334	13820068	46.8221	6.66737
EST	CR980232		chr19	13821963	13822771	-200	PROMO	13822701	13823242	27.2299	3.574
EST	BE157275		chr19	13831548	13831884	1867		13833292	13833538	13.5465	3.00667
REFSEQ	NM_024323	MGC11271	chr19	13854167	13877909	23899		13853838	13854182	11.64	2.94667
REFSEQ	NM_024323	MGC11271	chr19	13854167	13877909	18729	INTRON6	13858792	13859568	28.0579	4.2075
REFSEQ	NM_138353	LOC90379	chr19	13924318	13933254	-218	PROMO	13923855	13924346	14.5191	3.44333
REFSEQ	NM_002918	RFX1	chr19	13933352	13978097	19655	INTRON2	13958197	13958688	21.3983	4.508
REFSEQ	NM_002918	RFX1	chr19	13933352	13978097	1123	INTRON1	13976777	13977172	12.3373	3.18333
REFSEQ	NM_002918	RFX1	chr19	13933352	13978097	-140	PROMO	13978003	13978472	21.7353	4
REFSEQ	NM_004843	IL27RA	chr19	14003261	14025025	704	INTRON1	14003818	14004113	10.7952	3.18333
REFSEQ	NM_014921	LPHN1	chr19	14119550	14177997	-1415	PROMO	14178667	14180158	78.6463	8.2376
EST	BE779829		chr19	14225189	14225885	123	EXON2	14225515	14226010	21.5579	3.766
EST	DA691808		chr19	14277269	14335802	7724	INTRON1	14327735	14328422	57.175	5.15182
EST	CD690809		chr19	14297163	14342008	297	INTRON1	14341539	14341883	22.35	3.395
EST	DW447790		chr19	14345739	14345934	1670		14343994	14344534	21.9372	3.674
EST	AV764014		chr19	14345927	14346999	-339	PROMO	14346946	14347731	53.5127	5.26636
REFSEQ	NM_078481	CD97	chr19	14353212	14380533	238	INTRON1	14352753	14354148	47.2391	6.15824
REFSEQ	NM_078481	CD97	chr19	14353212	14380533	2934	INTRON1	14355827	14356465	48.1457	4.37889
REFSEQ	NM_005804	DDX39	chr19	14380630	14391171	-153	PROMO	14391079	14391570	20.8649	3.31
REFSEQ	NM_213560	PKN1	chr19	14412085	14443678	-102	PROMO	14411767	14412200	11.376	3.03667
REFSEQ	NM_000955	PTGER1	chr19	14444278	14447174	-1476	PROMO	14448380	14448920	29.384	3.85167
REFSEQ	NM_138501	GPSN2	chr19	14501381	14537791	22053	INTRON1	14523262	14523606	39.0405	3.61
REFSEQ	NM_152921	EMR2	chr19	14704204	14750353	1950	INTRON2	14747687	14749120	29.645	5.25154
EST	BF184739		chr19	14759221	14764005	-3593	PROMO	14755458	14755798	13.2645	4.02333
EST	BF184739		chr19	14759221	14764005	-2330	PROMO	14756550	14757233	58.4313	5.10727
EST	BF184739		chr19	14759221	14764005	65	EXON1	14759115	14759457	26.6023	3.495
EST	AW882572		chr19	14988523	15208845	193872	INTRON2	15182144	15182647	12.1992	3.20667
REFSEQ	NM_000435	NOTCH3	chr19	15131444	15172792	3260	INTRON1	15169158	15169906	20.9903	4.05286
REFSEQ	NM_014371	AKAP8L	chr19	15351858	15390833	-3	PROMO	15390591	15391082	25.0312	4.326
REFSEQ	NM_052890	PGLYRP2	chr19	15440462	15451312	15310		15435494	15436511	42.9493	5.39077
REFSEQ	NM_052890	PGLYRP2	chr19	15440462	15451312	9464	INTRON3	15441701	15441996	14.9395	3.64
REFSEQ	NM_052890	PGLYRP2	chr19	15440462	15451312	3039	EXON2	15447905	15448641	49.7737	4.795
REFSEQ	NM_173483	FLJ39501	chr19	15480336	15524127	16899	EXON3	15497013	15497458	31.7508	3.77
REFSEQ	NM_173483	FLJ39501	chr19	15480336	15524127	40307	INTRON11	15520398	15520889	23.3237	3.482
REFSEQ	NM_007253	CYP4F8	chr19	15587028	15601445	14149	EXON13	15600956	15601398	12.0385	3.14
REFSEQ	NM_003290	TPM4	chr19	16048324	16074408	2265	INTRON1	16050174	16051004	34.3183	4.38222
REFSEQ	NM_003290	TPM4	chr19	16048324	16074408	10088	INTRON3	16058167	16058658	44.0283	4.62
REFSEQ	NM_005370	RAB8A	chr19	16083489	16105443	7122	INTRON2	16090243	16090979	53.0338	5.022
REFSEQ	NM_032855	HSH2D	chr19	16105837	16130375	5879	INTRON1	16111495	16111937	38.0299	4.23
EST	BQ183849		chr19	16255171	16265386	376	INTRON1	16255207	16255888	36.8449	4.27875
REFSEQ	NM_016270	KLF2	chr19	16296650	16299337	3275		16299325	16300525	24.7019	4.60556
EST	BU680312		chr19	16317588	16319311	-3267	PROMO	16314124	16314518	11.7944	3.23333
REFSEQ	NM_021235	EPS15L1	chr19	16333407	16443762	104940	INTRON22	16338614	16339031	17.1779	3.21
REFSEQ	NM_021235	EPS15L1	chr19	16333407	16443762	26763	INTRON1	16416828	16417171	13.1033	3.00333
REFSEQ	NM_145046	CALR3	chr19	16450887	16468003	-5	PROMO	16467812	16468205	11.1952	3.10333
REFSEQ	NM_024881	SLC35E1	chr19	16523583	16544193	17231	EXON5	16526658	16527267	35.9855	4.09429
REFSEQ	NM_024881	SLC35E1	chr19	16523583	16544193	5854	INTRON4	16538024	16538655	71.5682	5.17636
REFSEQ	NM_004831	CRSP7	chr19	16546717	16600015	39833	INTRON1	16559937	16560428	18.9475	3.4225
REFSEQ	NM_004831	CRSP7	chr19	16546717	16600015	33507	INTRON1	16565901	16567115	26.3648	4.637
REFSEQ	NM_004831	CRSP7	chr19	16546717	16600015	-985	PROMO	16600778	16601222	19.8043	3.31
REFSEQ	NM_001007525	LOC284434	chr19	16691786	16789761	-265	PROMO	16691303	16691740	11.9871	3.21
REFSEQ	NM_003950	F2RL3	chr19	16860825	16863828	-79	PROMO	16860501	16860992	44.2382	4.59429
REFSEQ	NM_015692	CPAMD8	chr19	16864762	16998625	75029	INTRON20	16923400	16923793	29.9967	3.858
REFSEQ	NM_015692	CPAMD8	chr19	16864762	16998625	25102	INTRON9	16973253	16973793	21.1186	3.396
REFSEQ	NM_033417	NY-SAR-48	chr19	17021572	17047343	-822	PROMO	17047969	17048362	12.2874	3.31333
REFSEQ	NM_004145	MYO9B	chr19	17073527	17185103	8514	INTRON1	17081747	17082336	28.9263	4.145
REFSEQ	NM_004145	MYO9B	chr19	17073527	17185103	24147	INTRON1	17097108	17098241	66.3569	6.45125
REFSEQ	NM_004145	MYO9B	chr19	17073527	17185103	70618	EXON11	17143949	17144342	11.1952	3.15
REFSEQ	NM_004145	MYO9B	chr19	17073527	17185103	82083	INTRON14	17155420	17155801	25.3361	2.9
REFSEQ	NM_023937	MRPL34	chr19	17277476	17278652	-41	PROMO	17277235	17277635	19.101	3.555
REFSEQ	NM_024050	DDA1	chr19	17281353	17292098	114	INTRON1	17281188	17281747	27.197	4.22833
REFSEQ	NM_020959	TMEM16H	chr19	17295033	17306638	-82	PROMO	17306453	17306988	19.8593	3.6175
REFSEQ	NM_133644	GTPBP3	chr19	17309363	17313823	-100	PROMO	17308846	17309680	54.2123	4.91333
REFSEQ	NM_004335	BST2	chr19	17374755	17377384	-398	PROMO	17377110	17378454	29.5985	4.736
REFSEQ	NM_138401	LOC93343	chr19	17391911	17397140	4739	INTRON8	17396429	17396871	14.8274	3.12667
REFSEQ	NM_198580	SLC27A1	chr19	17442299	17477977	29634	INTRON7	17471639	17472228	41.8544	4.50375
REFSEQ	NM_173544	BCNP1	chr19	17495109	17525454	33	EXON1	17494848	17495437	70.1167	4.834
REFSEQ	NM_024656	GLT25D1	chr19	17527510	17554965	-2186	PROMO	17525071	17525578	29.0932	3.418
REFSEQ	NM_024656	GLT25D1	chr19	17527510	17554965	-414	PROMO	17526774	17527419	42.5598	4.26857
REFSEQ	NM_024656	GLT25D1	chr19	17527510	17554965	658	INTRON1	17527996	17528340	14.5475	3.22333
REFSEQ	NM_001080421	UNC13A	chr19	17573136	17660401	82072	INTRON42	17578084	17578575	22.361	3.76
REFSEQ	NM_001080421	UNC13A	chr19	17573136	17660401	33539	INTRON12	17626641	17627083	18.5767	3.395
REFSEQ	NM_018174	BPY2IP1	chr19	17691302	17706324	-1931	PROMO	17689093	17689650	29.0913	3.762
REFSEQ	NM_018174	BPY2IP1	chr19	17691302	17706324	-227	PROMO	17690903	17691247	20.0308	3.3775
REFSEQ	NM_018174	BPY2IP1	chr19	17691302	17706324	2378	INTRON2	17693508	17693852	26.9716	3.5575
REFSEQ	NM_018174	BPY2IP1	chr19	17691302	17706324	6305	INTRON4	17697411	17697804	11.1952	3.14333
REFSEQ	NM_015122	FCHO1	chr19	17723335	17760355	9	EXON1	17723025	17723663	64.1679	5.24182
REFSEQ	NM_014256	B3GNT3	chr19	17766918	17785385	8417	INTRON1	17775188	17775483	28.6114	3.8475
REFSEQ	NM_000215	JAK3	chr19	17797960	17819800	-62	PROMO	17819497	17820227	43.0338	4.67667
REFSEQ	NM_000215	JAK3	chr19	17797960	17819800	-2680	PROMO	17822283	17822677	60.9979	4.04143
GENBANK	J03909		chr19	17880230	18149923	113052	INTRON3	17993015	17993550	59.732	4.2925
GENBANK	J03909		chr19	17880230	18149923	115673	INTRON3	17995622	17996184	52.4879	4.36625
GENBANK	J03909		chr19	17880230	18149923	136737	INTRON3	18016771	18017164	23.9667	3.38
REFSEQ	NM_002248	KCNN1	chr19	17923110	17970929	14682	INTRON2	17937202	17938382	39.8873	5.35385
REFSEQ	NM_002248	KCNN1	chr19	17923110	17970929	18582	INTRON2	17941324	17942060	16.2288	3.76667
REFSEQ	NM_001025604	ARRDC2	chr19	17972943	17985905	-242	PROMO	17972505	17972898	19.3852	3.7175
REFSEQ	NM_001025604	ARRDC2	chr19	17972943	17985905	1466	INTRON1	17974213	17974606	33.4758	3.696
GENBANK	BX647221		chr19	18030804	18070626	7447	INTRON1	18062879	18063479	56.6041	4.63444
GENBANK	AB011133		chr19	18069604	18123494	11925	INTRON2	18081258	18081800	32.5427	4.34333
REFSEQ	NM_005027	PIK3R2	chr19	18125015	18142344	-614	PROMO	18124180	18124622	19.5019	3.5475
REFSEQ	NM_032683	FKSG24	chr19	18165039	18168548	-267	PROMO	18164481	18165064	54.9902	4.43333
EST	BI015795		chr19	18258432	18258671	-514	PROMO	18259013	18259357	15.3048	3.37667
EST	BG055799		chr19	18260277	18260588	-1645	PROMO	18261972	18262495	40.1429	4.07167
EST	BG055799		chr19	18260277	18260588	-3077	PROMO	18263493	18263837	16.7274	3.32667
REFSEQ	NM_012321	LSM4	chr19	18278717	18294958	19535		18275227	18275620	23.3997	3.3075
REFSEQ	NM_012321	LSM4	chr19	18278717	18294958	18322		18276342	18276931	26.6362	4.325
REFSEQ	NM_012321	LSM4	chr19	18278717	18294958	4786	INTRON1	18289706	18290638	41.7762	4.8
REFSEQ	NM_017712	PGPEP1	chr19	18312407	18341763	781	INTRON1	18313016	18313360	17.8536	3.905
EST	DA847848		chr19	18346540	18358018	-159	PROMO	18346185	18346578	29.0753	4.356
REFSEQ	NM_032627	SSBP4	chr19	18391135	18406459	-4307	PROMO	18386311	18387346	24.8983	4.42
REFSEQ	NM_032627	SSBP4	chr19	18391135	18406459	-441	PROMO	18390351	18391038	56.615	4.704
REFSEQ	NM_032627	SSBP4	chr19	18391135	18406459	6809	INTRON1	18397748	18398141	11.1952	3.23667
REFSEQ	NM_006532	ELL	chr19	18414473	18493918	43037	INTRON1	18450613	18451150	16.1539	3.525
REFSEQ	NM_006532	ELL	chr19	18414473	18493918	25692	INTRON1	18467960	18468493	20.4928	3.608
REFSEQ	NM_006532	ELL	chr19	18414473	18493918	1064	INTRON1	18492560	18493149	23.8113	3.482
REFSEQ	NM_006532	ELL	chr19	18414473	18493918	-268	PROMO	18493941	18494432	18.9531	3.32
REFSEQ	NM_018316	KLHL26	chr19	18608837	18642302	-450	PROMO	18607995	18608780	54.3816	5.83545
EST	DW421852		chr19	18649571	18649852	-202	PROMO	18649879	18650229	14.7087	3.06667
REFSEQ	NM_000095	COMP	chr19	18754582	18763114	8484	EXON19	18754458	18754802	10.9952	3.14667
REFSEQ	NM_002911	UPF1	chr19	18803743	18840038	2447	INTRON1	18805961	18806419	16.1259	3.2425
REFSEQ	NM_198207	LASS1	chr19	18849718	18867953	16116	INTRON4	18851616	18852058	37.6425	4.43333
REFSEQ	NM_001017392	SFRS14	chr19	18964176	19005308	723	INTRON1	19004413	19004757	12.7669	3.44667
REFSEQ	NM_134440	RFXANK	chr19	19164007	19173677	1663	INTRON2	19165520	19165821	13.4427	2.95
REFSEQ	NM_172231	SF4	chr19	19248322	19292307	-138	PROMO	19292224	19292666	26.0246	3.872
EST	AA483136		chr19	19340708	19341054	-1992	PROMO	19338521	19338912	13.4979	3.15
REFSEQ	NM_017660	GATAD2A	chr19	19430396	19478789	1761	INTRON1	19431223	19433091	73.5315	8.19038
REFSEQ	NM_017660	GATAD2A	chr19	19430396	19478789	30759	INTRON2	19460935	19461376	16.9968	3.2075
REFSEQ	NM_015965	NDUFA13	chr19	19487595	19500007	256	EXON1	19487606	19488097	23.4366	3.402
REFSEQ	NM_198537	FLJ44968	chr19	19500719	19509393	3325	INTRON2	19503849	19504239	20.9614	3.3575
REFSEQ	NM_016573	GMIP	chr19	19601285	19615455	589	INTRON1	19614547	19615185	31.5392	4.30571
REFSEQ	NM_020410	ATP13A1	chr19	19617011	19633925	5771	INTRON7	19627933	19628375	16.3554	3.4275
GENBANK	BC034236		chr19	19728182	19748187	111	INTRON1	19747831	19748322	23.3237	3.908
GENBANK	AK095009		chr19	32976771	32979172	144	EXON1	32976645	32977185	29.384	3.63667
EST	AI673060		chr19	33483470	33483933	-3942	PROMO	33479406	33479650	55.4955	4.23
EST	AI673060		chr19	33483470	33483933	-2899	PROMO	33480377	33480766	12.7954	3.46
EST	AI610326		chr19	33493727	33868376	281346	INTRON3	33586856	33587204	26.6358	3.7125
EST	AI610326		chr19	33493727	33868376	276603	INTRON3	33591578	33591968	18.0168	3.53333
GENBANK	BC068609		chr19	33618134	33910427	291630	EXON10	33618621	33618974	21.7427	3.235
GENBANK	BC068609		chr19	33618134	33910427	254705	INTRON5	33655502	33655942	25.5338	3.408
GENBANK	BC038202		chr19	33674612	33815475	142857		33672392	33672845	16.3554	3.4125
EST	BF904399		chr19	34131195	34131537	209	EXON2	34130840	34131816	40.3801	5.32333
GENBANK	BC039394		chr19	34185301	34195679	-4137	PROMO	34180968	34181361	14.0408	2.93333
OUT	OUT	OUT	chr19	34375814	34376417	-4000	OUT	34375814	34376417	54.4566	4.1075
EST	AA577877		chr19	34425235	34425716	95	EXON1	34425476	34425766	26.4386	4.6425
OUT	OUT	OUT	chr19	34770212	34770663	-4000	OUT	34770212	34770663	39.4211	4.36833
REFSEQ	NM_006627	POP4	chr19	34789040	34798546	4428	INTRON3	34793296	34793640	11.8012	3.03667
OUT	OUT	OUT	chr19	34804861	34805469	-4000	OUT	34804861	34805469	27.5071	3.76
OUT	OUT	OUT	chr19	34806634	34807076	-4000	OUT	34806634	34807076	17.6849	3.165
EST	CD298784		chr19	34824043	34824704	-4191	PROMO	34828695	34829096	25.14	3.4525
REFSEQ	NM_024310	PLEKHF1	chr19	34847802	34858204	8044	INTRON1	34855685	34856007	35.6477	3.4525
OUT	OUT	OUT	chr19	34863141	34863681	-4000	OUT	34863141	34863681	28.309	4.21667
REFSEQ	NM_014717	ZNF536	chr19	35555167	35740805	35830	INTRON1	35590826	35591169	11.1564	3.04333
REFSEQ	NM_014717	ZNF536	chr19	35555167	35740805	176721	EXON4	35731692	35732085	11.3363	3.45
REFSEQ	NM_014717	ZNF536	chr19	35555167	35740805	177826	INTRON4	35732783	35733203	31.6311	3.38
OUT	OUT	OUT	chr19	36065112	36065555	-4000	OUT	36065112	36065555	17.5285	3.2575
EST	AV732011		chr19	36397271	36397946	898		36396754	36397343	30.0693	3.95167
OUT	OUT	OUT	chr19	36407916	36408260	-4000	OUT	36407916	36408260	10.9952	3.31
OUT	OUT	OUT	chr19	36444238	36444610	-4000	OUT	36444238	36444610	17.9795	3.27333
REFSEQ	NM_020856	TSHZ3	chr19	36457690	36532030	9520	INTRON1	36521863	36523158	25.5267	4.35625
GENBANK	AK097493		chr19	37208607	37230519	1765	INTRON1	37210151	37210594	36.919	4.03667
OUT	OUT	OUT	chr19	37246351	37246940	-4000	OUT	37246351	37246940	29.9808	3.79
OUT	OUT	OUT	chr19	37279804	37280389	-4000	OUT	37279804	37280389	16.1542	3.484
GENBANK	BC033328		chr19	37284839	37288662	1770	EXON1	37286051	37287733	51.9824	7.061
OUT	OUT	OUT	chr19	37308681	37309025	-4000	OUT	37308681	37309025	23.6455	3.5625
OUT	OUT	OUT	chr19	37371916	37372112	-4000	OUT	37371916	37372112	42.38	3.4
OUT	OUT	OUT	chr19	37384221	37384908	-4000	OUT	37384221	37384908	40.0503	4.88375
REFSEQ	NM_207325	DPY19L3	chr19	37588870	37667076	15855	INTRON3	37604390	37605061	40.6157	4.4325
REFSEQ	NM_004708	PDCD5	chr19	37763943	37770162	5234	INTRON4	37768958	37769397	12.2922	3.33667
REFSEQ	NM_032139	ANKRD27	chr19	37779746	37857942	40776	INTRON12	37816973	37817359	14.7616	2.89667
REFSEQ	NM_032139	ANKRD27	chr19	37779746	37857942	3234	INTRON1	37854557	37854859	13.8654	3.11333
EST	DB531293		chr19	37869838	37874373	-15	PROMO	37874192	37874585	11.1952	2.87667
REFSEQ	NM_032816	FLJ14640	chr19	38061745	38154709	-126	PROMO	38154516	38155154	21.4008	4.07
REFSEQ	NM_173479	LOC126248	chr19	38314837	38358541	26110	INTRON7	38340800	38341095	44.7051	3.5
REFSEQ	NM_173479	LOC126248	chr19	38314837	38358541	28311	INTRON7	38343001	38343296	31.1437	4.08
REFSEQ	NM_002333	LRP3	chr19	38377329	38390383	5011	INTRON2	38381710	38382971	34.3738	5.27308
REFSEQ	NM_002333	LRP3	chr19	38377329	38390383	13981		38391138	38391482	21.8283	3.8025
OUT	OUT	OUT	chr19	38442132	38444836	-4000	OUT	38442132	38444836	40.9184	7.42609
EST	BG675449		chr19	38449674	38450593	4249		38446099	38446590	12.1992	3.23667
EST	BG675449		chr19	38449674	38450593	-552	PROMO	38450581	38451709	21.5548	4.649
EST	AA081508		chr19	38469021	38469318	-694	PROMO	38469938	38470086	33.7053	4.28333
OUT	OUT	OUT	chr19	38476179	38476680	-4000	OUT	38476179	38476680	18.4292	3.5
REFSEQ	NM_001806	CEBPG	chr19	38556448	38565431	985	INTRON1	38557275	38557592	40.3524	3.772
REFSEQ	NM_000285	PEPD	chr19	38569698	38704522	48024	INTRON7	38656022	38656975	64.353	5.78643
REFSEQ	NM_000285	PEPD	chr19	38569698	38704522	24146	INTRON4	38680180	38680573	12.7392	3.05
REFSEQ	NM_000285	PEPD	chr19	38569698	38704522	8804	INTRON1	38695546	38695890	10.9952	3.11667
GENBANK	CR622600		chr19	38804708	38956224	-1691	PROMO	38802765	38803269	19.4934	3.3675
EST	AI670088		chr19	38998056	38998875	-3916	PROMO	39002570	39003012	16.3554	3.7475
OUT	OUT	OUT	chr19	39301884	39302077	-4000	OUT	39301884	39302077	25.5361	3.84
GENBANK	BX648432		chr19	39437330	39538311	15575	INTRON1	39452614	39453197	46.2579	4.9325
REFSEQ	NM_001029997	ZNF181	chr19	39916938	39925612	-294	PROMO	39916449	39916840	11.1952	3.06
GENBANK	G43303		chr19	39920418	40314814	146300	INTRON1	40168207	40168822	44.3785	4.42
REFSEQ	NM_182983	HPN	chr19	40223249	40249315	-2338	PROMO	40220716	40221106	23.3997	3.905
REFSEQ	NM_182983	HPN	chr19	40223249	40249315	5195	INTRON2	40228125	40228763	38.5924	4.24125
REFSEQ	NM_144779	FXYD5	chr19	40337466	40352625	314	EXON1	40337136	40338424	46.1176	5.77375
EST	DB042625		chr19	40396577	40397041	-1684	PROMO	40394499	40395288	57.4868	4.82714
EST	DB042625		chr19	40396577	40397041	339	EXON1	40396671	40397162	54.176	4.89
REFSEQ	NM_205835	LSR	chr19	40431398	40450705	9098	INTRON2	40440275	40440717	17.6849	3.46
REFSEQ	NM_001771	CD22	chr19	40511951	40530102	-262	PROMO	40511438	40511940	20.2763	3.505
REFSEQ	NM_001771	CD22	chr19	40511951	40530102	12594	EXON9	40524349	40524742	33.4758	3.848
EST	DA962996		chr19	40616714	40617384	-2300	PROMO	40619367	40620001	50.635	4.59
EST	T03155		chr19	40642154	40642695	-916	PROMO	40643439	40643783	21.2548	3.5625
EST	T03155		chr19	40642154	40642695	-2726	PROMO	40645346	40645497	33.7053	4.44
REFSEQ	NM_198538	SBSN	chr19	40706110	40711093	5128		40705767	40706164	13.0398	3.64667
REFSEQ	NM_024321	MGC10433	chr19	40811819	40820426	-226	PROMO	40811348	40811839	32.7869	4.13333
REFSEQ	NM_014209	ETV2	chr19	40824498	40827613	2850	INTRON5	40827029	40827667	16.942	3.752
REFSEQ	NM_014727	MLL4	chr19	40900760	40921618	-1636	PROMO	40898903	40899345	17.182	3.4325
REFSEQ	NM_001040425	U2AF1L4	chr19	40925269	40928176	445	INTRON2	40927478	40927984	17.7661	3.435
REFSEQ	NM_019104	F25965	chr19	40931351	40937259	-1	PROMO	40931129	40931571	16.4807	3.3225
REFSEQ	NM_001039887	LOC148137	chr19	40940883	40951917	77	EXON1	40940690	40941230	26.5705	3.86
REFSEQ	NM_021232	PRODH2	chr19	40982731	40996041	9298	INTRON8	40986596	40986891	28.6114	3.7175
REFSEQ	NM_199180	KIRREL2	chr19	41039663	41049876	115	EXON1	41039582	41039975	11.1952	3.09
REFSEQ	NM_014266	HCST	chr19	41085221	41087013	764	INTRON1	41085204	41086766	38.0589	5.675
REFSEQ	NM_198125	TYROBP	chr19	41087145	41091026	-1225	PROMO	41091958	41092545	42.4499	4.54125
OUT	OUT	OUT	chr19	41112670	41112935	-4000	OUT	41112670	41112935	25.5361	3.33333
EST	DA526362		chr19	41118099	41119534	-3587	PROMO	41114267	41114758	17.6623	3.7775
GENBANK	AK095672		chr19	41132225	41134261	3733		41135677	41136239	23.3683	3.76
EST	T87852		chr19	41157635	41158038	-2082	PROMO	41159899	41160341	16.3554	3.95
REFSEQ	NM_198867	ALKBH6	chr19	41191862	41196981	154	INTRON1	41196508	41197146	26.9102	4.13286
REFSEQ	NM_152658	THAP8	chr19	41217726	41237504	203	EXON1	41236933	41237669	15.7153	2.97667
REFSEQ	NM_001281	CKAP1	chr19	41297727	41308689	13036		41310371	41311156	27.9687	3.75833
REFSEQ	NM_001749	CAPNS1	chr19	41322757	41333094	-412	PROMO	41322126	41322564	11.376	3
REFSEQ	NM_152477	ZNF565	chr19	41365027	41397406	178	INTRON1	41396909	41397547	40.2198	4.2325
REFSEQ	NM_032838	ZNF566	chr19	41630417	41672177	70	INTRON1	41671592	41672622	26.982	4.524
REFSEQ	NM_001012756	ZFP260	chr19	41693433	41711010	3	EXON1	41710642	41711373	16.0252	3.39
REFSEQ	NM_144689	ZNF420	chr19	42261221	42312489	580	INTRON1	42261577	42262025	25.5378	3.424
REFSEQ	NM_152655	ZNF585A	chr19	42332840	42355455	-38	PROMO	42355073	42355914	42.1505	4.813
GENBANK	AK122892		chr19	42401024	42426663	208	INTRON1	42400520	42401945	43.0593	5.81733
GENBANK	AF289566		chr19	42448687	42450990	1354	EXON1	42449440	42449833	11.1952	3.36667
REFSEQ	NM_152360	ZNF573	chr19	42921042	42962040	326	INTRON1	42961542	42961886	10.9952	3.41333
GENBANK	BC042630		chr19	43006205	43037676	1690	INTRON2	43035817	43036156	12.6628	2.99667
REFSEQ	NM_015073	SIPA1L3	chr19	43089707	43390846	96440	INTRON1	43185755	43186540	63.4682	5.62917
REFSEQ	NM_015073	SIPA1L3	chr19	43089707	43390846	97642	INTRON1	43187202	43187497	21.3367	3.535
REFSEQ	NM_015073	SIPA1L3	chr19	43089707	43390846	113325	INTRON1	43202839	43203225	55.9793	4.29429
REFSEQ	NM_015073	SIPA1L3	chr19	43089707	43390846	141665	INTRON2	43230636	43232109	34.1371	5.35692
REFSEQ	NM_015073	SIPA1L3	chr19	43089707	43390846	296363	INTRON20	43385874	43386267	11.1952	3.13
REFSEQ	NM_001039673	YIF1B	chr19	43487583	43498446	-1287	PROMO	43499454	43500012	29.9534	3.945
REFSEQ	NM_021185	C19orf15	chr19	43518297	43553422	404	INTRON1	43518028	43519374	49.1498	6.15437
REFSEQ	NM_021185	C19orf15	chr19	43518297	43553422	26300	INTRON17	43544401	43544794	11.1952	3.3
REFSEQ	NM_000540	RYR1	chr19	43616179	43770043	103616	INTRON83	43719599	43719992	12.1962	2.96333
REFSEQ	NM_013234	EIF3S12	chr19	43801561	43819435	17894		43819234	43819676	18.4337	3.27
REFSEQ	NM_004924	ACTN4	chr19	43830166	43913010	885	INTRON1	43830535	43831567	38.025	5.23833
REFSEQ	NM_004924	ACTN4	chr19	43830166	43913010	20435	INTRON1	43850375	43850828	14.1857	2.94
REFSEQ	NM_004924	ACTN4	chr19	43830166	43913010	21949	INTRON1	43851764	43852467	39.5238	4.69125
REFSEQ	NM_004924	ACTN4	chr19	43830166	43913010	36448	INTRON1	43865873	43867355	40.4032	5.93933
REFSEQ	NM_004924	ACTN4	chr19	43830166	43913010	39100	INTRON1	43869097	43869436	14.6634	3.05333
REFSEQ	NM_004924	ACTN4	chr19	43830166	43913010	46033	INTRON1	43875684	43876714	73.0162	6.37647
REFSEQ	NM_006149	LGALS4	chr19	43984154	43995422	7545	INTRON4	43987733	43988022	21.3367	3.57
REFSEQ	NM_001533	HNRPL	chr19	44018868	44032457	1464	INTRON1	44030872	44031114	20.0324	3.04333
REFSEQ	NM_001533	HNRPL	chr19	44018868	44032457	-349	PROMO	44032389	44033223	55.2319	5.00417
REFSEQ	NM_198445	FLJ45909	chr19	44050313	44060734	21	EXON1	44060566	44060861	21.8564	3.555
REFSEQ	NM_012237	SIRT2	chr19	44061041	44082201	0	EXON1	44081882	44082520	40.6647	4.40875
REFSEQ	NM_148169	FBXO17	chr19	44123881	44135167	7112	INTRON4	44127638	44128472	56.3692	5.34917
OUT	OUT	OUT	chr19	44256122	44256415	-4000	OUT	44256122	44256415	44.7051	3.656
EST	BX362310		chr19	44419375	44420439	82	EXON1	44419916	44420799	17.1213	3.535
REFSEQ	NM_004877	GMFG	chr19	44510841	44518011	9052		44508763	44509156	21.5207	3.645
REFSEQ	NM_004877	GMFG	chr19	44510841	44518011	-411	PROMO	44518224	44518620	49.6968	3.94
REFSEQ	NM_018028	SAMD4B	chr19	44524947	44567375	-997	PROMO	44523516	44524385	35.5893	4.6
REFSEQ	NM_019088	PAF1	chr19	44568111	44573519	2274	EXON9	44571024	44571466	17.182	3.3775
REFSEQ	NM_019088	PAF1	chr19	44568111	44573519	42	EXON1	44573281	44573674	11.1952	3.31333
REFSEQ	NM_017592	IXL	chr19	44573802	44583041	10111		44583692	44584134	19.5019	3.605
REFSEQ	NM_003407	ZFP36	chr19	44589326	44591885	-4211	PROMO	44584724	44585506	31.7239	4.285
REFSEQ	NM_003407	ZFP36	chr19	44589326	44591885	-2777	PROMO	44586278	44586821	32.4348	3.89167
REFSEQ	NM_003407	ZFP36	chr19	44589326	44591885	-189	PROMO	44588748	44589526	19.1504	3.66167
REFSEQ	NM_022835	PLEKHG2	chr19	44595589	44607994	12326	EXON19	44607763	44608067	11.406	3.13667
REFSEQ	NM_001020	RPS16	chr19	44615688	44618458	-126	PROMO	44618339	44618830	23.3237	4.14
REFSEQ	NM_153232	CRI2	chr19	44721288	44722678	-2542	PROMO	44725038	44725403	34.0809	3.3625
GENBANK	CR614413		chr19	45140402	45141474	1936		45139321	45139756	25.6341	3.62
EST	DA227985		chr19	45150682	45151254	-54	PROMO	45151107	45151509	36.4947	3.6225
REFSEQ	NM_153001	PSMC4	chr19	45168912	45179191	-163	PROMO	45168259	45169240	27.983	4.608
REFSEQ	NM_178544	ZNF546	chr19	45194868	45215354	144	INTRON1	45194742	45195282	29.4865	4.18833
GENBANK	AK127063		chr19	45231321	45253952	180	INTRON1	45253477	45254067	33.1237	4.18143
GENBANK	AK091274		chr19	45270926	45288635	-10	PROMO	45288215	45289075	38.2108	4.469
EST	BX508871		chr19	45283150	45702418	356830	INTRON2	45345390	45345786	38.4146	4.335
REFSEQ	NM_144685	HIPK4	chr19	45577018	45587934	9069	EXON3	45578644	45579086	15.5287	3.1225
REFSEQ	NM_013376	SERTAD1	chr19	45620256	45623738	118	EXON1	45623424	45623817	11.1952	3.32333
REFSEQ	NM_020971	SPTBN4	chr19	45664965	45774204	30537	INTRON7	45695330	45695674	14.5475	3.00333
REFSEQ	NM_020971	SPTBN4	chr19	45664965	45774204	46265	EXON14	45711083	45711378	14.3794	3.23333
REFSEQ	NM_001042545	LTBP4	chr19	45799116	45827565	-485	PROMO	45798361	45798901	23.339	3.626
REFSEQ	NM_001042545	LTBP4	chr19	45799116	45827565	2560	INTRON1	45801040	45802313	22.8991	4.30778
REFSEQ	NM_001042545	LTBP4	chr19	45799116	45827565	4650	INTRON4	45803496	45804036	29.384	4.54333
REFSEQ	NM_001042545	LTBP4	chr19	45799116	45827565	9267	EXON12	45807770	45808996	32.7132	5.165
GENBANK	AF338197		chr19	45845253	46163750	176526	INTRON1	46021583	46021976	23.3997	3.71
REFSEQ	NM_004756	NUMBL	chr19	45863653	45888396	-218	PROMO	45888406	45888822	12.6742	4.23
REFSEQ	NM_024876	ADCK4	chr19	45889273	45914440	1430	INTRON1	45912472	45913548	25.57	4.616
REFSEQ	NM_004596	SNRPA	chr19	45948618	45963132	8	EXON1	45948011	45949242	27.1002	4.99455
REFSEQ	NM_016154	RAB4B	chr19	45976010	45994687	-147	PROMO	45974977	45976750	25.0344	5.14833
GENBANK	AK126984		chr19	46026732	46030285	-2060	PROMO	46024353	46024991	39.4159	4.1575
REFSEQ	NM_000774	CYP2F1	chr19	46312192	46326121	6812	INTRON4	46318672	46319336	40.4126	4.36125
REFSEQ	NM_021913	AXL	chr19	46416662	46459510	-1030	PROMO	46415411	46415853	20.9169	3.5975
REFSEQ	NM_144732	HNRPUL1	chr19	46460263	46505435	888	INTRON1	46460147	46462155	39.5025	6.16706
REFSEQ	NM_007040	HNRPUL1	chr19	46462075	46505435	38586	EXON12	46500272	46501051	14.2238	3.07333
REFSEQ	NM_052848	MGC20255	chr19	46507933	46522627	216	INTRON1	46507804	46508495	35.9055	4.335
REFSEQ	NM_052848	MGC20255	chr19	46507933	46522627	17401		46524260	46526408	50.3133	6.9915
REFSEQ	NM_000660	TGFB1	chr19	46528490	46551656	2857	INTRON1	46548498	46549100	27.6053	3.765
REFSEQ	NM_000660	TGFB1	chr19	46528490	46551656	1576	INTRON1	46549933	46550227	10.7952	3.07667
REFSEQ	NM_000660	TGFB1	chr19	46528490	46551656	-283	PROMO	46551743	46552136	23.3353	3.9075
REFSEQ	NM_001042595	TMEM91	chr19	46575008	46581825	161	INTRON1	46574874	46575464	29.2269	4.22667
REFSEQ	NM_018035	FLJ10241	chr19	46629063	46637650	141	INTRON1	46637192	46637827	28.8975	4.21571
GENBANK	AK123333		chr19	46733384	46735102	-4116	PROMO	46728918	46729619	43.7361	4.57778
GENBANK	AX775927		chr19	46747471	46748680	-3021	PROMO	46743807	46745093	67.0018	6.55526
GENBANK	AX775927		chr19	46747471	46748680	123	EXON1	46747420	46747769	26.6358	3.4575
GENBANK	D55638		chr19	46749777	46750479	-2826	PROMO	46753184	46753427	25.5361	4.23333
REFSEQ	NM_004363	CEACAM5	chr19	46904369	46926276	-1897	PROMO	46902276	46902669	13.0398	3.13333
EST	AW444644		chr19	46944932	46945416	-3697	PROMO	46940461	46942010	24.4261	4.436
EST	DB224708		chr19	46953645	46982641	2354	INTRON1	46980067	46980507	22.73	3.435
REFSEQ	NM_001022	RPS19	chr19	47055827	47067322	-88	PROMO	47055469	47056009	28.4116	3.62833
REFSEQ	NM_001022	RPS19	chr19	47055827	47067322	12001		47067485	47068172	61.1845	4.97727
REFSEQ	NM_021601	CD79A	chr19	47073029	47077278	544	INTRON1	47073143	47074004	42.1974	4.829
REFSEQ	NM_198977	ARHGEF1	chr19	47079106	47103440	-416	PROMO	47078487	47078894	15.1214	3.34333
REFSEQ	NM_199002	ARHGEF1	chr19	47080285	47103440	3127	INTRON1	47083169	47083656	25.0312	3.696
GENBANK	AL832294		chr19	47091291	47126134	34007	INTRON20	47125126	47125470	14.5642	3.08333
REFSEQ	NM_152296	ATP1A3	chr19	47162575	47190222	521	INTRON1	47189420	47189982	31.9568	3.97
REFSEQ	NM_152296	ATP1A3	chr19	47162575	47190222	-1808	PROMO	47191786	47192275	24.255	3.676
REFSEQ	NM_152296	ATP1A3	chr19	47162575	47190222	-3441	PROMO	47193208	47194119	14.3847	3.78
REFSEQ	NM_002088	GRIK5	chr19	47194312	47261797	62575	INTRON18	47199026	47199418	18.0399	3.37
REFSEQ	NM_022752	ZNF574	chr19	47266357	47277541	5680	INTRON1	47271172	47272902	29.0881	5.45929
REFSEQ	NM_002698	POU2F2	chr19	47284512	47328470	10640	INTRON4	47317487	47318174	29.1727	3.90333
REFSEQ	NM_002698	POU2F2	chr19	47284512	47328470	236	INTRON1	47327989	47328480	23.4366	3.588
GENBANK	AK024119		chr19	47348560	47353515	2726	INTRON1	47351116	47351457	14.9057	3.01667
REFSEQ	NM_133328	DEDD2	chr19	47394591	47413653	20091		47393245	47393880	32.9708	4.04
REFSEQ	NM_133328	DEDD2	chr19	47394591	47413653	18322	EXON5	47394669	47395993	78.7449	7.5813
REFSEQ	NM_133328	DEDD2	chr19	47394591	47413653	15653	INTRON4	47397421	47398579	46.7182	5.6075
REFSEQ	NM_133328	DEDD2	chr19	47394591	47413653	10015	INTRON4	47403143	47404133	27.4412	4.68778
REFSEQ	NM_019884	GSK3A	chr19	47426177	47438576	5656	EXON3	47432724	47433117	23.1942	3.4875
REFSEQ	NM_019884	GSK3A	chr19	47426177	47438576	-1995	PROMO	47440375	47440767	19.3852	3.125
REFSEQ	NM_006494	ERF	chr19	47443561	47451113	4246	INTRON1	47446695	47447039	10.9952	3.29333
EST	BI029245		chr19	47467925	47470002	-3188	PROMO	47464097	47465377	18.5848	4.22
EST	BI029245		chr19	47467925	47470002	-1390	PROMO	47466314	47466756	16.3173	3.8875
REFSEQ	NM_015125	CIC	chr19	47480656	47491789	-4103	PROMO	47476418	47476689	13.5465	3.22333
REFSEQ	NM_015125	CIC	chr19	47480656	47491789	-2792	PROMO	47477521	47478208	30.2838	4.06857
REFSEQ	NM_002573	PAFAH1B3	chr19	47493024	47498563	-271	PROMO	47498638	47499031	12.8305	3.71333
GENBANK	BC037865		chr19	47620260	47721858	43070	INTRON1	47662990	47663670	55.4315	5.073
GENBANK	BC037865		chr19	47620260	47721858	45560	INTRON1	47665694	47665947	20.7045	3.4
EST	BQ370829		chr19	48131717	48739443	503657	INTRON2	48635247	48635501	16.3296	3.53
REFSEQ	NM_014297	ETHE1	chr19	48702711	48723236	1662	INTRON3	48721221	48721927	60.074	4.859
REFSEQ	NM_014297	ETHE1	chr19	48702711	48723236	-120	PROMO	48723209	48723504	14.9395	3.41333
REFSEQ	NM_174945	ZNF575	chr19	48729168	48732122	521	INTRON1	48729468	48729911	17.9706	3.6275
REFSEQ	NM_006297	XRCC1	chr19	48739303	48771555	12595	INTRON2	48758748	48759173	14.8779	3.29333
REFSEQ	NM_024327	ZNF576	chr19	48792383	48795995	338	INTRON1	48792426	48793016	25.7821	4.12833
REFSEQ	NM_182498	C19orf37	chr19	48803216	48815846	722	INTRON1	48814903	48815345	17.6849	3.555
REFSEQ	NM_002659	PLAUR	chr19	48844571	48866342	6193	INTRON3	48859856	48860442	30.462	3.96667
REFSEQ	NM_002659	PLAUR	chr19	48844571	48866342	228	EXON1	48865884	48866345	25.0733	3.3425
REFSEQ	NM_002250	KCNN4	chr19	48962526	48977249	15838		48961017	48961806	59.5947	5.415
REFSEQ	NM_002250	KCNN4	chr19	48962526	48977249	3539	INTRON1	48973208	48974213	68.7745	6.014
REFSEQ	NM_002250	KCNN4	chr19	48962526	48977249	34	EXON1	48977068	48977363	10.7952	2.89667
GENBANK	AY166784		chr19	49033085	49043326	125	INTRON1	49033015	49033405	32.4627	3.446
REFSEQ	NM_006300	ZNF230	chr19	49198916	49209912	56	EXON1	49198728	49199217	13.8852	3.2025
REFSEQ	NM_013398	ZNF224	chr19	49290336	49304317	43	EXON1	49290085	49290674	45.1867	4.23875
REFSEQ	NM_013256	ZNF180	chr19	49671700	49696395	629	INTRON1	49695545	49695987	14.702	3.04667
OUT	OUT	OUT	chr19	49802126	49802574	-4000	OUT	49802126	49802574	68.7261	4.6175
EST	AW849502		chr19	49918894	49919022	-1426	PROMO	49917272	49917665	55.9793	4.24857
REFSEQ	NM_005178	BCL3	chr19	49943870	49955140	-1227	PROMO	49942213	49943074	14.7087	3.36667
REFSEQ	NM_005178	BCL3	chr19	49943870	49955140	4673	INTRON2	49948224	49948862	37.3349	4.85875
REFSEQ	NM_005178	BCL3	chr19	49943870	49955140	14397		49958096	49958438	15.3048	3.37333
REFSEQ	NM_006114	TOMM40	chr19	50086333	50098775	-490	PROMO	50085292	50086395	58.3819	6.08188
REFSEQ	NM_001294	CLPTM1	chr19	50150477	50188438	-446	PROMO	50149714	50150348	40.4871	4.19
REFSEQ	NM_007056	SFRS16	chr19	50234137	50266053	615	INTRON1	50234505	50234999	23.9453	3.398
REFSEQ	NM_007056	SFRS16	chr19	50234137	50266053	19060	INTRON7	50252927	50253467	33.8893	4.13833
GENBANK	BC035704		chr19	50288059	50336513	3236	INTRON1	50291221	50291369	33.7053	3.23667
REFSEQ	NM_024108	TRAPPC6A	chr19	50358026	50373325	12560	INTRON1	50360544	50360986	21.1995	3.4475
REFSEQ	NM_024108	TRAPPC6A	chr19	50358026	50373325	-203	PROMO	50373307	50373749	17.3074	3.575
REFSEQ	NM_138568	XTP7	chr19	50407718	50429309	-1454	PROMO	50430567	50430960	12.4284	3.83333
REFSEQ	NM_012099	CD3EAP	chr19	50601306	50605864	365	EXON1	50601225	50602117	58.5332	5.83692
GENBANK	AK092039		chr19	50602431	50673926	35411	INTRON1	50638046	50638985	15.2434	3.706
GENBANK	AK092039		chr19	50602431	50673926	22531	INTRON1	50651199	50651592	14.3035	3.13
REFSEQ	NM_202001	ERCC1	chr19	50608532	50618642	4218	INTRON3	50613958	50614891	35.5049	4.771
REFSEQ	NM_006732	FOSB	chr19	50663092	50670276	957	INTRON1	50663854	50664245	11.1952	3.02
REFSEQ	NM_006732	FOSB	chr19	50663092	50670276	10966		50673631	50674485	55.86	4.723
REFSEQ	NM_206901	RTN2	chr19	50680390	50688314	505	INTRON1	50687664	50687955	13.2547	3.47667
REFSEQ	NM_003370	VASP	chr19	50702527	50722078	-1169	PROMO	50701211	50701506	15.7388	3.25333
REFSEQ	NM_003370	VASP	chr19	50702527	50722078	1749	INTRON1	50704006	50704546	28.0806	4.00833
REFSEQ	NM_003370	VASP	chr19	50702527	50722078	7850	INTRON1	50710174	50710581	29.3295	4.0675
REFSEQ	NM_025136	OPA3	chr19	50747641	50779917	26311	INTRON1	50753450	50753762	29.4443	3.95
REFSEQ	NM_025136	OPA3	chr19	50747641	50779917	427	INTRON1	50779245	50779736	19.6915	3.7
REFSEQ	NM_012155	EML2	chr19	50804499	50834509	-2081	PROMO	50836369	50836811	17.182	3.06
GENBANK	BC029304		chr19	50811585	50840682	989	INTRON1	50839472	50839914	17.3097	3.14
REFSEQ	NM_000164	GIPR	chr19	50863341	50877557	-344	PROMO	50862609	50863385	14.5932	3.5125
REFSEQ	NM_177542	SNRPD2	chr19	50882557	50887282	378	INTRON1	50886548	50887261	39.8776	3.88714
REFSEQ	NM_001080469	FBXO46	chr19	50905726	50925991	13339	INTRON1	50912056	50913248	43.2106	5.64786
REFSEQ	NM_004943	DMWD	chr19	50978103	50987900	1747	EXON2	50985785	50986521	51.4207	5.012
REFSEQ	NM_004943	DMWD	chr19	50978103	50987900	-233	PROMO	50987925	50988342	12.7455	2.89333
REFSEQ	NM_030785	RSHL1	chr19	50990808	51010417	4655	EXON2	51005567	51005958	37.4961	3.522
REFSEQ	NM_004819	SYMPK	chr19	51010539	51058388	35687	EXON16	51022505	51022898	11.1952	3.19667
REFSEQ	NM_004497	FOXA3	chr19	51059357	51068894	828	INTRON1	51059964	51060406	18.6793	3.16
REFSEQ	NM_002516	NOVA2	chr19	51134630	51168497	1453	INTRON1	51166358	51167731	20.562	4.19
REFSEQ	NM_001080402	LOC729440	chr19	51190178	51213714	304	INTRON1	51190261	51190703	16.4807	3.2525
GENBANK	AK057802		chr19	51252771	51272216	8348	INTRON1	51263632	51264105	18.4201	3.7275
REFSEQ	NM_198541	IGFL1	chr19	51424848	51426338	-3733	PROMO	51420913	51421317	11.3363	3.50667
OUT	OUT	OUT	chr19	51484228	51484840	-4000	OUT	51484228	51484840	19.7701	3.894
REFSEQ	NM_022462	HIF3A	chr19	51493498	51538529	731	INTRON1	51494057	51494401	13.9706	3.08333
REFSEQ	NM_006247	PPP5C	chr19	51542133	51585943	-3936	PROMO	51537824	51538570	46.9431	4.804
REFSEQ	NM_006247	PPP5C	chr19	51542133	51585943	4409	INTRON1	51546419	51546665	14.3354	3.62
EST	AI159863		chr19	51600491	51600905	-331	PROMO	51599964	51600357	21.5293	3.29
EST	CB963180		chr19	51673945	51674171	-195	PROMO	51673521	51673980	20.1257	3.5925
GENBANK	AK094504		chr19	51713775	51796297	70998	INTRON1	51725114	51725484	23.1183	4.245
REFSEQ	NM_005184	CALM3	chr19	51796351	51805878	1471	INTRON1	51797650	51797994	10.9952	2.96667
REFSEQ	NM_000960	PTGIR	chr19	51815565	51820194	8022		51811988	51812356	13.1033	2.99
REFSEQ	NM_000960	PTGIR	chr19	51815565	51820194	-100	PROMO	51820108	51820481	11.6648	3.12333
REFSEQ	NM_001079882	PRKD2	chr19	51869412	51909417	244	EXON1	51908977	51909370	18.071	3.66667
REFSEQ	NM_016457	PRKD2	chr19	51869412	51912224	-1437	PROMO	51913367	51913956	50.8051	4.67222
REFSEQ	NM_005628	SLC1A5	chr19	51969981	51983653	10797	INTRON5	51972609	51973104	13.5423	3.14
REFSEQ	NM_005628	SLC1A5	chr19	51969981	51983653	3747	INTRON1	51979659	51980154	22.7876	3.64
REFSEQ	NM_005628	SLC1A5	chr19	51969981	51983653	2094	INTRON1	51981169	51981950	56.8065	4.97364
REFSEQ	NM_004491	GRLF1	chr19	52113772	52200163	87110		52200735	52201030	14.3794	4.46
REFSEQ	NM_017854	FLJ20512	chr19	52241007	52243722	507	INTRON1	52242970	52243461	17.6623	3.43
REFSEQ	NM_015168	C19orf7	chr19	52259286	52308849	18322	INTRON2	52289787	52291267	26.0609	4.839
REFSEQ	NM_005500	SAE1	chr19	52325983	52405371	136	EXON1	52325923	52326316	16.7754	3.35
REFSEQ	NM_005500	SAE1	chr19	52325983	52405371	27139	INTRON5	52352858	52353386	37.9815	4.55
REFSEQ	NM_014417	BBC3	chr19	52415924	52426291	970	INTRON1	52425149	52425493	24.2778	3.815
EST	CR998691		chr19	52435757	52436226	-352	PROMO	52436379	52436778	11.8012	3.08667
REFSEQ	NM_015603	CCDC9	chr19	52451631	52467048	818	INTRON1	52452179	52452719	19.1555	3.974
REFSEQ	NM_015603	CCDC9	chr19	52451631	52467048	10239	EXON8	52461723	52462018	15.1276	2.98
REFSEQ	NM_015603	CCDC9	chr19	52451631	52467048	17602		52468653	52469813	19.7804	4.12143
EST	DW410598		chr19	52493199	52493517	-1767	PROMO	52495039	52495529	39.7064	4.31286
REFSEQ	NM_001736	C5AR1	chr19	52504943	52517167	5716	INTRON1	52510412	52510907	30.9327	4.255
REFSEQ	NM_001736	C5AR1	chr19	52504943	52517167	14739		52519461	52519903	42.3283	4.37167
REFSEQ	NM_014681	DHX34	chr19	52544385	52577795	171	INTRON1	52544096	52545017	31.4668	4.33667
REFSEQ	NM_020160	MEIS3	chr19	52598194	52614597	-4003	PROMO	52618330	52618870	23.7505	3.742
REFSEQ	NM_015063	SLC8A2	chr19	52623734	52666934	38755	INTRON8	52627933	52628426	24.5153	3.672
REFSEQ	NM_015063	SLC8A2	chr19	52623734	52666934	25632	INTRON4	52641155	52641450	16.3017	3.17667
GENBANK	BC032065		chr19	52803264	52875740	5402	INTRON1	52808445	52808887	17.182	3.4225
REFSEQ	NM_000234	LIG1	chr19	53310514	53365372	48235	INTRON23	53316940	53317335	29.0735	3.87
REFSEQ	NM_014959	CARD8	chr19	53403324	53444734	45335		53399197	53399601	11.3363	3.02667
REFSEQ	NM_014959	CARD8	chr19	53403324	53444734	5047	INTRON1	53439412	53439962	33.9264	3.836
REFSEQ	NM_014959	CARD8	chr19	53403324	53444734	-45	PROMO	53444550	53445009	39.7755	3.76833
GENBANK	BC034564		chr19	53433402	53450962	-2549	PROMO	53453269	53453753	43.9503	4.12667
GENBANK	BC033836		chr19	53450779	53452831	77	EXON1	53450615	53451098	23.4458	3.436
REFSEQ	NM_001425	EMP3	chr19	53520453	53525622	-3339	PROMO	53516575	53517654	35.716	5.0575
REFSEQ	NM_001425	EMP3	chr19	53520453	53525622	5086	EXON5	53525242	53525836	24.6341	4.23667
REFSEQ	NM_001425	EMP3	chr19	53520453	53525622	7452		53527286	53528524	44.5129	5.66533
REFSEQ	NM_018273	FLJ10922	chr19	53527427	53558998	-102	PROMO	53558487	53559713	26.8509	4.702
REFSEQ	NM_000836	GRIN2D	chr19	53589943	53639205	23799	INTRON7	53613399	53614086	39.3776	4.3075
REFSEQ	NM_017457	PSCD2	chr19	53664423	53674457	-266	PROMO	53663765	53664550	21.6921	4.14429
REFSEQ	NM_001080434	LMTK3	chr19	53680339	53708258	28679		53679383	53679776	20.4894	3.6625
REFSEQ	NM_001080434	LMTK3	chr19	53680339	53708258	882	INTRON1	53707153	53707599	30.9191	3.466
REFSEQ	NM_020126	SPHK2	chr19	53814359	53825473	17	EXON1	53814131	53814622	21.8509	3.876
REFSEQ	NM_001352	DBP	chr19	53825758	53832400	-837	PROMO	53832517	53833958	49.7052	6.67778
REFSEQ	NM_182574	FLJ36070	chr19	53908064	53912026	2730	INTRON5	53909100	53909493	12.9014	3.25
REFSEQ	NM_017805	RASIP1	chr19	53915653	53935782	15444	INTRON8	53920198	53920478	11.7236	3.34667
REFSEQ	NM_016246	DHRS10	chr19	54008085	54031746	677	INTRON1	54030846	54031292	17.3097	3.4075
REFSEQ	NM_014330	PPP1R15A	chr19	54067489	54071126	323	INTRON1	54067214	54068411	33.1503	4.80182
REFSEQ	NM_014330	PPP1R15A	chr19	54067489	54071126	3090	INTRON2	54070297	54070862	33.4468	4.18167
REFSEQ	NM_000146	FTL	chr19	54160377	54161947	-1523	PROMO	54158671	54159037	10.9952	3.39667
REFSEQ	NM_000894	LHB	chr19	54211049	54212159	-2238	PROMO	54214176	54214618	15.5287	3.15
REFSEQ	NM_003089	SNRP70	chr19	54280276	54303681	13113	INTRON4	54293193	54293586	11.1952	3.16
REFSEQ	NM_018111	FLJ10490	chr19	54313466	54314209	463	EXON1	54313305	54314188	17.3287	4.33143
REFSEQ	NM_002152	HRC	chr19	54346269	54350493	5331		54344672	54345653	11.9952	3.604
REFSEQ	NM_017636	TRPM4	chr19	54352863	54406903	31899	INTRON14	54384626	54384899	28.1426	3.3875
REFSEQ	NM_017636	TRPM4	chr19	54352863	54406903	54460		54407026	54407620	42.7461	4.05714
REFSEQ	NM_144688	FLJ32658	chr19	54583317	54613058	21526	EXON15	54604500	54605187	48.7211	4.78222
REFSEQ	NM_144688	FLJ32658	chr19	54583317	54613058	24052	INTRON15	54607050	54607688	54.9713	4.682
REFSEQ	NM_144688	FLJ32658	chr19	54583317	54613058	27105	INTRON17	54610079	54610766	27.6351	3.99286
REFSEQ	NM_144688	FLJ32658	chr19	54583317	54613058	29581	EXON20	54612593	54613204	38.2524	4.32
REFSEQ	NM_020309	SLC17A7	chr19	54624469	54636596	-411	PROMO	54636713	54637302	26.1818	4.22
REFSEQ	NM_020309	SLC17A7	chr19	54624469	54636596	-2096	PROMO	54638251	54639134	71.0147	5.92
REFSEQ	NM_153329	ALDH16A1	chr19	54648324	54665657	475	INTRON1	54648529	54649069	20.7908	3.4775
REFSEQ	NM_001459	FLT3LG	chr19	54669297	54681299	-3925	PROMO	54665078	54665667	27.2653	3.95833
REFSEQ	NM_001459	FLT3LG	chr19	54669297	54681299	396	EXON2	54668987	54670400	19.9714	4.00286
REFSEQ	NM_012423	RPL13A	chr19	54682676	54687374	395	INTRON1	54682826	54683317	15.4282	3.2725
REFSEQ	NM_001015	RPS11	chr19	54691445	54694756	4188		54695388	54695879	48.7119	4.43375
REFSEQ	NM_004107	FCGRT	chr19	54708303	54721400	2848	INTRON3	54711077	54711225	33.7053	3.19
REFSEQ	NM_020650	RCN3	chr19	54722686	54738701	7545	INTRON3	54730059	54730403	23.6455	3.58
REFSEQ	NM_001040668	BCL2L12	chr19	54860210	54868984	-193	PROMO	54859477	54860557	13.9896	3.68667
REFSEQ	NM_198319	PRMT1	chr19	54872354	54883516	-663	PROMO	54871311	54872071	48.4952	4.70444
REFSEQ	NM_130787	AP2A1	chr19	54961991	55002179	-323	PROMO	54961325	54962012	62.8317	5.19545
REFSEQ	NM_030973	MED25	chr19	55013357	55032049	-816	PROMO	55012421	55012662	20.0324	3.07667
REFSEQ	NM_030973	MED25	chr19	55013357	55032049	14137	INTRON13	55027242	55027747	46.431	4.54857
REFSEQ	NM_017432	PTOV1	chr19	55046227	55055811	-306	PROMO	55045749	55046093	13.1863	3.24667
REFSEQ	NM_017432	PTOV1	chr19	55046227	55055811	3433	INTRON2	55049439	55049881	17.182	3.465
REFSEQ	NM_007254	PNKP	chr19	55056273	55062630	-2651	PROMO	55065109	55065453	13.3802	3.38
REFSEQ	NM_032375	AKT1S1	chr19	55064108	55072342	433	EXON1	55071321	55072498	33.2939	5.1525
REFSEQ	NM_152899	IL4I1	chr19	55084722	55091959	-493	PROMO	55091800	55093105	57.9021	6.68
REFSEQ	NM_016440	VRK3	chr19	55171535	55220617	38113	INTRON12	55182308	55182701	20.3604	3.935
REFSEQ	NM_016440	VRK3	chr19	55171535	55220617	95	EXON1	55219924	55221121	16.785	4.13143
REFSEQ	NM_001077186	MYH14	chr19	55398696	55505613	64686	EXON23	55463141	55463623	20.4704	3.21
REFSEQ	NM_004977	KCNC3	chr19	55510576	55524446	6823	INTRON2	55517352	55517895	23.5334	3.84
REFSEQ	NM_004851	NAPSA	chr19	55553546	55560743	8334		55552213	55552606	11.3363	3.01
REFSEQ	NM_002691	POLD1	chr19	55579407	55613082	18065	INTRON6	55597300	55597644	10.9952	2.98
REFSEQ	NM_004533	MYBPC2	chr19	55628003	55661389	22397	INTRON19	55650179	55650621	17.182	3.605
EST	BF957899		chr19	55687511	55687618	176		55687148	55687737	65.4043	4.714
REFSEQ	NM_138334	JOSD2	chr19	55701070	55706157	330	INTRON1	55705533	55706122	25.7106	3.87833
REFSEQ	NM_016148	SHANK1	chr19	55856895	55912007	58684		55853149	55853498	11.7355	3.32667
REFSEQ	NM_016148	SHANK1	chr19	55856895	55912007	13941	INTRON10	55897796	55898336	28.309	3.69333
REFSEQ	NM_016148	SHANK1	chr19	55856895	55912007	1478	INTRON3	55910382	55910677	10.7952	3.05
REFSEQ	NM_016148	SHANK1	chr19	55856895	55912007	-812	PROMO	55912623	55913016	11.1952	3.31
REFSEQ	NM_002975	CLEC11A	chr19	55918416	55920791	-2182	PROMO	55915941	55916527	23.2037	3.85167
REFSEQ	NM_002975	CLEC11A	chr19	55918416	55920791	651	EXON2	55917965	55920169	33.6493	6.52368
REFSEQ	NM_002975	CLEC11A	chr19	55918416	55920791	4966		55922958	55923806	16.6902	3.8
REFSEQ	NM_145232	ATPBD3	chr19	56293587	56299659	-3797	PROMO	56303067	56303845	48.5709	5.019
REFSEQ	NM_014441	SIGLEC9	chr19	56319976	56325378	-1330	PROMO	56318497	56318795	11.7355	3.40333
REFSEQ	NM_014441	SIGLEC9	chr19	56319976	56325378	3155	INTRON5	56322812	56323451	51.1523	4.661
EST	CB529980		chr19	56323546	56331720	-516	PROMO	56331896	56332577	37.3622	4.29625
GENBANK	BC045766		chr19	56347992	56377034	-449	PROMO	56377253	56377714	17.182	3.715
EST	DA970686		chr19	56406121	56406872	-20	PROMO	56405856	56406347	21.3983	3.758
REFSEQ	NM_001772	CD33	chr19	56420174	56435084	316	EXON2	56419853	56421128	25.4822	4.74727
REFSEQ	NM_001772	CD33	chr19	56420174	56435084	18032		56437983	56438430	13.1831	3.08
REFSEQ	NM_005601	NKG7	chr19	56566686	56567772	-403	PROMO	56567701	56568649	51.2227	5.31083
GENBANK	BC043532		chr19	56583356	56585640	-3671	PROMO	56588993	56589630	23.4733	3.704
REFSEQ	NM_033130	SIGLEC10	chr19	56605087	56613263	780	EXON2	56612262	56612704	13.8753	2.93333
OUT	OUT	OUT	chr19	56659198	56659545	-4000	OUT	56659198	56659545	14.4505	3.17333
REFSEQ	NM_053003	SIGLEC12	chr19	56686424	56696855	-14	PROMO	56696647	56697091	18.16	3.485
REFSEQ	NM_053003	SIGLEC12	chr19	56686424	56696855	-1563	PROMO	56698112	56698724	61.2481	4.62875
REFSEQ	NM_198846	SIGLEC6	chr19	56714795	56726876	47	EXON1	56726633	56727026	11.4773	3.63333
REFSEQ	NM_014650	ZNF432	chr19	57228489	57243885	149	INTRON1	57243540	57243933	11.1952	3.12333
REFSEQ	NM_014225	PPP2R1A	chr19	57385045	57421482	-200	PROMO	57384551	57385140	27.9409	3.91833
REFSEQ	NM_144684	ZNF480	chr19	57492262	57520975	116	INTRON1	57492206	57492550	12.2434	3.31667
REFSEQ	NM_198893	ZNF160	chr19	58260991	58298488	945	INTRON1	58297320	58297766	17.5285	3.35
OUT	OUT	OUT	chr19	59037172	59037652	-4000	OUT	59037172	59037652	14.3734	3.06333
REFSEQ	NM_138373	MYADM	chr19	59062948	59071494	-482	PROMO	59062123	59062810	34.8721	4.44875
REFSEQ	NM_001020818	MYADM	chr19	59064592	59071494	1196	INTRON1	59065592	59065985	25.866	3.43
REFSEQ	NM_031896	CACNG7	chr19	59107882	59138080	29425	EXON5	59137111	59137504	11.6533	3.4
REFSEQ	NM_015629	PRPF31	chr19	59310648	59326952	-355	PROMO	59309520	59311067	42.9431	5.76733
REFSEQ	NM_014516	CNOT3	chr19	59333260	59351239	-549	PROMO	59332395	59333027	38.3368	4.55
REFSEQ	NM_014516	CNOT3	chr19	59333260	59351239	10401	INTRON10	59343440	59343882	17.7496	3.58
REFSEQ	NM_024316	LENG1	chr19	59351193	59355258	-89	PROMO	59355003	59355692	57.5288	5.222
REFSEQ	NM_024075	TSEN34	chr19	59386008	59389337	-28	PROMO	59385784	59386177	11.1952	3.23333
REFSEQ	NM_001013	RPS9	chr19	59396537	59403325	941	INTRON3	59397303	59397653	23.6455	3.2225
REFSEQ	NM_001013	RPS9	chr19	59396537	59403325	7448		59403568	59404402	47.9498	4.80182
REFSEQ	NM_001013	RPS9	chr19	59396537	59403325	9767		59405649	59406960	32.7841	4.89545
GENBANK	AF041262		chr19	59434642	59495985	14661	INTRON1	59481177	59481472	63.0502	4.29833
REFSEQ	NM_006840	LILRB5	chr19	59446081	59452979	9009		59443700	59444241	34.7832	4.175
REFSEQ	NM_001080978	LILRB2	chr19	59469486	59476818	-38	PROMO	59476652	59477060	30.0394	3.83
EST	BX280714		chr19	59495522	59501764	-67	PROMO	59501635	59502028	18.949	3.235
REFSEQ	NM_021706	LAIR1	chr19	59557046	59568533	201	EXON1	59568062	59568602	54.1754	4.39875
GENBANK	AK097869		chr19	59557173	59573941	437	INTRON1	59572734	59574275	49.8658	5.53077
GENBANK	AK097869		chr19	59557173	59573941	-4332	PROMO	59577287	59579259	48.0044	7.40957
EST	BI490147		chr19	59578681	59579491	-2338	PROMO	59581719	59581940	25.5361	3.76667
EST	DA352584		chr19	59591483	59592066	294	EXON1	59591244	59592311	49.1631	5.50923
GENBANK	AF315098		chr19	59606942	60210319	514661	INTRON6	59695292	59696025	56.6792	5.02273
GENBANK	AF315098		chr19	59606942	60210319	489644	INTRON6	59720472	59720879	15.991	3.10667
GENBANK	AF315098		chr19	59606942	60210319	485933	INTRON6	59724013	59724760	49.6985	4.77
GENBANK	AF315098		chr19	59606942	60210319	908	INTRON1	60209185	60209638	38.846	4.12167
REFSEQ	NM_198988	LENG9	chr19	59664792	59666706	-403	PROMO	59666707	59667512	21.3303	3.85571
GENBANK	DQ656002		chr19	59700911	59711133	98	EXON1	59700693	59701326	54.1054	5.02444
REFSEQ	NM_021270	LAIR2	chr19	59705824	59713707	2539	INTRON2	59708216	59708511	14.9371	2.95667
REFSEQ	NM_001047605	LENG12	chr19	59735819	59748834	-95	PROMO	59735434	59736014	34.8367	4.59667
REFSEQ	NM_006866	LILRA2	chr19	59777070	59790833	-1027	PROMO	59775869	59776217	14.5475	3.41667
REFSEQ	NM_006866	LILRA2	chr19	59777070	59790833	-29	PROMO	59776845	59777237	11.1952	3.58333
REFSEQ	NM_006669	LILRB1	chr19	59820440	59840814	7899	INTRON1	59828080	59828598	45.2349	3.885
REFSEQ	NM_001081637	LILRB1	chr19	59833779	59840816	83	EXON1	59833478	59834246	29.7175	4.24375
GENBANK	DQ655905		chr19	59833837	59867225	8966	INTRON3	59858013	59858506	17.7751	3.815
REFSEQ	NM_006737	KIR3DL2	chr19	60053740	60070482	1035	INTRON2	60054554	60054997	16.5384	3.87
REFSEQ	NM_206828	NALP7	chr19	60126689	60150679	9373	EXON5	60141162	60141451	18.1039	3.09333
REFSEQ	NM_206828	NALP7	chr19	60126689	60150679	5852	EXON2	60144584	60145071	31.1315	3.646
REFSEQ	NM_017852	NALP2	chr19	60169582	60204315	7471	INTRON2	60176855	60177252	60.9225	4.35571
REFSEQ	NM_017852	NALP2	chr19	60169582	60204315	11226	INTRON3	60180614	60181003	12.3611	2.97667
REFSEQ	NM_016363	GP6	chr19	60216888	60241444	10924	INTRON4	60230079	60230962	74.9806	6.6725
REFSEQ	NM_016363	GP6	chr19	60216888	60241444	-3750	PROMO	60244890	60245499	36.6485	4.21714
REFSEQ	NM_017729	EPS8L1	chr19	60283571	60291102	167	INTRON1	60283566	60283910	19.5744	3.4475
REFSEQ	NM_003283	TNNT1	chr19	60336008	60352386	-2672	PROMO	60354813	60355304	39.7831	4.33
REFSEQ	NM_178837	LOC352909	chr19	60361842	60369830	-64	PROMO	60369543	60370245	40.4766	4.50375
GENBANK	AK129828		chr19	60419839	60424796	242	INTRON1	60419640	60420523	50.5026	5.3075
REFSEQ	NM_014931	SAPS1	chr19	60432959	60461739	6883	INTRON1	60454556	60455157	32.6105	4.29333
REFSEQ	NM_014931	SAPS1	chr19	60432959	60461739	4193	INTRON1	60457172	60457920	65.9877	5.96833
REFSEQ	NM_014931	SAPS1	chr19	60432959	60461739	2690	INTRON1	60458670	60459428	52.2883	4.782
REFSEQ	NM_014931	SAPS1	chr19	60432959	60461739	1266	INTRON1	60460277	60460670	15.0621	3
REFSEQ	NM_014931	SAPS1	chr19	60432959	60461739	-682	PROMO	60462225	60462618	11.1952	3.92
REFSEQ	NM_032701	SUV420H2	chr19	60543075	60551300	-320	PROMO	60542510	60543001	13.2529	3.03667
REFSEQ	NM_032701	SUV420H2	chr19	60543075	60551300	962	INTRON1	60543792	60544283	23.3237	3.35
REFSEQ	NM_144613	COX6B2	chr19	60552887	60557994	1914	INTRON4	60555884	60556277	11.1952	3.08
REFSEQ	NM_000991	RPL28	chr19	60589111	60595261	110	INTRON1	60588927	60589516	31.2703	4.13
REFSEQ	NM_024710	ISOC2	chr19	60656167	60664824	-44	PROMO	60664647	60665089	14.8274	3.26
GENBANK	AK092577		chr19	60691675	60696035	6003		60697457	60697899	19.0824	3.3775
REFSEQ	NM_032836	FLJ14768	chr19	60794557	60802703	525	INTRON1	60801933	60802424	23.4366	3.412
REFSEQ	NM_153219	ZNF524	chr19	60803541	60806317	-327	PROMO	60803019	60803409	12.6044	3.13
REFSEQ	NM_153219	ZNF524	chr19	60803541	60806317	6048		60809417	60809761	10.9952	2.86
REFSEQ	NM_203374	LOC147808	chr19	60823918	60827753	3918		60823590	60824081	19.6915	3.694
REFSEQ	NM_016202	ZNF580	chr19	60845229	60846647	-485	PROMO	60844548	60844941	11.1952	3
REFSEQ	NM_016535	ZNF581	chr19	60846797	60848800	-186	PROMO	60846354	60846868	28.0748	4.034
GENBANK	BC043232		chr19	61424492	61571564	66400	INTRON3	61504869	61505460	32.0536	4.09667
GENBANK	BC043232		chr19	61424492	61571564	58308	INTRON3	61513109	61513404	20.6281	3.8525
GENBANK	AK130428		chr19	61462403	61463858	5277		61458323	61458839	17.1793	3.375
REFSEQ	NM_001080839	LOC649186	chr19	61520463	61521066	2691		61518125	61518626	17.6602	3.325
REFSEQ	NM_022103	ZNF667	chr19	61643019	61680555	-1036	PROMO	61681328	61681854	29.0548	3.882
REFSEQ	NM_020813	ZNF471	chr19	61711023	61732079	2839	INTRON1	61713666	61714059	11.1952	3.32
REFSEQ	NM_021216	ZNF71	chr19	61798503	61827354	26327	EXON3	61824634	61825027	11.1952	3.08667
GENBANK	BC036412		chr19	61968523	62002826	71	INTRON2	61968349	61968840	25.7716	3.604
REFSEQ	NM_153263	ZNF549	chr19	62730504	62743943	137	EXON1	62730445	62730838	11.3363	3.38
GENBANK	AB095924		chr19	62900546	62912348	2554	INTRON1	62909622	62909966	23.6455	3.365
REFSEQ	NM_024762	ZNF552	chr19	63010263	63018093	25	EXON1	63017847	63018289	12.9566	3.09
REFSEQ	NM_032828	ZNF587	chr19	63053080	63068298	23	EXON1	63052859	63053348	18.8209	3.55
REFSEQ	NM_152475	ZNF417	chr19	63108954	63119790	31	EXON1	63119538	63119980	13.082	2.94333
REFSEQ	NM_182572	ZSCAN1	chr19	63237245	63257811	13300	INTRON4	63250311	63250779	17.182	3.3775
REFSEQ	NM_181846	HKR2	chr19	63530196	63545507	624	INTRON1	63530619	63531021	23.4353	3.2375
GENBANK	AK096324		chr19	63602388	63604450	-106	PROMO	63604286	63604826	27.6455	3.96167
REFSEQ	NM_173548	ZNF584	chr19	63611874	63621502	-302	PROMO	63611376	63611769	11.1952	3.37
REFSEQ	NM_012254	SLC27A5	chr19	63701517	63715157	12501	INTRON7	63702484	63702828	10.9952	3.47667
REFSEQ	NM_032792	ZNF499	chr19	63716708	63722733	-69	PROMO	63722336	63723268	26.6833	4.605
REFSEQ	NM_005762	TRIM28	chr19	63747647	63753894	-268	PROMO	63747158	63747600	16.8879	3.69
REFSEQ	NM_198426	CHMP2A	chr19	63754745	63758167	37	EXON1	63757860	63758400	27.4338	3.875
REFSEQ	NM_003969	UBE2M	chr19	63758891	63762147	1505	INTRON1	63760446	63760839	11.6184	3.04333
REFSEQ	NM_003969	UBE2M	chr19	63758891	63762147	-678	PROMO	63762604	63763046	16.3554	3.31
REFSEQ	NM_198055	ZNF42	chr19	63765096	63776754	367	EXON1	63775688	63777087	47.571	5.87125
AML1 peaks in U937-Mt cells
			Locus coordinates					Peak coordinates
Type	Accession	Symbol	Chromosome	Start	End	Distance from TSS	Location	Start	End	Peak p-value	Peak score
REFSEQ	NM_017550	KIAA1193	chr19	256574	295791	35664	INTRON10	259906	260348	17.3074	3.8575
GENBANK	BC030527		chr19	367589	370879	3895		366788	367181	11.6533	3.13667
GENBANK	AK024373		chr19	389420	2034745	188209	INTRON2	1846389	1846684	44.7051	4.378
GENBANK	AK024373		chr19	389420	2034745	54966	INTRON2	1979583	1979976	33.4758	3.854
GENBANK	AK024373		chr19	389420	2034745	51255	INTRON2	1983294	1983687	18.0189	3.4675
REFSEQ	NM_033513	C19orf20	chr19	458496	470654	-790	PROMO	457436	457976	14.3507	3.15
REFSEQ	NM_001194	HCN2	chr19	540892	568157	7783	INTRON1	548283	549068	52.4999	5.45636
REFSEQ	NM_005035	POLRMT	chr19	568222	584568	-30	PROMO	584426	584770	22.7961	3.8675
REFSEQ	NM_005860	FSTL3	chr19	627388	634392	4492	INTRON3	631635	632126	20.6543	3.492
REFSEQ	NM_001040134	PALM	chr19	659952	699330	32745	INTRON7	692574	692820	20.7045	3.66667
REFSEQ	NM_175847	PTBP1	chr19	748410	763327	-342	PROMO	747823	748314	20.7671	3.772
REFSEQ	NM_024888	PRG2	chr19	763517	772952	-1953	PROMO	774660	775151	37.7481	4.27667
REFSEQ	NM_033420	C19orf6	chr19	960649	972141	4066	INTRON1	967830	968321	22.8136	4.066
REFSEQ	NM_019112	ABCA7	chr19	992244	1016568	-2707	PROMO	988811	990263	38.6593	5.52846
REFSEQ	NM_012292	HMHA1	chr19	1018173	1037627	1529	EXON2	1018779	1020626	44.1747	6.47111
REFSEQ	NM_012292	HMHA1	chr19	1018173	1037627	10779	EXON11	1028780	1029124	24.2921	3.3925
REFSEQ	NM_002695	POLR2E	chr19	1039165	1046336	7367		1038655	1039283	38.0337	4.635
REFSEQ	NM_002695	POLR2E	chr19	1039165	1046336	612	INTRON1	1045552	1045896	12.7597	3.32333
REFSEQ	NM_002085	GPX4	chr19	1054935	1057786	-2219	PROMO	1052376	1053057	30.6929	4.00714
REFSEQ	NM_014963	KIAA0963	chr19	1058657	1125259	51055	INTRON7	1073934	1074474	29.949	4.34667
REFSEQ	NM_014963	KIAA0963	chr19	1058657	1125259	47544	INTRON5	1077519	1077912	11.1952	3.31667
REFSEQ	NM_014963	KIAA0963	chr19	1058657	1125259	40399	INTRON4	1084639	1085081	11.3952	3.19333
REFSEQ	NM_014963	KIAA0963	chr19	1058657	1125259	566	INTRON1	1124448	1124939	24.3958	3.814
REFSEQ	NM_177401	MIDN	chr19	1199551	1210139	12131		1211486	1211879	20.1914	3.37
REFSEQ	NM_001405	EFNA2	chr19	1237167	1250944	14529		1251496	1251897	11.6533	3.46667
REFSEQ	NM_032853	MUM1	chr19	1306009	1329427	6187	INTRON5	1311889	1312503	24.5426	4.08833
REFSEQ	NM_032853	MUM1	chr19	1306009	1329427	8669	INTRON6	1314433	1314924	14.9547	3.4575
REFSEQ	NM_024407	NDUFS7	chr19	1334905	1346582	-250	PROMO	1334431	1334880	11.6095	3.28333
REFSEQ	NM_001080831	LOC401019	chr19	1389388	1391492	42	INTRON1	1389258	1389602	12.1392	3.38
REFSEQ	NM_005883	APC2	chr19	1401147	1424243	2312	INTRON1	1403238	1403680	16.3554	3.4875
REFSEQ	NM_152482	C19orf25	chr19	1424202	1430193	-3385	PROMO	1433308	1433848	29.384	4.30833
REFSEQ	NM_017573	PCSK4	chr19	1432426	1441407	-248	PROMO	1441312	1441999	30.6487	4.54714
REFSEQ	NM_213604	ADAMTSL5	chr19	1456022	1464019	5153	INTRON7	1458650	1459082	19.7786	3.52
REFSEQ	NM_003200	TCF3	chr19	1560294	1601277	-568	PROMO	1601406	1602285	24.4149	4.415
REFSEQ	NM_003200	TCF3	chr19	1560294	1601277	-2614	PROMO	1603719	1604063	11.6799	3.27
REFSEQ	NM_031918	KLF16	chr19	1803398	1814564	6702	INTRON1	1807666	1808059	11.1952	3.34
GENBANK	BC018693		chr19	1892187	1931455	1066	INTRON2	1892934	1893572	40.6647	4.43375
REFSEQ	NM_001319	CSNK1G2	chr19	1920718	1932334	-2402	PROMO	1918144	1918488	13.1033	3.54333
REFSEQ	NM_001319	CSNK1G2	chr19	1920718	1932334	975	INTRON1	1921472	1921914	17.5285	3.805
REFSEQ	NM_199054	MKNK2	chr19	1988469	2002233	13610	EXON14	1988506	1988740	15.5258	3.37333
REFSEQ	NM_130807	MOBKL2A	chr19	2022036	2047269	10921	INTRON1	2036020	2036676	47.9633	4.75
REFSEQ	NM_130807	MOBKL2A	chr19	2022036	2047269	6080	INTRON1	2040993	2041386	15.3861	3.23333
REFSEQ	NM_004152	OAZ1	chr19	2220519	2224486	-3032	PROMO	2217340	2217634	13.4427	3.10667
REFSEQ	NM_004152	OAZ1	chr19	2220519	2224486	570	INTRON1	2220844	2221335	23.3237	3.594
REFSEQ	NM_198532	C19orf35	chr19	2225630	2233175	-50	PROMO	2232675	2233776	46.3007	5.29923
GENBANK	AK091795		chr19	2240998	2243023	-380	PROMO	2240373	2240864	16.7224	3.5475
REFSEQ	NM_182973	TMPRSS9	chr19	2340783	2377085	4871	INTRON1	2345410	2345898	14.6522	3.47
REFSEQ	NM_015675	GADD45B	chr19	2427134	2429257	29	EXON1	2426893	2427433	29.5603	3.955
REFSEQ	NM_015675	GADD45B	chr19	2427134	2429257	2299		2429138	2429729	35.1772	4.11143
REFSEQ	NM_052847	GNG7	chr19	2462217	2653663	158970	INTRON3	2494522	2494864	13.1033	3.18333
REFSEQ	NM_052847	GNG7	chr19	2462217	2653663	81638	INTRON2	2571829	2572222	14.5307	3.21333
REFSEQ	NM_052847	GNG7	chr19	2462217	2653663	72744	INTRON2	2580762	2581076	12.8562	3.24333
REFSEQ	NM_052847	GNG7	chr19	2462217	2653663	63169	INTRON2	2590347	2590642	15.5969	3.32
REFSEQ	NM_213568	SLC39A3	chr19	2685524	2691074	758	INTRON1	2690120	2690513	24.2907	3.3175
EST	DA788674		chr19	2970369	2998633	12373	INTRON2	2985806	2986715	44.6334	5.04
REFSEQ	NM_002068	GNA15	chr19	3087229	3114741	-2887	PROMO	3084120	3084565	39.1883	4.09833
REFSEQ	NM_002068	GNA15	chr19	3087229	3114741	6038	INTRON1	3092981	3093554	58.4997	4.83889
REFSEQ	NM_002068	GNA15	chr19	3087229	3114741	9811	INTRON1	3096844	3097236	14.5837	3.91
REFSEQ	NM_002068	GNA15	chr19	3087229	3114741	18895	INTRON4	3105842	3106407	37.9166	3.965
REFSEQ	NM_020170	NCLN	chr19	3136874	3160572	-333	PROMO	3136233	3136849	23.8128	3.896
OUT	OUT	OUT	chr19	3270642	3271035	-4000	OUT	3270642	3271035	14.8313	3.35333
OUT	OUT	OUT	chr19	3277955	3278150	-4000	OUT	3277955	3278150	25.5361	3.22
OUT	OUT	OUT	chr19	3295270	3295565	-4000	OUT	3295270	3295565	13.1373	3.30667
GENBANK	AF161441		chr19	3425405	3429931	-234	PROMO	3429593	3430738	35.1816	5.29833
REFSEQ	NM_031304	HLRC1	chr19	3441823	3451621	-225	PROMO	3451591	3452102	27.7267	3.646
GENBANK	BC013413		chr19	3457317	3486002	-342	PROMO	3456803	3457147	13.5869	3.02667
REFSEQ	NM_006339	HMG20B	chr19	3523942	3530079	2506	INTRON4	3526252	3526645	14.5856	3.47333
REFSEQ	NM_021231	C19orf29	chr19	3561642	3577813	-94	PROMO	3577686	3578128	17.3074	3.42
GENBANK	AK128237		chr19	3672734	3701807	-220	PROMO	3672342	3672686	11.1564	3.3
REFSEQ	NM_004886	APBA3	chr19	3701770	3712673	-249	PROMO	3712775	3713070	14.9395	3.11333
REFSEQ	NM_172251	MRPL54	chr19	3713671	3718555	289	INTRON1	3713813	3714108	13.5777	3.17667
GENBANK	AB029009		chr19	3755021	3785924	22402	INTRON13	3763375	3763670	44.7051	4.132
GENBANK	AB029009		chr19	3755021	3785924	11312	INTRON6	3774362	3774862	17.8736	3.4075
REFSEQ	NM_030662	MAP2K2	chr19	4041328	4075126	33448	EXON11	4041482	4041875	11.6533	3.29333
REFSEQ	NM_133475	ANKRD24	chr19	4134350	4175811	3290	INTRON2	4137493	4137788	14.9395	3.14667
REFSEQ	NM_133475	ANKRD24	chr19	4134350	4175811	21266	INTRON7	4155436	4155796	23.2563	3.435
REFSEQ	NM_018074	FLJ10374	chr19	4198107	4220083	-70	PROMO	4197675	4198399	54.1814	4.56889
REFSEQ	NM_032631	HDGF2	chr19	4423254	4453213	-534	PROMO	4422548	4422892	13.1033	3.40667
REFSEQ	NM_052972	LRG1	chr19	4488227	4491036	-255	PROMO	4491020	4491562	27.6637	4.02
REFSEQ	NM_052972	LRG1	chr19	4488227	4491036	-3211	PROMO	4494016	4494479	12.6058	3.54
REFSEQ	NM_133327	SEMA6B	chr19	4493599	4509503	10182	EXON12	4499125	4499518	11.6533	3.08
REFSEQ	NM_133327	SEMA6B	chr19	4493599	4509503	2127	INTRON4	4507154	4507599	18.336	3.695
EST	AA779047		chr19	4534892	4535125	-376	PROMO	4534369	4534664	14.9395	3.27667
EST	AW867531		chr19	4584785	4585365	954		4585543	4585936	25.866	3.4375
REFSEQ	NM_139159	DPP9	chr19	4626236	4674875	341	INTRON1	4674006	4675062	30.4775	4.60556
REFSEQ	NM_018708	FEM1A	chr19	4742727	4746569	-63	PROMO	4742468	4742861	11.1952	3.17333
GENBANK	BC035331		chr19	4766943	4782716	-171	PROMO	4782736	4783038	14.9395	3.28333
REFSEQ	NM_013282	UHRF1	chr19	4861565	4913164	513	INTRON1	4861657	4862500	49.128	5.19273
REFSEQ	NM_015015	JMJD2B	chr19	4920131	5104606	7367	INTRON1	4927279	4927718	19.5019	3.81
REFSEQ	NM_015015	JMJD2B	chr19	4920131	5104606	111058	INTRON8	5031040	5031339	18.0095	3.07
REFSEQ	NM_015015	JMJD2B	chr19	4920131	5104606	143915	INTRON10	5063850	5064243	11.7594	3.14333
REFSEQ	NM_015015	JMJD2B	chr19	4920131	5104606	150171	INTRON10	5070046	5070558	23.3237	3.656
OUT	OUT	OUT	chr19	5349934	5350082	-4000	OUT	5349934	5350082	33.7053	3.13
REFSEQ	NM_181710	ZNRF4	chr19	5406441	5407866	346	EXON1	5406223	5407351	12.3952	4.01333
REFSEQ	NM_205767	P117	chr19	5629432	5631911	100	EXON1	5631566	5632057	17.9848	3.61
REFSEQ	NM_015414	RPL36	chr19	5641345	5642676	2329		5643478	5643871	11.1952	3.32
REFSEQ	NM_020175	DUS3L	chr19	5736154	5742190	15	EXON1	5741979	5742372	12.9518	3.12667
REFSEQ	NM_004558	NRTN	chr19	5774817	5779334	4643		5779264	5779657	11.1952	3.42333
REFSEQ	NM_175614	NDUFA11	chr19	5845685	5855025	-145	PROMO	5854925	5855416	19.6915	3.552
REFSEQ	NM_134433	RFX2	chr19	5944175	6061554	48053	INTRON1	6013207	6013795	31.3863	4.30833
REFSEQ	NM_134433	RFX2	chr19	5944175	6061554	44662	INTRON1	6016706	6017079	22.2273	3.825
REFSEQ	NM_134433	RFX2	chr19	5944175	6061554	23054	INTRON1	6037821	6039180	52.2083	6.60176
REFSEQ	NM_134433	RFX2	chr19	5944175	6061554	10119	INTRON1	6051066	6051804	68.1834	5.8
REFSEQ	NM_030924	ACSBG2	chr19	6086709	6144112	25804	INTRON6	6112219	6112808	46.613	4.62
REFSEQ	NM_005934	MLLT1	chr19	6161392	6230959	5980	INTRON1	6224709	6225249	29.384	4.24
REFSEQ	NM_003685	KHSRP	chr19	6364358	6375805	-590	PROMO	6376019	6376771	40.4245	4.55667
REFSEQ	NM_024103	SLC25A23	chr19	6391074	6410781	-388	PROMO	6410973	6411366	11.1952	3.36333
OUT	OUT	OUT	chr19	6466985	6467476	-4000	OUT	6466985	6467476	25.7716	3.636
REFSEQ	NM_003811	TNFSF9	chr19	6482036	6486933	-2062	PROMO	6479778	6480170	13.0398	3.07333
EST	DW428972		chr19	6506227	6506447	1507		6507635	6507834	25.5361	3.22667
REFSEQ	NM_001252	CD70	chr19	6536850	6542163	447	INTRON1	6541544	6541888	10.9952	3.53
OUT	OUT	OUT	chr19	6592794	6593036	-4000	OUT	6592794	6593036	55.4955	4.036
REFSEQ	NM_172014	TNFSF14	chr19	6615565	6621599	440	EXON2	6620938	6621380	41.763	4.17333
REFSEQ	NM_000064	C3	chr19	6628846	6671662	45690		6625608	6626337	50.8102	5.25364
REFSEQ	NM_001080452	GPR108	chr19	6680924	6688633	-176	PROMO	6688459	6689159	21.6181	3.80333
REFSEQ	NM_005490	SH2D3A	chr19	6703174	6718480	-228	PROMO	6718463	6718954	16.8034	3.5125
REFSEQ	NM_005428	VAV1	chr19	6723721	6808371	771	INTRON1	6724247	6724738	18.2035	3.5825
REFSEQ	NM_005428	VAV1	chr19	6723721	6808371	29336	INTRON1	6752412	6753703	57.2036	6.212
OUT	OUT	OUT	chr19	6813764	6814154	-4000	OUT	6813764	6814154	13.7635	3.59333
OUT	OUT	OUT	chr19	6827781	6828144	-4000	OUT	6827781	6828144	16.8495	3.17
OUT	OUT	OUT	chr19	6829247	6829656	-4000	OUT	6829247	6829656	23.3997	3.55
REFSEQ	NM_001974	EMR1	chr19	6838581	6891463	4553	INTRON2	6843011	6843257	55.4955	4.852
REFSEQ	NM_000208	INSR	chr19	7063265	7245011	101562	INTRON2	7143326	7143572	13.5465	3.58333
REFSEQ	NM_000208	INSR	chr19	7063265	7245011	96803	INTRON2	7147986	7148431	11.9402	3.50667
REFSEQ	NM_000208	INSR	chr19	7063265	7245011	85733	INTRON2	7158989	7159567	51.2135	4.6475
REFSEQ	NM_000208	INSR	chr19	7063265	7245011	14514	INTRON1	7230329	7230666	15.3048	3.19667
REFSEQ	NM_000208	INSR	chr19	7063265	7245011	-1058	PROMO	7245873	7246266	25.866	3.89
EST	AW861523		chr19	7196351	7474685	166129	INTRON2	7308060	7309053	61.0381	5.70308
EST	BM455761		chr19	7320061	7346706	475	INTRON1	7319564	7321509	59.511	7.65043
REFSEQ	NM_020533	MCOLN1	chr19	7493511	7504861	-125	PROMO	7493190	7493583	37.1119	4.02333
REFSEQ	NM_006702	PNPLA6	chr19	7505042	7532652	1652	INTRON3	7506449	7506940	19.9102	3.892
REFSEQ	NM_006702	PNPLA6	chr19	7505042	7532652	10672	INTRON16	7515518	7515911	23.3353	3.82
REFSEQ	NM_020196	XAB2	chr19	7590411	7600439	-402	PROMO	7600375	7601307	61.7198	5.77
OUT	OUT	OUT	chr19	7626454	7626911	-4000	OUT	7626454	7626911	23.5194	3.385
OUT	OUT	OUT	chr19	7629304	7629697	-4000	OUT	7629304	7629697	12.9518	3.11333
REFSEQ	NM_174918	MCEMP1	chr19	7647942	7650719	54	EXON1	7647349	7648643	57.3023	6.40813
REFSEQ	NM_001042461	TRAPPC5	chr19	7651763	7653748	691	INTRON1	7652258	7652651	11.1952	3.24667
REFSEQ	NM_002002	FCER2	chr19	7659662	7672997	-1493	PROMO	7674220	7674760	22.106	3.552
REFSEQ	NM_002002	FCER2	chr19	7659662	7672997	-3785	PROMO	7676488	7677077	46.541	4.78125
REFSEQ	NM_198492	CLEC4G	chr19	7699851	7703006	-2178	PROMO	7705013	7705355	15.5685	3.34667
EST	AA782481		chr19	7785250	7785297	-876	PROMO	7786003	7786344	16.8495	3.33333
REFSEQ	NM_145245	EVI5L	chr19	7801242	7835861	-541	PROMO	7800358	7801045	42.1776	4.74
REFSEQ	NM_001080403	FLJ22184	chr19	7839604	7849956	7014	EXON10	7842721	7843163	17.182	3.35
REFSEQ	NM_003083	SNAPC2	chr19	7891228	7894134	-164	PROMO	7890892	7891236	21.1329	3.5075
REFSEQ	NM_006351	TIMM44	chr19	7897603	7914538	-322	PROMO	7914443	7915277	35.2568	4.52375
REFSEQ	NM_001419	ELAVL1	chr19	7929457	7976529	38164	INTRON5	7938219	7938511	13.2547	3.34333
REFSEQ	NM_001419	ELAVL1	chr19	7929457	7976529	736	INTRON1	7975515	7976072	32.4262	4.09667
GENBANK	AY203940		chr19	7962844	8305314	179475	INTRON6	8125667	8126011	13.3802	3.29
GENBANK	AY203940		chr19	7962844	8305314	140426	INTRON6	8164695	8165081	32.1483	3.824
GENBANK	AY203940		chr19	7962844	8305314	138919	INTRON6	8166174	8166616	37.2243	4.24667
GENBANK	AY203940		chr19	7962844	8305314	52029	INTRON6	8252891	8253680	14.8555	3.345
REFSEQ	NM_032447	FBN3	chr19	8036287	8118385	29908	INTRON25	8088330	8088625	15.6392	3.64667
REFSEQ	NM_024552	LASS4	chr19	8180256	8233302	31025	INTRON2	8211016	8211547	60.1392	4.52125
REFSEQ	NM_024552	LASS4	chr19	8180256	8233302	32885	INTRON2	8212835	8213447	33.2474	4.002
REFSEQ	NM_004218	RAB11B	chr19	8361295	8374479	-324	PROMO	8360750	8361192	21.9726	3.3325
REFSEQ	NM_004218	RAB11B	chr19	8361295	8374479	1613	INTRON1	8362712	8363105	11.1952	3.4
REFSEQ	NM_031203	HNRPM	chr19	8415650	8459994	33414	INTRON13	8448947	8449182	15.5258	3.63333
REFSEQ	NM_032152	PRAM1	chr19	8460940	8473495	14876		8458276	8458963	68.3895	5.6425
REFSEQ	NM_032152	PRAM1	chr19	8460940	8473495	8269	INTRON4	8464982	8465470	61.095	4.455
REFSEQ	NM_012335	MYO1F	chr19	8491998	8548307	8002	INTRON1	8539841	8540770	57.6892	5.31583
REFSEQ	NM_012335	MYO1F	chr19	8491998	8548307	6256	INTRON1	8541855	8542248	22.6214	3.635
EST	DW447659		chr19	8639348	8639544	-2701	PROMO	8641844	8642646	62.3998	5.19
EST	AA400680		chr19	8804740	8805174	-205	PROMO	8804363	8804707	10.9952	3.4
REFSEQ	NM_024690	MUC16	chr19	8820520	8953018	57906	INTRON8	8894916	8895308	14.472	3.19667
REFSEQ	NM_024690	MUC16	chr19	8820520	8953018	44874	EXON5	8907922	8908366	17.182	3.7675
REFSEQ	NM_024690	MUC16	chr19	8820520	8953018	34577	EXON3	8918221	8918661	17.182	3.48
OUT	OUT	OUT	chr19	9047356	9047710	-4000	OUT	9047356	9047710	14.5475	3.42
REFSEQ	NM_198058	ZNF266	chr19	9384271	9407234	271	EXON1	9406701	9407225	20.8523	3.61
REFSEQ	NM_001008727	ZNF121	chr19	9537291	9556209	139	INTRON1	9555850	9556291	16.8582	3.33
REFSEQ	NM_152289	ZNF561	chr19	9580139	9592899	-76	PROMO	9592681	9593270	57.6224	4.98333
REFSEQ	NM_001077624	LOC162993	chr19	9729151	9740410	-72	PROMO	9740237	9740728	18.8209	3.3125
REFSEQ	NM_017703	FBXL12	chr19	9781944	9790731	-582	PROMO	9791141	9791485	11.64	3.13667
REFSEQ	NM_024292	UBL5	chr19	9799567	9801797	80	EXON1	9799353	9799942	32.8639	4.24
REFSEQ	NM_006221	PIN1	chr19	9806998	9821358	-545	PROMO	9806085	9806821	50.1881	5.13
REFSEQ	NM_058164	OLFM2	chr19	9825394	9908070	52757	INTRON1	9855141	9855485	23.6455	3.4225
REFSEQ	NM_058164	OLFM2	chr19	9825394	9908070	-480	PROMO	9908354	9908747	11.6533	3.59
REFSEQ	NM_020230	PPAN	chr19	10077964	10082975	-166	PROMO	10077577	10078019	17.182	3.7375
REFSEQ	NM_002566	P2RY11	chr19	10083196	10087062	102	EXON1	10083094	10083503	20.2831	3.585
REFSEQ	NM_001379	DNMT1	chr19	10105022	10166811	548	INTRON1	10165650	10166876	36.3447	5.50462
REFSEQ	NM_000201	ICAM1	chr19	10242778	10258291	-691	PROMO	10241230	10242944	26.1673	5.155
REFSEQ	NM_000201	ICAM1	chr19	10242778	10258291	9035	INTRON2	10251663	10251964	16.3017	3.58
REFSEQ	NM_022377	ICAM4	chr19	10258649	10260198	-181	PROMO	10258258	10258678	39.9591	3.73833
GENBANK	BC044225		chr19	10276481	10281221	3811	INTRON2	10277214	10277607	11.6533	3.64
REFSEQ	NM_133452	RAVER1	chr19	10287888	10305314	657	INTRON1	10304265	10305050	47.2942	5.194
REFSEQ	NM_133452	RAVER1	chr19	10287888	10305314	-2136	PROMO	10307254	10307647	11.3363	3.61333
REFSEQ	NM_003331	TYK2	chr19	10322208	10352211	-413	PROMO	10352331	10352918	30.2123	4.47833
REFSEQ	NM_030760	EDG8	chr19	10484622	10489112	3708	EXON2	10485233	10485576	21.0936	3.52
REFSEQ	NM_178159	FLJ12949	chr19	10524760	10537702	-257	PROMO	10537596	10538322	52.1912	4.91667
REFSEQ	NM_020428	SLC44A2	chr19	10597228	10616232	23046		10620102	10620446	23.6455	3.5725
REFSEQ	NM_012218	ILF3	chr19	10625987	10664093	-255	PROMO	10625536	10625929	11.7594	3.88
REFSEQ	NM_004945	DNM2	chr19	10689754	10803579	-381	PROMO	10689229	10689518	10.7952	3.17
REFSEQ	NM_004945	DNM2	chr19	10689754	10803579	41906	INTRON2	10731062	10732259	57.4608	5.95429
REFSEQ	NM_004945	DNM2	chr19	10689754	10803579	62339	INTRON5	10751872	10752314	41.6377	4.03333
REFSEQ	NM_006858	TMED1	chr19	10804115	10807983	-76	PROMO	10807789	10808329	29.2279	4.04333
EST	DT932584		chr19	10827936	10840926	6231	INTRON2	10834521	10834870	13.1033	3.00667
REFSEQ	NM_199141	CARM1	chr19	10843252	10894447	-840	PROMO	10842191	10842633	12.4146	3.26667
REFSEQ	NM_199141	CARM1	chr19	10843252	10894447	20334	INTRON1	10863389	10863784	11.9004	3.43667
REFSEQ	NM_024029	YIPF2	chr19	10894444	10900357	8085		10892076	10892469	11.1952	3.10333
REFSEQ	NM_003072	SMARCA4	chr19	10932605	11033952	825	INTRON1	10933238	10933623	14.2681	3.40333
REFSEQ	NM_003072	SMARCA4	chr19	10932605	11033952	75003	INTRON29	11007411	11007805	11.6533	3.48333
REFSEQ	NM_000527	LDLR	chr19	11061131	11105490	1134	INTRON1	11062069	11062462	11.1952	3.43667
REFSEQ	NM_000527	LDLR	chr19	11061131	11105490	2552	INTRON1	11063357	11064009	37.644	4.28429
REFSEQ	NM_000527	LDLR	chr19	11061131	11105490	5766	INTRON1	11066749	11067046	15.1276	3.18
REFSEQ	NM_000527	LDLR	chr19	11061131	11105490	48575		11109461	11109952	44.2382	4.22714
REFSEQ	NM_020812	DOCK6	chr19	11170972	11234128	59346	INTRON41	11174635	11174930	12.2515	3.6
EST	AI904348		chr19	11253250	11253430	1723		11251535	11251879	51.1065	4.7
REFSEQ	NM_012466	TSPAN16	chr19	11267823	11298672	-2250	PROMO	11265404	11265742	20.0308	3.5875
REFSEQ	NM_004283	RAB3D	chr19	11296093	11311321	17404		11293748	11294086	12.1582	3.17333
REFSEQ	NM_004283	RAB3D	chr19	11296093	11311321	15408		11295433	11296393	39.0194	5.16182
REFSEQ	NM_004283	RAB3D	chr19	11296093	11311321	2366	EXON2	11308783	11309127	26.9716	3.5275
REFSEQ	NM_002743	PRKCSH	chr19	11407268	11422780	-3	PROMO	11406946	11407584	38.3368	4.21625
REFSEQ	NM_001299	CNN1	chr19	11510578	11522138	8089	EXON4	11518446	11518888	13.5999	3.39333
GENBANK	AK095252		chr19	11786106	11807016	-337	PROMO	11785597	11785941	16.7963	3.1
REFSEQ	NM_145276	ZNF563	chr19	12289305	12305502	20135		12285246	12285488	55.4955	3.73
REFSEQ	NM_005815	ZNF443	chr19	12401520	12412819	1022	INTRON1	12411629	12411965	16.8495	3.13333
REFSEQ	NM_153358	FLJ90396	chr19	12582752	12601676	-42	PROMO	12582489	12582931	21.1995	3.695
REFSEQ	NM_153358	FLJ90396	chr19	12582752	12601676	3139	INTRON1	12585746	12586036	64.5951	4.29833
REFSEQ	NM_016145	PTD008	chr19	12639886	12641449	47	EXON1	12641132	12641672	29.384	4.39833
REFSEQ	NM_013433	TNPO2	chr19	12671016	12694078	-746	PROMO	12694571	12695078	19.3144	3.6925
REFSEQ	NM_004317	ASNA1	chr19	12709305	12720137	2	EXON1	12708984	12709631	30.5348	4.10333
REFSEQ	NM_002229	JUNB	chr19	12763309	12765124	-1118	PROMO	12762044	12762339	10.7952	3.28
REFSEQ	NM_006397	RNASEH2A	chr19	12778427	12785462	359	INTRON1	12778271	12779301	12.6406	3.4225
REFSEQ	NM_014975	MAST1	chr19	12810347	12846765	26362	EXON13	12836537	12836881	13.1033	3.31333
REFSEQ	NM_006563	KLF1	chr19	12856238	12859017	2315	EXON3	12856456	12856948	28.4691	3.772
REFSEQ	NM_013976	GCDH	chr19	12862973	12871782	-143	PROMO	12862487	12863174	54.0854	5.047
REFSEQ	NM_004343	CALR	chr19	12910422	12916303	-948	PROMO	12909077	12909871	43.5352	5.212
REFSEQ	NM_005053	RAD23A	chr19	12917653	12925455	3992	INTRON7	12921498	12921793	30.4352	3.79
REFSEQ	NM_005583	LYL1	chr19	13070847	13074681	3388	EXON4	13070155	13072432	35.8168	6.19125
REFSEQ	NM_005583	LYL1	chr19	13070847	13074681	-1337	PROMO	13074827	13077210	49.7454	7.8708
REFSEQ	NM_017722	TRMT1	chr19	13076715	13088332	207	EXON1	13087458	13088792	36.3986	5.18333
REFSEQ	NM_052876	BTBD14B	chr19	13090108	13112958	692	INTRON1	13090551	13091049	23.0793	4.3075
EST	DW411904		chr19	13132536	13134178	2580		13134895	13135337	17.182	3.705
EST	BU074791		chr19	13139641	13140369	-3300	PROMO	13135924	13136758	64.3619	5.56846
EST	BU074791		chr19	13139641	13140369	-483	PROMO	13138574	13139743	35.5537	4.43625
REFSEQ	NM_023035	CACNA1A	chr19	13179114	13478317	295074	INTRON43	13183096	13183391	13.5777	3.61333
REFSEQ	NM_023035	CACNA1A	chr19	13179114	13478317	245067	INTRON26	13233008	13233492	40.3126	4.02286
REFSEQ	NM_023035	CACNA1A	chr19	13179114	13478317	229284	INTRON22	13248851	13249216	16.8075	3.33333
GENBANK	CR620805		chr19	13703573	13735046	-302	PROMO	13703061	13703481	25.1565	3.79
REFSEQ	NM_014047	HSPC023	chr19	13746256	13750584	81	EXON1	13746094	13746580	53.7234	4.63875
REFSEQ	NM_023072	ZSWIM4	chr19	13767273	13804044	40976		13807465	13809034	41.2724	6.07125
GENBANK	AK129685		chr19	13809619	13812000	658	EXON1	13811048	13811637	26.5844	4.21833
GENBANK	AK129685		chr19	13809619	13812000	-1773	PROMO	13813586	13813961	11.3176	3.36667
EST	AV740721		chr19	13819918	13820038	-922	PROMO	13818334	13819658	50.7377	6.56667
EST	CR980232		chr19	13821963	13822771	-323	PROMO	13822898	13823291	19.0846	3.275
REFSEQ	NM_024323	MGC11271	chr19	13854167	13877909	24251		13852956	13854360	47.1388	6.08118
REFSEQ	NM_024323	MGC11271	chr19	13854167	13877909	18489	INTRON6	13859273	13859568	14.9395	3.23667
REFSEQ	NM_024323	MGC11271	chr19	13854167	13877909	10724	EXON3	13866989	13867382	15.7629	3.3
REFSEQ	NM_002918	RFX1	chr19	13933352	13978097	19655	INTRON2	13958148	13958737	34.0329	4.67714
REFSEQ	NM_002918	RFX1	chr19	13933352	13978097	-169	PROMO	13977954	13978579	36.1234	4.455
GENBANK	BC000492		chr19	14045452	14046873	1305	EXON1	14046512	14047003	22.5039	3.782
REFSEQ	NM_018154	ASF1B	chr19	14091321	14108440	-950	PROMO	14109169	14109611	21.1995	3.4025
REFSEQ	NM_014921	LPHN1	chr19	14119550	14177997	46889	INTRON10	14130912	14131305	11.1952	3.48667
REFSEQ	NM_014921	LPHN1	chr19	14119550	14177997	-1317	PROMO	14178569	14180060	76.2321	8.33083
EST	BE779829		chr19	14225189	14225885	-2	PROMO	14225666	14226108	16.6061	3.5875
EST	DA691808		chr19	14277269	14335802	7724	INTRON1	14327735	14328422	57.175	5.39
GENBANK	BC011648		chr19	14305554	14315723	5300	INTRON1	14310600	14311109	12.7531	3.63667
EST	DW447790		chr19	14345739	14345934	1597		14344141	14344534	13.3219	3.96333
EST	AV764014		chr19	14345927	14346999	-241	PROMO	14346946	14347535	35.5791	4.7
REFSEQ	NM_078481	CD97	chr19	14353212	14380533	715	INTRON1	14353706	14354148	16.6382	3.85667
REFSEQ	NM_078481	CD97	chr19	14353212	14380533	2934	INTRON1	14355827	14356465	43.4647	4.565
REFSEQ	NM_202494	GIPC1	chr19	14449571	14467944	-316	PROMO	14468088	14468432	11.8411	3.29667
REFSEQ	NM_006145	DNAJB1	chr19	14486581	14490201	-119	PROMO	14489886	14490754	11.8671	3.3175
REFSEQ	NM_152939	EMR3	chr19	14591051	14646810	41999	EXON12	14604586	14605036	19.361	3.6675
REFSEQ	NM_152921	EMR2	chr19	14704204	14750353	2048	INTRON2	14747687	14748924	37.8399	5.57286
EST	BF184739		chr19	14759221	14764005	-3593	PROMO	14755458	14755798	13.2645	3.94
EST	BF184739		chr19	14759221	14764005	-2330	PROMO	14756550	14757233	57.2717	5.18455
EST	BF184739		chr19	14759221	14764005	65	EXON1	14759115	14759457	26.6023	3.675
REFSEQ	NM_033025	SYDE1	chr19	15079213	15086789	963	INTRON1	15080004	15080348	13.0821	3.24333
REFSEQ	NM_005858	AKAP8	chr19	15325340	15351603	111	INTRON1	15351320	15351664	10.9952	3.61667
REFSEQ	NM_014371	AKAP8L	chr19	15351858	15390833	21	EXON1	15390591	15391033	18.1821	3.95
REFSEQ	NM_052890	PGLYRP2	chr19	15440462	15451312	15310		15435494	15436511	41.9275	5.44417
EST	AI420473		chr19	15556104	15557039	-2665	PROMO	15559434	15559974	23.339	4.034
REFSEQ	NM_000896	CYP4F3	chr19	15612706	15632569	1227	INTRON2	15613737	15614130	11.1952	3.28333
GENBANK	AB002454		chr19	15612706	15634634	25524		15638027	15638433	11.3363	3.43667
EST	BX508977		chr19	15874482	15875116	4	EXON1	15874265	15874707	17.182	3.365
REFSEQ	NM_003290	TPM4	chr19	16048324	16074408	2449	INTRON1	16050543	16051004	29.7383	3.82
REFSEQ	NM_003290	TPM4	chr19	16048324	16074408	10162	INTRON3	16058167	16058805	62.176	5.146
REFSEQ	NM_003290	TPM4	chr19	16048324	16074408	12306	INTRON4	16060402	16060858	14.702	2.99333
REFSEQ	NM_005370	RAB8A	chr19	16083489	16105443	7073	INTRON2	16090292	16090833	29.7954	4.085
REFSEQ	NM_032855	HSH2D	chr19	16105837	16130375	1754	INTRON1	16107467	16107716	13.5465	3.27667
REFSEQ	NM_032855	HSH2D	chr19	16105837	16130375	5830	INTRON1	16111397	16111937	56.5238	5.00125
REFSEQ	NM_032855	HSH2D	chr19	16105837	16130375	7186	INTRON1	16112827	16113219	30.6501	3.3175
EST	BQ183849		chr19	16255171	16265386	376	INTRON1	16255207	16255888	35.8783	4.7075
REFSEQ	NM_016270	KLF2	chr19	16296650	16299337	3378		16299325	16300732	40.315	6.00467
REFSEQ	NM_021235	EPS15L1	chr19	16333407	16443762	26439	INTRON1	16417121	16417525	11.1952	3.11
REFSEQ	NM_004831	CRSP7	chr19	16546717	16600015	33994	INTRON1	16565803	16566239	22.8388	3.752
REFSEQ	NM_004831	CRSP7	chr19	16546717	16600015	847	INTRON1	16598996	16599340	10.9952	3.41
REFSEQ	NM_004831	CRSP7	chr19	16546717	16600015	-935	PROMO	16600778	16601122	12.2434	3.46
REFSEQ	NM_024104	C19orf42	chr19	16617964	16631968	-10	PROMO	16631708	16632248	26.159	4.02833
REFSEQ	NM_001007525	LOC284434	chr19	16691786	16789761	61272	INTRON13	16752984	16753133	33.7053	3.11667
REFSEQ	NM_015260	SIN3B	chr19	16801217	16852164	1419	INTRON2	16802437	16802836	15.3045	3.13667
REFSEQ	NM_015260	SIN3B	chr19	16801217	16852164	39808	INTRON13	16840804	16841246	16.3554	3.7775
REFSEQ	NM_015260	SIN3B	chr19	16801217	16852164	47572	INTRON17	16848642	16848937	14.3794	3.17667
REFSEQ	NM_003950	F2RL3	chr19	16860825	16863828	-103	PROMO	16860501	16860943	37.6425	4.5
REFSEQ	NM_015692	CPAMD8	chr19	16864762	16998625	24980	INTRON9	16973498	16973793	10.7952	3.50667
REFSEQ	NM_004145	MYO9B	chr19	17073527	17185103	8563	INTRON1	17081747	17082434	57.8565	5.269
REFSEQ	NM_004145	MYO9B	chr19	17073527	17185103	24123	INTRON1	17097108	17098192	60.6851	5.77133
REFSEQ	NM_024578	FLJ22709	chr19	17198054	17201027	1643	EXON4	17199525	17199869	13.5869	3.54
REFSEQ	NM_031941	USHBP1	chr19	17221848	17236544	8009	INTRON8	17228388	17228683	14.9395	3.74667
REFSEQ	NM_023937	MRPL34	chr19	17277476	17278652	153	EXON1	17277431	17277827	13.6194	3.07667
REFSEQ	NM_133644	GTPBP3	chr19	17309363	17313823	-448	PROMO	17308346	17309484	40.3469	5.21667
GENBANK	BC019872		chr19	17365215	17366359	3565		17362524	17363064	29.7954	4.37333
REFSEQ	NM_004335	BST2	chr19	17374755	17377384	-422	PROMO	17377159	17378454	25.706	4.983
REFSEQ	NM_198580	SLC27A1	chr19	17442299	17477977	29634	INTRON7	17471639	17472228	27.1386	4.05667
REFSEQ	NM_173544	BCNP1	chr19	17495109	17525454	33	EXON1	17494848	17495437	55.4689	4.71444
REFSEQ	NM_024656	GLT25D1	chr19	17527510	17554965	-263	PROMO	17527075	17527419	19.0453	3.16667
REFSEQ	NM_018174	BPY2IP1	chr19	17691302	17706324	-1885	PROMO	17689185	17689650	14.4298	3.56
REFSEQ	NM_015122	FCHO1	chr19	17723335	17760355	9	EXON1	17723025	17723663	41.5979	4.35
REFSEQ	NM_015122	FCHO1	chr19	17723335	17760355	4496	INTRON4	17727586	17728077	22.361	3.738
REFSEQ	NM_000215	JAK3	chr19	17797960	17819800	-65	PROMO	17819693	17820037	11.8411	3.30333
REFSEQ	NM_000215	JAK3	chr19	17797960	17819800	-2680	PROMO	17822283	17822677	58.4729	4.31286
REFSEQ	NM_000980	RPL18A	chr19	17831730	17835124	398	INTRON1	17831932	17832325	16.7754	3.2925
GENBANK	J03909		chr19	17880230	18149923	115575	INTRON3	17995622	17995988	19.5426	3.51
GENBANK	J03909		chr19	17880230	18149923	136737	INTRON3	18016771	18017164	36.6321	3.944
REFSEQ	NM_138442	LOC115098	chr19	17906904	17915783	9470		17916178	17916571	12.9518	3.26667
REFSEQ	NM_002248	KCNN1	chr19	17923110	17970929	14682	INTRON2	17937251	17938333	45.6797	5.005
REFSEQ	NM_002248	KCNN1	chr19	17923110	17970929	18753	INTRON2	17941667	17942060	12.9518	3.44
REFSEQ	NM_001025604	ARRDC2	chr19	17972943	17985905	1368	INTRON1	17974066	17974557	13.8669	3.25
REFSEQ	NM_015683	ARRDC2	chr19	17979976	17985905	545	EXON2	17980251	17980791	27.4338	4.06
GENBANK	BX647221		chr19	18030804	18070626	7398	INTRON1	18062977	18063479	37.8609	4.335
GENBANK	AB011133		chr19	18069604	18123494	12198	INTRON2	18081258	18082346	12.3081	3.8875
REFSEQ	NM_005027	PIK3R2	chr19	18125015	18142344	-590	PROMO	18124180	18124671	25.7716	4.07
REFSEQ	NM_032683	FKSG24	chr19	18165039	18168548	-221	PROMO	18164573	18165064	23.7763	3.464
REFSEQ	NM_002866	RAB3A	chr19	18168610	18175839	-443	PROMO	18176025	18176539	18.5101	3.8175
EST	BG055799		chr19	18260277	18260588	-1535	PROMO	18261752	18262495	52.0874	4.82375
REFSEQ	NM_012321	LSM4	chr19	18278717	18294958	11557	INTRON3	18283180	18283622	16.3554	3.53
REFSEQ	NM_012321	LSM4	chr19	18278717	18294958	4814	INTRON1	18289801	18290488	48.1604	4.40222
EST	DA847848		chr19	18346540	18358018	-134	PROMO	18346185	18346627	39.4408	4.53833
REFSEQ	NM_145256	LRRC25	chr19	18362954	18369415	621	EXON1	18368555	18369034	24.1232	3.966
REFSEQ	NM_032627	SSBP4	chr19	18391135	18406459	-3983	PROMO	18386959	18387346	20.3603	3.365
REFSEQ	NM_006532	ELL	chr19	18414473	18493918	52512	INTRON2	18441185	18441627	15.654	3.495
REFSEQ	NM_006532	ELL	chr19	18414473	18493918	43207	INTRON1	18450515	18450908	32.3171	4.032
REFSEQ	NM_006532	ELL	chr19	18414473	18493918	25760	INTRON1	18467823	18468493	48.5732	4.21375
REFSEQ	NM_006532	ELL	chr19	18414473	18493918	745	INTRON1	18492952	18493394	17.9706	3.7125
REFSEQ	NM_024069	MGC2749	chr19	18529603	18541184	-33	PROMO	18529447	18529693	13.5465	3.49667
EST	BP212026		chr19	18545101	18998852	394527	INTRON4	18939423	18939833	24.5518	3.7225
REFSEQ	NM_017967	FLJ20850	chr19	18560607	18564146	6914		18567345	18567697	26.325	3.38
REFSEQ	NM_018316	KLHL26	chr19	18608837	18642302	-327	PROMO	18608289	18608731	18.1821	4.0925
EST	DW421852		chr19	18649571	18649852	-131	PROMO	18649737	18650229	20.0171	3.5175
REFSEQ	NM_015321	CRTC1	chr19	18655503	18749757	31082	INTRON1	18686414	18686757	26.9716	3.6025
REFSEQ	NM_015321	CRTC1	chr19	18655503	18749757	81086	INTRON8	18736360	18736819	11.0987	3.09333
REFSEQ	NM_019070	DDX49	chr19	18891493	18900436	6511	INTRON9	18897783	18898225	18.3829	3.8875
REFSEQ	NM_004838	HOMER3	chr19	18901011	18912983	8533	INTRON6	18904229	18904671	39.1994	4.53
REFSEQ	NM_033415	ARMC6	chr19	19005470	19029978	23441	INTRON7	19028764	19029059	10.7952	3.14667
REFSEQ	NM_178526	MGC26694	chr19	19035807	19084697	47751	EXON8	19083386	19083730	10.9952	3.16333
GENBANK	AK025896		chr19	19307945	19329888	-3542	PROMO	19304210	19304597	20.1488	3.435
GENBANK	AK125974		chr19	19399335	19478787	24108	INTRON3	19423274	19423613	14.5909	3.57
REFSEQ	NM_017660	GATAD2A	chr19	19430396	19478789	1744	INTRON1	19431430	19432850	39.3636	6.27133
REFSEQ	NM_017660	GATAD2A	chr19	19430396	19478789	29895	INTRON2	19460030	19460553	22.5867	3.862
REFSEQ	NM_017660	GATAD2A	chr19	19430396	19478789	35268	INTRON4	19465486	19465842	10.9952	3.35667
REFSEQ	NM_198537	FLJ44968	chr19	19500719	19509393	3251	INTRON2	19503849	19504092	13.5465	3.37333
REFSEQ	NM_016573	GMIP	chr19	19601285	19615455	516	INTRON1	19614743	19615136	11.1952	3.32
EST	BG434875		chr19	20505326	20928312	370639	INTRON3	20875792	20876138	10.9952	3.42667
GENBANK	BC030765		chr19	22590200	22598613	8671		22589773	22590111	13.422	3.36333
GENBANK	BC030765		chr19	22590200	22598613	4295	INTRON1	22594122	22594515	11.4773	3.42333
GENBANK	AF338196		chr19	22901818	23148591	97437	INTRON1	23051008	23051301	18.1039	3.52333
EST	AA486834		chr19	33225282	33225668	-4097	PROMO	33229446	33230085	22.6331	3.81
OUT	OUT	OUT	chr19	33243606	33243999	-4000	OUT	33243606	33243999	11.1952	3.26667
OUT	OUT	OUT	chr19	33391281	33391580	-4000	OUT	33391281	33391580	17.001	3.55333
OUT	OUT	OUT	chr19	33423277	33423729	-4000	OUT	33423277	33423729	12.0385	3.44667
EST	DA717721		chr19	33476839	33496247	7950	INTRON2	33488104	33488491	34.2527	3.726
EST	AI673060		chr19	33483470	33483933	-3942	PROMO	33479406	33479650	55.4955	4.324
EST	DB343488		chr19	33483471	33484080	1569		33484795	33485286	14.8801	3.15
EST	AI610326		chr19	33493727	33868376	281373	INTRON3	33586856	33587151	16.5254	3.18333
EST	AI610326		chr19	33493727	33868376	276603	INTRON3	33591578	33591968	40.931	4.18
GENBANK	BC068609		chr19	33618134	33910427	254730	INTRON5	33655502	33655893	25.6117	3.916
GENBANK	BC068609		chr19	33618134	33910427	40886	INTRON5	33869324	33869758	49.8843	4.26
GENBANK	BC038202		chr19	33674612	33815475	142787		33672392	33672985	35.2019	4.62143
GENBANK	BC038202		chr19	33674612	33815475	131463	INTRON1	33683767	33684258	35.0205	4.02833
GENBANK	BC038202		chr19	33674612	33815475	83029	INTRON1	33732299	33732594	21.3367	3.41
GENBANK	BC038202		chr19	33674612	33815475	79563	INTRON1	33735765	33736059	13.4646	3.29667
OUT	OUT	OUT	chr19	34044485	34044901	-4000	OUT	34044485	34044901	33.841	3.542
EST	CR737627		chr19	34068522	34068985	424	EXON2	34068773	34069119	11.9624	3.31667
EST	BQ694242		chr19	34085108	34085737	1419		34086330	34086725	22.7223	3.965
EST	CA390813		chr19	34174057	34174602	2813		34171498	34172080	24.9429	4.27714
OUT	OUT	OUT	chr19	34210131	34210622	-4000	OUT	34210131	34210622	18.9337	4.1925
EST	BF328556		chr19	34272480	34272593	-1566	PROMO	34273925	34274394	11.7609	3.48333
OUT	OUT	OUT	chr19	34375814	34376109	-4000	OUT	34375814	34376109	21.5247	3.6025
GENBANK	AK094793		chr19	34469757	34708499	79360	INTRON1	34629016	34629262	13.5465	3.17333
OUT	OUT	OUT	chr19	34770011	34770663	-4000	OUT	34770011	34770663	62.775	5.114
EST	CD298784		chr19	34824043	34824704	-4088	PROMO	34828695	34828889	38.6664	3.52
OUT	OUT	OUT	chr19	34863141	34863681	-4000	OUT	34863141	34863681	29.384	4.26667
OUT	OUT	OUT	chr19	35042361	35042701	-4000	OUT	35042361	35042701	18.664	3.15
EST	AA195867		chr19	35276784	35277460	-2932	PROMO	35280147	35280638	19.9102	3.576
EST	BU739757		chr19	35411214	35483416	25368	INTRON3	35457803	35458294	18.9337	3.6825
EST	DB503534		chr19	35411300	35626790	114318	INTRON2	35525386	35525851	13.739	3.24333
EST	BQ900988		chr19	35418351	35419126	1224		35419381	35419770	18.9461	3.6725
EST	BF835864		chr19	35448538	35448732	-3715	PROMO	35452263	35452631	12.5258	3.61333
EST	BG014085		chr19	35515702	35515940	3579		35519109	35519453	31.4851	4.328
REFSEQ	NM_014717	ZNF536	chr19	35555167	35740805	15730	INTRON1	35570697	35571097	11.1952	3.34
REFSEQ	NM_014717	ZNF536	chr19	35555167	35740805	168605	INTRON3	35723576	35723969	22.0864	3.65
REFSEQ	NM_014717	ZNF536	chr19	35555167	35740805	176819	EXON4	35731839	35732134	11.406	3.17667
EST	BQ880911		chr19	35748607	35749447	3523		35751986	35752275	17.001	3.45333
EST	BX503121		chr19	35760976	35761432	481		35761285	35761629	21.4749	3.46
EST	BF918790		chr19	35839894	35840328	-1827	PROMO	35837944	35838190	12.5796	3.11
OUT	OUT	OUT	chr19	35975713	35976156	-4000	OUT	35975713	35976156	17.6849	3.465
OUT	OUT	OUT	chr19	35992829	35993221	-4000	OUT	35992829	35993221	13.604	3.26
EST	CD245681		chr19	36048436	36049203	66	EXON2	36048317	36048687	14.5909	3.34667
OUT	OUT	OUT	chr19	36225430	36225725	-4000	OUT	36225430	36225725	18.1039	3.34333
EST	AW515460		chr19	36296414	36296898	-3976	PROMO	36292166	36292710	28.4899	4.09833
EST	AV732011		chr19	36397271	36397946	919		36396711	36397343	62.8993	5.008
EST	AA781336		chr19	36401622	36402103	-2235	PROMO	36404120	36404557	16.3554	3.825
OUT	OUT	OUT	chr19	36451905	36452294	-4000	OUT	36451905	36452294	12.9663	3.24333
REFSEQ	NM_020856	TSHZ3	chr19	36457690	36532030	43911	INTRON1	36487838	36488400	28.2612	4.14833
REFSEQ	NM_020856	TSHZ3	chr19	36457690	36532030	9089	INTRON1	36522724	36523158	17.8539	3.50333
REFSEQ	NM_020856	TSHZ3	chr19	36457690	36532030	1184	INTRON1	36530655	36531037	13.6993	3.2
EST	BM716009		chr19	36537254	36537745	-14	PROMO	36537563	36537956	11.9004	3.47667
OUT	OUT	OUT	chr19	36788620	36788969	-4000	OUT	36788620	36788969	10.9952	3.29
OUT	OUT	OUT	chr19	36931757	36932104	-4000	OUT	36931757	36932104	23.6455	3.9125
GENBANK	AK097493		chr19	37208607	37230519	-2962	PROMO	37205427	37205863	17.9706	3.975
GENBANK	AK097493		chr19	37208607	37230519	9998	INTRON1	37218422	37218789	16.688	3.21667
EST	AA583247		chr19	37354728	37354890	2061		37356623	37356955	28.1772	3.505
REFSEQ	NM_207325	DPY19L3	chr19	37588870	37667076	11935	INTRON3	37600573	37601038	12.0997	3.19667
REFSEQ	NM_207325	DPY19L3	chr19	37588870	37667076	15957	INTRON3	37604593	37605061	52.3377	4.18286
REFSEQ	NM_032139	ANKRD27	chr19	37779746	37857942	40519	INTRON12	37816873	37817973	24.7243	4.3
REFSEQ	NM_032139	ANKRD27	chr19	37779746	37857942	3184	INTRON1	37854557	37854960	29.6102	4.16
REFSEQ	NM_032139	ANKRD27	chr19	37779746	37857942	2102	INTRON1	37855595	37856086	21.617	4.002
GENBANK	AB211063		chr19	37914464	37973553	11271	INTRON3	37925528	37925943	26.1236	3.4325
GENBANK	AB211063		chr19	37914464	37973553	15135	INTRON3	37929293	37929905	18.6106	3.486
REFSEQ	NM_014270	SLC7A9	chr19	38013261	38052512	41654		38010652	38011064	12.0023	3.13333
REFSEQ	NM_014270	SLC7A9	chr19	38013261	38052512	40343		38011715	38012623	16.2839	3.935
REFSEQ	NM_032816	FLJ14640	chr19	38061745	38154709	-77	PROMO	38154565	38155007	17.8103	3.785
REFSEQ	NM_018025	GPATC1	chr19	38263625	38313158	20275	INTRON8	38283651	38284150	18.1097	3.465
REFSEQ	NM_173479	LOC126248	chr19	38314837	38358541	18961	INTRON5	38333558	38334039	15.6409	4.17
REFSEQ	NM_173479	LOC126248	chr19	38314837	38358541	26110	INTRON7	38340800	38341095	64.5951	4.1
REFSEQ	NM_173479	LOC126248	chr19	38314837	38358541	28311	INTRON7	38343001	38343296	31.1437	4.3575
REFSEQ	NM_173479	LOC126248	chr19	38314837	38358541	45210		38359875	38360219	14.3692	3.28
REFSEQ	NM_002333	LRP3	chr19	38377329	38390383	5274	INTRON2	38382235	38382971	38.5506	4.67778
REFSEQ	NM_002333	LRP3	chr19	38377329	38390383	6756	INTRON2	38383889	38384282	21.1672	3.36
OUT	OUT	OUT	chr19	38431934	38432229	-4000	OUT	38431934	38432229	10.9833	3.40667
OUT	OUT	OUT	chr19	38442132	38442641	-4000	OUT	38442132	38442641	27.4355	3.784
OUT	OUT	OUT	chr19	38443365	38444983	-4000	OUT	38443365	38444983	40.4083	6.38059
EST	BG675449		chr19	38449674	38450593	575	EXON3	38449699	38450337	20.9009	3.914
EST	AA084363		chr19	38467382	38467760	-2193	PROMO	38465002	38465376	11.64	3.89667
OUT	OUT	OUT	chr19	38476088	38476386	-4000	OUT	38476088	38476386	11.5475	3.27
REFSEQ	NM_001806	CEBPG	chr19	38556448	38565431	10497		38566625	38567266	35.2482	4.30429
REFSEQ	NM_000285	PEPD	chr19	38569698	38704522	131425	INTRON13	38572953	38573242	13.8351	3.30333
REFSEQ	NM_000285	PEPD	chr19	38569698	38704522	127215	INTRON12	38577111	38577504	15.8453	3.8675
REFSEQ	NM_000285	PEPD	chr19	38569698	38704522	65746	INTRON9	38638559	38638994	17.3097	3.395
REFSEQ	NM_000285	PEPD	chr19	38569698	38704522	47903	INTRON7	38656313	38656926	28.9263	4.23167
REFSEQ	NM_000285	PEPD	chr19	38569698	38704522	44169	INTRON7	38660203	38660503	12.4395	3.33667
GENBANK	AB047801		chr19	38804856	38956253	2584	INTRON1	38807319	38807561	13.0655	3.59667
GENBANK	AB047801		chr19	38804856	38956253	6529	INTRON1	38811140	38811631	23.3237	3.778
GENBANK	AB047801		chr19	38804856	38956253	53291	INTRON1	38857975	38858319	11.4788	3.08333
REFSEQ	NM_022467	CHST8	chr19	38867273	38956253	4760	EXON2	38871812	38872254	17.182	3.9675
REFSEQ	NM_022467	CHST8	chr19	38867273	38956253	6933	INTRON2	38874017	38874395	11.4788	3.45667
REFSEQ	NM_022467	CHST8	chr19	38867273	38956253	49252	INTRON2	38916382	38916668	16.3017	3.1
REFSEQ	NM_022467	CHST8	chr19	38867273	38956253	69751	INTRON2	38936852	38937196	30.0444	4.09
REFSEQ	NM_022467	CHST8	chr19	38867273	38956253	83554	INTRON2	38950655	38950999	14.5475	3.04333
OUT	OUT	OUT	chr19	38963588	38964027	-4000	OUT	38963588	38964027	17.9113	3.9225
REFSEQ	NM_024076	KCTD15	chr19	38979606	38996984	-2224	PROMO	38977231	38977534	11.8287	3.55333
EST	AI670088		chr19	38998056	38998875	-3989	PROMO	39002668	39003061	11.1952	3.83667
OUT	OUT	OUT	chr19	39003697	39004041	-4000	OUT	39003697	39004041	11.5188	3.13333
OUT	OUT	OUT	chr19	39224740	39225087	-4000	OUT	39224740	39225087	14.8699	4.06333
REFSEQ	NM_015578	LSM14A	chr19	39355310	39412048	45883	INTRON6	39401067	39401320	19.5514	3.40667
GENBANK	BX648432		chr19	39437330	39538311	15552	INTRON1	39452614	39453150	49.9679	4.82125
REFSEQ	NM_001080436	WTIP	chr19	39664719	39683925	18219	EXON8	39682742	39683135	19.1013	3.38
REFSEQ	NM_018443	ZNF302	chr19	39860406	39869142	-225	PROMO	39859913	39860449	27.4338	3.78
GENBANK	AF265236		chr19	39860580	39925612	29971	INTRON11	39890330	39890772	20.0048	3.7825
GENBANK	G43303		chr19	39920418	40314814	146300	INTRON1	40168207	40168822	29.0614	3.855
REFSEQ	NM_182983	HPN	chr19	40223249	40249315	-2338	PROMO	40220716	40221106	23.3997	3.7375
REFSEQ	NM_182983	HPN	chr19	40223249	40249315	-1276	PROMO	40221826	40222121	14.5363	3.28333
REFSEQ	NM_182983	HPN	chr19	40223249	40249315	4797	INTRON2	40227329	40228763	24.301	5.0425
REFSEQ	NM_144779	FXYD5	chr19	40337466	40352625	-274	PROMO	40336940	40337444	22.6083	3.842
EST	DB042625		chr19	40396577	40397041	-1906	PROMO	40394499	40394843	72.838	5.00571
EST	DB042625		chr19	40396577	40397041	339	EXON1	40396671	40397162	44.6908	4.72
REFSEQ	NM_001771	CD22	chr19	40511951	40530102	-262	PROMO	40511438	40511940	20.2763	3.9175
EST	DA962996		chr19	40616714	40617384	-2202	PROMO	40619367	40619805	34.3712	4.20333
REFSEQ	NM_005306	FFAR2	chr19	40632456	40633449	-948	PROMO	40631123	40631893	19.2996	3.7575
EST	T03155		chr19	40642154	40642695	-2726	PROMO	40645346	40645497	33.7053	4.10333
REFSEQ	NM_001035516	ZD52F10	chr19	40679962	40684651	2763	INTRON3	40681640	40682136	27.74	3.966
REFSEQ	NM_000704	ATP4A	chr19	40732934	40746400	4315	INTRON7	40741913	40742257	13.3802	3.31667
REFSEQ	NM_024321	MGC10433	chr19	40811819	40820426	-250	PROMO	40811299	40811839	30.8609	4.72333
REFSEQ	NM_001863	COX6B1	chr19	40830994	40841523	11	EXON1	40830760	40831251	51.0343	4.82857
REFSEQ	NM_024660	U2AF1L4	chr19	40921991	40925191	1241	EXON2	40923729	40924171	30.9191	4.038
REFSEQ	NM_001040425	U2AF1L4	chr19	40925269	40928176	104	INTRON1	40927429	40928716	37.6305	5.06455
REFSEQ	NM_001039887	LOC148137	chr19	40940883	40951917	-21	PROMO	40940494	40941230	46.7625	4.827
REFSEQ	NM_021232	PRODH2	chr19	40982731	40996041	9298	INTRON8	40986596	40986891	28.6114	3.855
REFSEQ	NM_021232	PRODH2	chr19	40982731	40996041	4933	INTRON5	40990940	40991277	14.0238	3.33333
REFSEQ	NM_139239	TA-NFKBH	chr19	41070982	41083392	1618	INTRON1	41081553	41081996	29.8494	3.72
REFSEQ	NM_014266	HCST	chr19	41085221	41087013	204	INTRON1	41085204	41085646	37.7261	4.265
REFSEQ	NM_014266	HCST	chr19	41085221	41087013	1425	INTRON3	41086226	41087066	22.4692	4.425
REFSEQ	NM_198125	TYROBP	chr19	41087145	41091026	-1225	PROMO	41091958	41092545	61.2382	4.907
GENBANK	AK095672		chr19	41132225	41134261	3782		41135775	41136239	22.0663	3.715
REFSEQ	NM_001281	CKAP1	chr19	41297727	41308689	13208		41310714	41311156	21.1995	3.4025
REFSEQ	NM_001042474	ZNF565	chr19	41365027	41397826	108	EXON1	41397154	41398283	37.4934	5.27083
GENBANK	AK022329		chr19	41376182	41746164	184629	INTRON1	41560617	41561006	19.7578	3.32
GENBANK	AK092138		chr19	41955896	41959818	146	EXON1	41955664	41956421	35.736	4.43
REFSEQ	NM_001037232	DKFZp779O175	chr19	42074092	42099030	987	INTRON1	42097775	42098312	22.7473	4
GENBANK	AK056243		chr19	42500652	42547188	-145	PROMO	42500311	42500703	11.6533	3.48667
REFSEQ	NM_181786	HKR1	chr19	42517419	42547195	28390	EXON6	42545637	42545981	10.9952	3.07
REFSEQ	NM_152484	ZNF569	chr19	42593901	42650179	128	EXON1	42649389	42650714	31.1044	4.94545
REFSEQ	NM_152360	ZNF573	chr19	42921042	42962040	-237	PROMO	42962081	42962474	11.8309	3.05667
REFSEQ	NM_015073	SIPA1L3	chr19	43089707	43390846	13925	INTRON1	43103435	43103830	11.3363	3.03333
REFSEQ	NM_015073	SIPA1L3	chr19	43089707	43390846	68107	INTRON1	43157667	43157962	16.742	3.45667
REFSEQ	NM_015073	SIPA1L3	chr19	43089707	43390846	82902	INTRON1	43172411	43172807	11.6533	3.16333
REFSEQ	NM_015073	SIPA1L3	chr19	43089707	43390846	113325	INTRON1	43202839	43203225	55.9793	4.57286
REFSEQ	NM_015073	SIPA1L3	chr19	43089707	43390846	141539	INTRON2	43230383	43232109	46.2292	6.77056
REFSEQ	NM_015073	SIPA1L3	chr19	43089707	43390846	149261	INTRON2	43238782	43239154	13.0027	3.15
REFSEQ	NM_015073	SIPA1L3	chr19	43089707	43390846	236830	INTRON12	43326316	43326758	38.1454	4.205
REFSEQ	NM_015073	SIPA1L3	chr19	43089707	43390846	251934	INTRON13	43341469	43341813	23.0399	3.48
REFSEQ	NM_004647	DPF1	chr19	43394196	43406628	9987	INTRON8	43396151	43397132	71.0183	6.23
REFSEQ	NM_001039673	YIF1B	chr19	43487583	43498446	-1369	PROMO	43499619	43500012	14.4445	3.48667
REFSEQ	NM_021185	C19orf15	chr19	43518297	43553422	404	INTRON1	43518028	43519374	55.2591	5.97733
REFSEQ	NM_002812	PSMD8	chr19	43557060	43566303	-4119	PROMO	43552720	43553162	17.182	4.0775
REFSEQ	NM_170604	RASGRP4	chr19	43592319	43608785	8522	INTRON7	43600032	43600495	18.16	3.5075
REFSEQ	NM_000540	RYR1	chr19	43616179	43770043	71037	INTRON50	43686995	43687437	16.3554	3.56
REFSEQ	NM_000540	RYR1	chr19	43616179	43770043	83400	INTRON65	43699297	43699861	34.7949	4.01333
REFSEQ	NM_007181	MAP4K1	chr19	43770120	43800483	10439	INTRON16	43789631	43790457	26.3441	4.17167
REFSEQ	NM_004924	ACTN4	chr19	43830166	43913010	17049	INTRON1	43846924	43847507	33.3351	4.33857
REFSEQ	NM_004924	ACTN4	chr19	43830166	43913010	22044	INTRON1	43851911	43852509	35.2959	4.86571
REFSEQ	NM_004924	ACTN4	chr19	43830166	43913010	36286	INTRON1	43865824	43867080	35.0826	5.37154
REFSEQ	NM_004924	ACTN4	chr19	43830166	43913010	46229	INTRON1	43876076	43876714	40.7668	4.48375
REFSEQ	NM_004924	ACTN4	chr19	43830166	43913010	73266	INTRON11	43903260	43903604	12.7597	3.26
REFSEQ	NM_198445	FLJ45909	chr19	44050313	44060734	-53	PROMO	44060566	44061008	24.2437	3.758
REFSEQ	NM_030593	SIRT2	chr19	44061039	44082193	2353	INTRON1	44079716	44079964	20.7045	3.63
REFSEQ	NM_012237	SIRT2	chr19	44061041	44082201	-98	PROMO	44081980	44082618	39.5027	5.10375
REFSEQ	NM_148169	FBXO17	chr19	44123881	44135167	7112	INTRON4	44127589	44128521	61.7198	5.99214
REFSEQ	NM_178820	FBXO27	chr19	44206503	44215038	1270	EXON3	44213596	44213940	10.9952	3.73
REFSEQ	NM_004877	GMFG	chr19	44510841	44518011	-435	PROMO	44518273	44518620	29.7	4.1275
REFSEQ	NM_019088	PAF1	chr19	44568111	44573519	8348		44564837	44565505	27.0926	4.16143
REFSEQ	NM_003407	ZFP36	chr19	44589326	44591885	-3630	PROMO	44585015	44586377	13.2475	4.21833
REFSEQ	NM_001020	RPS16	chr19	44615688	44618458	1977	INTRON2	44616255	44616708	12.0385	3.24667
REFSEQ	NM_001020	RPS16	chr19	44615688	44618458	-126	PROMO	44618339	44618830	23.3237	4.448
REFSEQ	NM_153232	CRI2	chr19	44721288	44722678	-14	PROMO	44722471	44722913	12.694	3.59
EST	R25645		chr19	44878517	44878873	-3036	PROMO	44881699	44882119	11.6813	3.17
REFSEQ	NM_001436	FBL	chr19	45016937	45028813	282	INTRON1	45028237	45028826	25.7106	4.19
GENBANK	CR614413		chr19	45140402	45141474	1936		45139321	45139756	39.0333	3.768
EST	DA227985		chr19	45150682	45151254	-54	PROMO	45151107	45151509	36.4947	4.01
REFSEQ	NM_153001	PSMC4	chr19	45168912	45179191	33	EXON1	45168749	45169142	11.1952	3.39667
GENBANK	AK127063		chr19	45231321	45253952	-238	PROMO	45254017	45254364	11.8309	3.33333
EST	BX508871		chr19	45283150	45702418	360401	INTRON2	45341791	45342243	37.312	3.898
EST	BX508871		chr19	45283150	45702418	356855	INTRON2	45345390	45345737	20.4863	3.665
REFSEQ	NM_002446	MAP3K10	chr19	45389490	45413314	13321	INTRON3	45402639	45402983	11.1564	3.40333
REFSEQ	NM_181882	PRX	chr19	45591511	45611111	1321	INTRON1	45609594	45609987	14.4206	3.26667
REFSEQ	NM_181882	PRX	chr19	45591511	45611111	-4006	PROMO	45614970	45615265	13.2547	3.03667
REFSEQ	NM_013376	SERTAD1	chr19	45620256	45623738	5074		45618443	45618885	12.0385	3.26333
REFSEQ	NM_013376	SERTAD1	chr19	45620256	45623738	69	EXON1	45623473	45623866	11.3363	3.18
REFSEQ	NM_203344	SERTAD3	chr19	45638590	45642122	698	INTRON1	45641105	45641743	29.7038	3.71
REFSEQ	NM_001042545	LTBP4	chr19	45799116	45827565	9610	INTRON12	45808505	45808947	17.182	3.305
REFSEQ	NM_001042545	LTBP4	chr19	45799116	45827565	25851	EXON28	45824771	45825164	11.1952	3.46667
GENBANK	AF338197		chr19	45845253	46163750	174723	INTRON1	46019755	46020197	12.0385	3.19667
REFSEQ	NM_024876	ADCK4	chr19	45889273	45914440	1479	INTRON1	45912472	45913450	24.6958	4.76333
REFSEQ	NM_198476	C19orf54	chr19	45938600	45948248	8202	EXON7	45939825	45940267	17.182	3.8925
REFSEQ	NM_004596	SNRPA	chr19	45948618	45963132	253	EXON1	45948501	45949242	46.3268	4.932
REFSEQ	NM_016154	RAB4B	chr19	45976010	45994687	-854	PROMO	45974977	45975335	23.511	4.005
REFSEQ	NM_016154	RAB4B	chr19	45976010	45994687	372	INTRON1	45976014	45976750	45.3467	5.27889
REFSEQ	NM_080732	EGLN2	chr19	45996984	46006176	-691	PROMO	45996099	45996488	12.8622	3.52
REFSEQ	NM_017555	EGLN2	chr19	46001817	46006176	7098		46008670	46009161	12.849	3.15333
GENBANK	AK126984		chr19	46026732	46030285	-1987	PROMO	46024549	46024942	15.8453	3.2975
GENBANK	AK127151		chr19	46088570	46098250	2885	EXON2	46091306	46091604	13.2547	3.54333
REFSEQ	NM_000774	CYP2F1	chr19	46312192	46326121	6761	INTRON4	46318672	46319235	22.0351	3.53
REFSEQ	NM_000774	CYP2F1	chr19	46312192	46326121	9987	INTRON7	46321563	46322796	15.5182	3.83833
REFSEQ	NM_030622	CYP2S1	chr19	46390954	46405283	1081	INTRON1	46391762	46392308	29.7954	3.875
REFSEQ	NM_144732	HNRPUL1	chr19	46460263	46505435	839	INTRON1	46460147	46462057	49.0605	6.8445
REFSEQ	NM_007040	HNRPUL1	chr19	46462075	46505435	34583	INTRON10	46496427	46496890	17.182	3.525
REFSEQ	NM_052848	MGC20255	chr19	46507933	46522627	-1528	PROMO	46506258	46506553	13.5777	3.27
REFSEQ	NM_052848	MGC20255	chr19	46507933	46522627	242	INTRON1	46507706	46508645	50.0031	5.4025
REFSEQ	NM_052848	MGC20255	chr19	46507933	46522627	8567	INTRON2	46516206	46516795	53.4533	4.80222
REFSEQ	NM_052848	MGC20255	chr19	46507933	46522627	17524		46524800	46526114	20.7904	4.45
REFSEQ	NM_000660	TGFB1	chr19	46528490	46551656	-283	PROMO	46551743	46552136	23.3353	3.745
REFSEQ	NM_030578	MGC4093	chr19	46552165	46561877	-25	PROMO	46561583	46562221	29.8953	4.19
REFSEQ	NM_020158	EXOSC5	chr19	46584117	46595096	77	EXON1	46594775	46595263	18.0582	3.7125
REFSEQ	NM_198540	B3GNT8	chr19	46623104	46626475	1653	INTRON2	46624601	46625043	18.1821	3.8925
REFSEQ	NM_018035	FLJ10241	chr19	46629063	46637650	263	INTRON1	46637192	46637582	13.5134	3.16
GENBANK	AK123333		chr19	46733384	46735102	-3798	PROMO	46728918	46730255	39.5262	5.65733
GENBANK	AX775927		chr19	46747471	46748680	-3198	PROMO	46743807	46744739	25.5716	3.886
GENBANK	AX775927		chr19	46747471	46748680	123	EXON1	46747420	46747769	26.6358	4.005
GENBANK	AK023602		chr19	46747725	46785036	7972	INTRON1	46755526	46755868	30.691	3.6
GENBANK	D55638		chr19	46749777	46750479	-2826	PROMO	46753184	46753427	44.6072	4.14
REFSEQ	NM_001817	CEACAM4	chr19	46817183	46825282	7815	EXON7	46817173	46817762	30.5259	3.90167
REFSEQ	NM_001817	CEACAM4	chr19	46817183	46825282	5419	EXON3	46819476	46820250	44.264	4.46
REFSEQ	NM_004363	CEACAM5	chr19	46904369	46926276	-904	PROMO	46903269	46903662	11.3363	3.32333
EST	AW444644		chr19	46944932	46945416	-3895	PROMO	46940461	46941614	32.4339	4.73
EST	DB224708		chr19	46953645	46982641	2101	INTRON1	46979963	46981117	48.478	5.45923
REFSEQ	NM_173506	LYPD4	chr19	47032989	47040348	5340	INTRON2	47034787	47035229	17.6849	3.6375
REFSEQ	NM_001022	RPS19	chr19	47055827	47067322	-39	PROMO	47055518	47056058	29.4865	4.07667
REFSEQ	NM_021601	CD79A	chr19	47073029	47077278	433	INTRON1	47073192	47073732	24.8201	4.03167
REFSEQ	NM_199002	ARHGEF1	chr19	47080285	47103440	14083	INTRON13	47094221	47094516	10.7952	3.07333
GENBANK	AL832294		chr19	47091291	47126134	35372		47126465	47126862	11.1952	3.46667
REFSEQ	NM_152296	ATP1A3	chr19	47162575	47190222	-470	PROMO	47190520	47190864	10.9952	3.28333
REFSEQ	NM_022752	ZNF574	chr19	47266357	47277541	5355	INTRON1	47271418	47272006	28.7383	4.31
REFSEQ	NM_002698	POU2F2	chr19	47284512	47328470	11329	INTRON4	47316994	47317289	14.5675	3.50333
EST	CD710464		chr19	47368037	47368370	-1154	PROMO	47366736	47367031	12.318	3.15
REFSEQ	NM_133328	DEDD2	chr19	47394591	47413653	20043		47393340	47393880	40.6186	4.49857
REFSEQ	NM_133328	DEDD2	chr19	47394591	47413653	18224	EXON5	47394865	47395993	69.8619	6.71611
REFSEQ	NM_133328	DEDD2	chr19	47394591	47413653	15537	INTRON4	47397653	47398579	33.4351	5.10444
REFSEQ	NM_133328	DEDD2	chr19	47394591	47413653	9991	INTRON4	47403143	47404182	24.6931	4.63222
REFSEQ	NM_019884	GSK3A	chr19	47426177	47438576	-2093	PROMO	47440375	47440964	28.9263	3.98167
REFSEQ	NM_006494	ERF	chr19	47443561	47451113	1656	INTRON1	47449236	47449678	18.0388	3.53
EST	BI029245		chr19	47467925	47470002	-3436	PROMO	47464097	47464882	19.8522	4.12857
REFSEQ	NM_015125	CIC	chr19	47480656	47491789	-2792	PROMO	47477619	47478110	21.617	3.732
REFSEQ	NM_002573	PAFAH1B3	chr19	47493024	47498563	-173	PROMO	47498442	47499031	26.8163	4.17143
REFSEQ	NM_173633	TMEM145	chr19	47509316	47521054	-3524	PROMO	47505596	47505989	11.6533	3.17667
REFSEQ	NM_173633	TMEM145	chr19	47509316	47521054	1048	INTRON2	47510168	47510561	11.1952	3.67667
REFSEQ	NM_173633	TMEM145	chr19	47509316	47521054	12156		47521251	47521693	17.2274	3.6025
REFSEQ	NM_001410	EGFL4	chr19	47532797	47573778	-487	PROMO	47532051	47532570	29.7004	3.874
REFSEQ	NM_198850	PHLDB3	chr19	48692027	48700927	-3202	PROMO	48703934	48704324	23.3997	3.7675
REFSEQ	NM_014297	ETHE1	chr19	48702711	48723236	1817	INTRON3	48721221	48721618	21.5937	3.845
REFSEQ	NM_174945	ZNF575	chr19	48729168	48732122	-142	PROMO	48728781	48729272	13.3089	3.32333
REFSEQ	NM_006297	XRCC1	chr19	48739303	48771555	12595	INTRON2	48758748	48759173	14.8779	3.09667
REFSEQ	NM_006297	XRCC1	chr19	48739303	48771555	-125	PROMO	48771509	48771852	27.1474	3.5575
REFSEQ	NM_002659	PLAUR	chr19	48844571	48866342	6123	INTRON3	48859996	48860442	18.8046	3.46
REFSEQ	NM_019108	FLJ12886	chr19	48927588	48946239	-4166	PROMO	48950153	48950658	25.7928	4.502
REFSEQ	NM_002250	KCNN4	chr19	48962526	48977249	15714		48961264	48961806	38.2684	4.40286
REFSEQ	NM_002250	KCNN4	chr19	48962526	48977249	3539	INTRON1	48973208	48974213	78.6682	6.23
GENBANK	AK131520		chr19	49018048	49023198	89	EXON1	49022888	49023330	14.702	3.65333
REFSEQ	NM_013359	ZNF221	chr19	49147236	49163700	-29	PROMO	49146941	49147474	30.7647	4.00333
REFSEQ	NM_006300	ZNF230	chr19	49198916	49209912	-140	PROMO	49198531	49199021	17.7751	3.6125
REFSEQ	NM_013398	ZNF224	chr19	49290336	49304317	117	EXON1	49290232	49290674	40.6078	4.50333
REFSEQ	NM_013362	ZNF225	chr19	49309387	49329095	62	EXON1	49309228	49309670	30.9191	3.84
REFSEQ	NM_001032373	ZNF226	chr19	49361088	49373676	-153	PROMO	49360740	49361130	29.9967	3.842
REFSEQ	NM_013256	ZNF180	chr19	49671700	49696395	19238	INTRON3	49676956	49677359	23.5466	3.5725
GENBANK	AY358129		chr19	49697568	49725651	-1176	PROMO	49726705	49726950	20.7045	3.43333
OUT	OUT	OUT	chr19	49802126	49802574	-4000	OUT	49802126	49802574	31.5436	4.468
EST	AW849502		chr19	49918894	49919022	-1426	PROMO	49917272	49917665	31.8252	4.346
EST	CV419849		chr19	49940511	49940914	3811		49936907	49937300	12.1114	3.68667
REFSEQ	NM_005178	BCL3	chr19	49943870	49955140	4673	INTRON2	49948224	49948862	53.2743	5.019
REFSEQ	NM_005178	BCL3	chr19	49943870	49955140	14397		49958096	49958438	15.5685	3.72333
REFSEQ	NM_005581	BCAM	chr19	50004177	50016517	-321	PROMO	50003684	50004028	12.5016	3.34667
REFSEQ	NM_001042724	PVRL2	chr19	50041232	50084325	10416	INTRON1	50051403	50051894	22.6363	3.345
REFSEQ	NM_006114	TOMM40	chr19	50086333	50098775	-322	PROMO	50085578	50086444	38.192	4.714
REFSEQ	NM_001294	CLPTM1	chr19	50150477	50188438	-473	PROMO	50149612	50150397	49.3423	5.088
REFSEQ	NM_145288	ZNF342	chr19	50266598	50271528	703	EXON2	50270580	50271071	22.361	3.758
REFSEQ	NM_024108	TRAPPC6A	chr19	50358026	50373325	-276	PROMO	50373307	50373896	35.2959	4.47714
REFSEQ	NM_012099	CD3EAP	chr19	50601306	50605864	46	EXON1	50600833	50601872	52.7976	6.04214
GENBANK	AK092039		chr19	50602431	50673926	34991	INTRON1	50638690	50639181	23.3237	3.614
GENBANK	AK092039		chr19	50602431	50673926	22653	INTRON1	50650954	50651592	39.7343	4.2
REFSEQ	NM_006732	FOSB	chr19	50663092	50670276	10811		50673631	50674176	26.325	3.788
REFSEQ	NM_206901	RTN2	chr19	50680390	50688314	7362	INTRON6	50680731	50681173	17.182	3.425
REFSEQ	NM_206901	RTN2	chr19	50680390	50688314	232	INTRON1	50687664	50688500	17.8362	3.6
REFSEQ	NM_003370	VASP	chr19	50702527	50722078	65	EXON1	50702371	50702813	11.8967	3.47
REFSEQ	NM_003370	VASP	chr19	50702527	50722078	7850	INTRON1	50710174	50710581	29.3295	3.9975
REFSEQ	NM_025136	OPA3	chr19	50747641	50779917	31428	EXON2	50748219	50748759	29.4865	4.845
REFSEQ	NM_025136	OPA3	chr19	50747641	50779917	10	EXON1	50779588	50780226	30.4151	4.16857
REFSEQ	NM_012155	EML2	chr19	50804499	50834509	24919	INTRON17	50809430	50809750	15.2868	3.13667
GENBANK	BC029304		chr19	50811585	50840682	-594	PROMO	50841031	50841522	18.8209	3.795
REFSEQ	NM_001080469	FBXO46	chr19	50905726	50925991	-232	PROMO	50926073	50926374	13.1373	3.19333
REFSEQ	NM_001081563	DMPK	chr19	50964815	50975701	-496	PROMO	50976025	50976369	10.9952	3.16
REFSEQ	NM_004943	DMWD	chr19	50978103	50987900	1625	INTRON1	50985785	50986766	75.5541	7.11412
REFSEQ	NM_004943	DMWD	chr19	50978103	50987900	-161	PROMO	50987876	50988247	12.4046	3.53
REFSEQ	NM_004819	SYMPK	chr19	51010539	51058388	37426	INTRON17	51020790	51021134	21.0936	3.31
REFSEQ	NM_001012643	LOC339344	chr19	51085122	51097702	407	INTRON1	51097148	51097443	11.1713	3.24667
REFSEQ	NM_002516	NOVA2	chr19	51134630	51168497	1845	INTRON1	51166358	51166947	20.653	3.776
GENBANK	AK057802		chr19	51252771	51272216	8348	INTRON1	51263632	51264105	18.4201	4.06
GENBANK	AK057802		chr19	51252771	51272216	6299	INTRON1	51265748	51266086	12.6276	3.35333
GENBANK	AL137376		chr19	51405338	51409932	810	INTRON1	51405952	51406345	13.0398	3.19333
OUT	OUT	OUT	chr19	51449981	51450234	-4000	OUT	51449981	51450234	35.8984	3.53
EST	BF172022		chr19	51456632	51456878	1625		51458186	51458328	33.7053	3.72333
OUT	OUT	OUT	chr19	51484228	51485009	-4000	OUT	51484228	51485009	39.9667	4.54125
EST	CB963180		chr19	51673945	51674171	-195	PROMO	51673521	51673980	13.5999	3.45333
GENBANK	AK094504		chr19	51713775	51796297	71085	INTRON1	51725114	51725311	16.3296	3.76333
REFSEQ	NM_005184	CALM3	chr19	51796351	51805878	10197		51806369	51806728	64.397	4.50143
GENBANK	BX538265		chr19	51808579	52386416	249220	INTRON2	52057409	52058189	23.6087	4.06167
GENBANK	BX538265		chr19	51808579	52386416	272327	INTRON2	52080517	52081295	23.7408	3.785
REFSEQ	NM_016457	PRKD2	chr19	51869412	51912224	-1437	PROMO	51913367	51913956	46.0677	4.86222
REFSEQ	NM_024301	FKRP	chr19	51941142	51953580	10717	EXON4	51951663	51952056	11.1952	3.07
REFSEQ	NM_005628	SLC1A5	chr19	51969981	51983653	3796	INTRON1	51979561	51980154	31.7548	3.81167
REFSEQ	NM_005628	SLC1A5	chr19	51969981	51983653	1971	INTRON1	51981169	51982195	32.7048	4.88
REFSEQ	NM_005628	SLC1A5	chr19	51969981	51983653	-60	PROMO	51983517	51983910	15.9864	3.5825
REFSEQ	NM_004491	GRLF1	chr19	52113772	52200163	61228	INTRON2	52174828	52175172	14.5475	3.68667
REFSEQ	NM_015168	C19orf7	chr19	52259286	52308849	18866	INTRON2	52289738	52290229	22.361	3.792
REFSEQ	NM_015168	C19orf7	chr19	52259286	52308849	17317	INTRON2	52291360	52291704	10.9952	3.24333
REFSEQ	NM_015168	C19orf7	chr19	52259286	52308849	116	INTRON1	52308439	52309028	30.2123	3.93
REFSEQ	NM_005500	SAE1	chr19	52325983	52405371	3498	INTRON1	52329357	52329606	13.5465	3.11
REFSEQ	NM_005500	SAE1	chr19	52325983	52405371	21950	INTRON3	52347775	52348091	14.4458	3.39333
REFSEQ	NM_005500	SAE1	chr19	52325983	52405371	26648	INTRON5	52351876	52353386	33.5531	5.32727
REFSEQ	NM_005500	SAE1	chr19	52325983	52405371	81332		52407037	52407594	20.4135	3.4
REFSEQ	NM_014417	BBC3	chr19	52415924	52426291	3476	INTRON2	52422374	52423257	19.9959	4.22571
REFSEQ	NM_015603	CCDC9	chr19	52451631	52467048	16434		52467869	52468262	11.3363	3.88667
EST	DW410598		chr19	52493199	52493517	-1767	PROMO	52495039	52495529	47.4783	4.37429
REFSEQ	NM_001736	C5AR1	chr19	52504943	52517167	5692	INTRON1	52510412	52510858	28.1517	4.228
REFSEQ	NM_001736	C5AR1	chr19	52504943	52517167	14788		52519559	52519903	23.8067	3.605
REFSEQ	NM_018485	GPR77	chr19	52532210	52537112	-148	PROMO	52531918	52532207	26.9419	3.4625
REFSEQ	NM_014681	DHX34	chr19	52544385	52577795	152	INTRON1	52544292	52544783	24.255	4.444
REFSEQ	NM_015063	SLC8A2	chr19	52623734	52666934	38953	INTRON8	52627687	52628276	38.3173	4.11143
REFSEQ	NM_003827	NAPA	chr19	52682702	52710309	93	EXON1	52709922	52710511	29.6346	3.84667
GENBANK	BC101050		chr19	52715998	52739963	22686	INTRON10	52717011	52717544	23.896	3.612
GENBANK	AK129746		chr19	52856725	52858964	-351	PROMO	52859165	52859466	15.5969	3.04667
REFSEQ	NM_003009	SEPW1	chr19	52973653	52979751	4337	INTRON5	52977893	52978087	25.5361	3.21
REFSEQ	NM_014959	CARD8	chr19	53403324	53444734	5140	INTRON1	53439412	53439776	48.3446	4.01167
REFSEQ	NM_014959	CARD8	chr19	53403324	53444734	41	EXON1	53444377	53445009	73.5067	4.83889
GENBANK	BC034564		chr19	53433402	53450962	-2586	PROMO	53453344	53453753	47.8998	4.15833
REFSEQ	NM_001425	EMP3	chr19	53520453	53525622	-3412	PROMO	53516477	53517606	37.1345	5.85538
REFSEQ	NM_001425	EMP3	chr19	53520453	53525622	468	INTRON1	53520307	53521535	24.2917	4.92455
REFSEQ	NM_001425	EMP3	chr19	53520453	53525622	4649	INTRON4	53524667	53525537	15.7613	4.05
REFSEQ	NM_001425	EMP3	chr19	53520453	53525622	7406		53527589	53528129	16.1722	3.4975
REFSEQ	NM_012451	SYNGR4	chr19	53559468	53571439	293	INTRON1	53559516	53560007	14.79	3.24333
REFSEQ	NM_017708	FAM83E	chr19	53795878	53808631	1331	INTRON1	53807177	53807423	20.0324	3.14667
REFSEQ	NM_000979	RPL18	chr19	53810400	53814245	-33	PROMO	53814033	53814524	17.6623	3.7675
REFSEQ	NM_001352	DBP	chr19	53825758	53832400	-766	PROMO	53832566	53833766	62.3519	6.73529
REFSEQ	NM_145807	LOC126147	chr19	53856477	53868076	12042		53855812	53856256	27.1261	3.698
REFSEQ	NM_014330	PPP1R15A	chr19	54067489	54071126	-79	PROMO	54067214	54067607	13.4979	3.13667
REFSEQ	NM_014330	PPP1R15A	chr19	54067489	54071126	2992	INTRON2	54070297	54070666	21.0936	3.6825
REFSEQ	NM_000146	FTL	chr19	54160377	54161947	-508	PROMO	54159575	54160164	21.5867	3.624
REFSEQ	NM_003089	SNRP70	chr19	54280276	54303681	23755		54303810	54304252	17.182	3.4125
REFSEQ	NM_018111	FLJ10490	chr19	54313466	54314209	512	EXON1	54313550	54313845	10.7952	3.66333
REFSEQ	NM_002152	HRC	chr19	54346269	54350493	5012		54345260	54345702	17.182	3.525
REFSEQ	NM_017636	TRPM4	chr19	54352863	54406903	54585		54407277	54407620	28.2181	3.5475
REFSEQ	NM_001774	CD37	chr19	54530488	54535671	-175	PROMO	54530156	54530471	18.2394	3.3
REFSEQ	NM_003598	TEAD2	chr19	54535668	54557526	1858	INTRON1	54555549	54555788	20.7045	3.02667
REFSEQ	NM_144688	FLJ32658	chr19	54583317	54613058	6584	INTRON3	54589729	54590073	10.9952	3.48667
REFSEQ	NM_144688	FLJ32658	chr19	54583317	54613058	21526	EXON15	54604500	54605187	29.7532	4.51143
REFSEQ	NM_144688	FLJ32658	chr19	54583317	54613058	23880	INTRON15	54607050	54607345	21.3367	3.37
REFSEQ	NM_144688	FLJ32658	chr19	54583317	54613058	29644	EXON20	54612767	54613155	11.7594	3.04333
REFSEQ	NM_178449	TIP39	chr19	54617482	54618510	-2028	PROMO	54620295	54620782	14.9946	3.2925
REFSEQ	NM_020309	SLC17A7	chr19	54624469	54636596	6268	EXON3	54629960	54630696	50.0002	5.046
REFSEQ	NM_017916	FLJ20643	chr19	54641367	54646879	5232	EXON8	54641181	54642113	16.8437	4.45714
REFSEQ	NM_153329	ALDH16A1	chr19	54648324	54665657	352	INTRON1	54648284	54649069	12.9917	3.52333
REFSEQ	NM_001459	FLT3LG	chr19	54669297	54681299	-3925	PROMO	54665078	54665667	44.8056	4.57375
REFSEQ	NM_012423	RPL13A	chr19	54682676	54687374	-193	PROMO	54682336	54682631	11.406	3.11333
REFSEQ	NM_001015	RPS11	chr19	54691445	54694756	4262		54695388	54696026	56.0791	4.79778
REFSEQ	NM_020650	RCN3	chr19	54722686	54738701	7520	INTRON3	54730010	54730403	31.0261	4.736
REFSEQ	NM_015953	NOSIP	chr19	54750781	54775615	12415	INTRON2	54763071	54763329	15.5258	3.01
REFSEQ	NM_000951	PRRG2	chr19	54778279	54786003	7376	EXON6	54785097	54786214	16.8574	4.67143
REFSEQ	NM_006270	RRAS	chr19	54830363	54835212	-1741	PROMO	54836806	54837101	13.6308	3.53667
REFSEQ	NM_198319	PRMT1	chr19	54872354	54883516	-345	PROMO	54871360	54872659	20.0426	4.55125
REFSEQ	NM_021733	TSKS	chr19	54934823	54958327	21530	INTRON9	54936627	54936968	10.9952	3.61667
REFSEQ	NM_130787	AP2A1	chr19	54961991	55002179	-274	PROMO	54961423	54962012	32.7132	4.21429
REFSEQ	NM_030973	MED25	chr19	55013357	55032049	102	EXON1	55013263	55013656	23.1942	3.9175
REFSEQ	NM_030973	MED25	chr19	55013357	55032049	13819	EXON12	55026605	55027747	28.8635	5.145
REFSEQ	NM_007254	PNKP	chr19	55056273	55062630	100	INTRON1	55062161	55062899	21.196	4.81714
REFSEQ	NM_032375	AKT1S1	chr19	55064108	55072342	41	EXON1	55071664	55072939	62.3116	6.74211
REFSEQ	NM_152899	IL4I1	chr19	55084722	55091959	7141	EXON8	55084646	55084990	10.9952	3.66
REFSEQ	NM_152899	IL4I1	chr19	55084722	55091959	-493	PROMO	55091800	55093105	44.1338	6.09
REFSEQ	NM_172374	IL4I1	chr19	55084722	55124574	19583	INTRON2	55104795	55105188	11.1952	3.37667
REFSEQ	NM_172374	IL4I1	chr19	55084722	55124574	17995	INTRON2	55106435	55106724	29.4443	3.385
REFSEQ	NM_012068	ATF5	chr19	55124271	55129003	-395	PROMO	55123753	55123999	13.5465	3.25333
REFSEQ	NM_016440	VRK3	chr19	55171535	55220617	38113	INTRON12	55182308	55182701	20.3604	3.7525
REFSEQ	NM_016440	VRK3	chr19	55171535	55220617	-172	PROMO	55220506	55221072	29.384	4.7
REFSEQ	NM_001077186	MYH14	chr19	55398696	55505613	87097	INTRON34	55485597	55485990	11.1952	3.82333
REFSEQ	NM_001077186	MYH14	chr19	55398696	55505613	88822	INTRON36	55487273	55487764	19.8576	3.6775
REFSEQ	NM_004977	KCNC3	chr19	55510576	55524446	9971	INTRON4	55514328	55514623	15.1276	3.27
REFSEQ	NM_004977	KCNC3	chr19	55510576	55524446	-1719	PROMO	55526042	55526288	13.0655	3.85667
GENBANK	BC085008		chr19	55528869	55539770	3470	INTRON1	55536225	55536375	33.7053	3.09667
REFSEQ	NM_004851	NAPSA	chr19	55553546	55560743	8334		55552164	55552655	23.7763	3.832
REFSEQ	NM_002691	POLD1	chr19	55579407	55613082	-213	PROMO	55578998	55579391	11.1952	3.13333
EST	BF957899		chr19	55687511	55687618	29	EXON1	55687442	55687737	14.9395	3.3
REFSEQ	NM_001080457	LRRC4B	chr19	55711961	55763114	30300	INTRON2	55732589	55733040	21.0306	3.675
REFSEQ	NM_001080457	LRRC4B	chr19	55711961	55763114	21338	INTRON2	55741580	55741973	12.7455	3.17
REFSEQ	NM_001080457	LRRC4B	chr19	55711961	55763114	17602	INTRON1	55745363	55745661	14.1666	3.56667
REFSEQ	NM_016148	SHANK1	chr19	55856895	55912007	3466	INTRON5	55908345	55908737	11.1952	3.41
REFSEQ	NM_002975	CLEC11A	chr19	55918416	55920791	-279	PROMO	55917622	55918652	33.2273	5.02545
REFSEQ	NM_199250	MGC13170	chr19	55992772	55999784	767	INTRON1	55998793	55999241	17.6849	4.255
REFSEQ	NM_199249	MGC13170	chr19	55992772	55999786	-3355	PROMO	56002904	56003378	29.7198	3.958
REFSEQ	NM_145232	ATPBD3	chr19	56293587	56299659	-3629	PROMO	56303067	56303509	19.5019	3.645
REFSEQ	NM_014441	SIGLEC9	chr19	56319976	56325378	-1109	PROMO	56318350	56319385	17.8282	3.866
REFSEQ	NM_014441	SIGLEC9	chr19	56319976	56325378	3008	INTRON4	56322812	56323157	13.1033	4.14667
REFSEQ	NM_014385	SIGLEC7	chr19	56337369	56348595	-4107	PROMO	56332625	56333900	17.4984	4.09571
REFSEQ	NM_014385	SIGLEC7	chr19	56337369	56348595	-718	PROMO	56336430	56336872	17.182	3.5425
GENBANK	BC045766		chr19	56347992	56377034	23236	INTRON2	56353627	56353969	19.7583	3.4725
GENBANK	BC045766		chr19	56347992	56377034	-400	PROMO	56377155	56377714	27.4338	4.20833
GENBANK	AF161341		chr19	56362466	56368568	4667	INTRON4	56366961	56367305	13.1033	3.35333
OUT	OUT	OUT	chr19	56394740	56395133	-4000	OUT	56394740	56395133	11.1952	3.47667
EST	DA940445		chr19	56406147	56406956	52	EXON1	56405856	56406543	27.2181	4.14143
REFSEQ	NM_001772	CD33	chr19	56420174	56435084	22	EXON1	56419853	56420540	35.6687	4.40375
REFSEQ	NM_001772	CD33	chr19	56420174	56435084	18058		56438035	56438430	16.8528	3.19667
GENBANK	AK090470		chr19	56421033	56438927	20283		56441144	56441488	53.906	4.10167
REFSEQ	NM_001014763	ETFB	chr19	56540220	56549908	8401	INTRON4	56541234	56541781	21.5832	3.605
REFSEQ	NM_001985	ETFB	chr19	56540220	56561484	-258	PROMO	56561497	56561988	21.3983	3.892
REFSEQ	NM_152353	MGC33839	chr19	56562163	56564069	783	INTRON1	56562820	56563752	14.0219	4.26667
REFSEQ	NM_005601	NKG7	chr19	56566686	56567772	-282	PROMO	56567701	56568408	66.6852	5.60455
GENBANK	BC043532		chr19	56583356	56585640	-3748	PROMO	56589195	56589581	11.9704	3.25
REFSEQ	NM_033130	SIGLEC10	chr19	56605087	56613263	854	EXON2	56612213	56612606	14.9153	3.4775
REFSEQ	NM_033130	SIGLEC10	chr19	56605087	56613263	-3137	PROMO	56616228	56616572	11.1564	3.95
OUT	OUT	OUT	chr19	56659296	56659590	-4000	OUT	56659296	56659590	23.2194	3.92667
REFSEQ	NM_053003	SIGLEC12	chr19	56686424	56696855	-1651	PROMO	56698288	56698724	55.4023	4.68571
REFSEQ	NM_198846	SIGLEC6	chr19	56714795	56726876	96	EXON1	56726486	56727075	31.0439	4.26714
EST	BM922958		chr19	56725518	56825434	64627	INTRON4	56760214	56761400	24.3247	4.71222
REFSEQ	NM_003830	SIGLEC5	chr19	56806997	56825530	9105	INTRON8	56816178	56816673	12.9608	3.43667
REFSEQ	NM_003830	SIGLEC5	chr19	56806997	56825530	108	EXON1	56825201	56825643	29.1109	3.72
EST	BQ003310		chr19	56832487	56832943	-407	PROMO	56831862	56832298	37.2437	4.365
GENBANK	AY854038		chr19	56837646	56841865	-28	PROMO	56841672	56842114	17.182	3.6925
GENBANK	AY358369		chr19	56837927	56841820	2335	INTRON4	56839289	56839682	11.1952	3.16333
EST	BF176205		chr19	56843946	56844060	2712		56846462	56846855	11.1952	3.37
REFSEQ	NM_002030	FPRL2	chr19	56990222	57021146	4309	INTRON1	56994334	56994729	13.0398	3.32667
REFSEQ	NM_002030	FPRL2	chr19	56990222	57021146	29546	EXON2	57019648	57019889	17.3646	3.24667
REFSEQ	NM_032679	ZNF577	chr19	57066361	57083009	259	INTRON1	57082508	57082992	15.7091	3.695
REFSEQ	NM_023074	ZNF649	chr19	57084300	57100059	211	INTRON1	57099478	57100218	20.6566	4.07167
REFSEQ	NM_014650	ZNF432	chr19	57228489	57243885	-83	PROMO	57243540	57244397	28.2231	4.6525
GENBANK	AK131409		chr19	57259530	57290830	7706	INTRON3	57282930	57283319	20.5964	3.12667
REFSEQ	NM_178523	ZNF616	chr19	57309465	57335003	27507		57307270	57307722	14.703	3.1
REFSEQ	NM_014225	PPP2R1A	chr19	57385045	57421482	168	EXON1	57384551	57385875	34.8327	5.72769
REFSEQ	NM_018260	ZNF701	chr19	57765339	57779861	174	INTRON1	57765316	57765710	11.1952	3.11667
REFSEQ	NM_203307	MGC35402	chr19	58122199	58137659	19390		58118122	58118417	11.3594	3.26333
REFSEQ	NM_001031665	LOC125893	chr19	58144445	58157926	222	INTRON1	58157532	58157876	13.1033	3.48
REFSEQ	NM_198893	ZNF160	chr19	58260991	58298488	-438	PROMO	58298773	58299080	28.6114	3.5475
REFSEQ	NM_018355	ZNF415	chr19	58302944	58327957	6300	INTRON1	58321488	58321827	10.9952	3.26333
REFSEQ	NM_024733	ZNF665	chr19	58357490	58388415	-3885	PROMO	58392127	58392473	26.9716	3.3675
EST	BG008759		chr19	58495102	58495426	-1617	PROMO	58496782	58497304	11.5952	3.48
REFSEQ	NM_001079907	ZNF331	chr19	58750372	58775335	26295		58776495	58776840	10.9952	3.96333
GENBANK	BC016813		chr19	58794698	58798563	-3402	PROMO	58801744	58802186	17.6849	3.645
REFSEQ	NM_144687	NALP12	chr19	58988668	59019405	-75	PROMO	59019305	59019655	14.5475	3.17333
OUT	OUT	OUT	chr19	59037172	59037652	-4000	OUT	59037172	59037652	20.7338	3.44
GENBANK	AK057976		chr19	59048619	59050030	3087		59046870	59047016	33.7053	3.91
REFSEQ	NM_138373	MYADM	chr19	59062948	59071494	-433	PROMO	59062221	59062810	36.7376	4.35571
REFSEQ	NM_001020821	MYADM	chr19	59064471	59071494	20	EXON1	59064074	59064908	11.1959	3.528
REFSEQ	NM_001020818	MYADM	chr19	59064592	59071494	1655	INTRON1	59065592	59066902	20.4358	4.23
GENBANK	AB209671		chr19	59077530	59165372	75202	INTRON8	59152551	59152913	13.8654	3.27667
REFSEQ	NM_031896	CACNG7	chr19	59107882	59138080	-716	PROMO	59106970	59107363	11.1952	3.28333
REFSEQ	NM_206818	OSCAR	chr19	59289746	59295960	82	EXON1	59295706	59296050	14.5475	3.86
REFSEQ	NM_013342	TFPT	chr19	59302141	59310848	51	EXON1	59310527	59311067	33.7867	3.94833
REFSEQ	NM_015629	PRPF31	chr19	59310648	59326952	-907	PROMO	59309569	59309913	15.4733	3.24
REFSEQ	NM_014516	CNOT3	chr19	59333260	59351239	-332	PROMO	59332683	59333174	22.361	3.856
REFSEQ	NM_024316	LENG1	chr19	59351193	59355258	-138	PROMO	59355101	59355692	55.3179	5.13556
REFSEQ	NM_024298	LENG4	chr19	59368920	59385478	1240	INTRON1	59384091	59384386	10.7952	3.21
REFSEQ	NM_001013	RPS9	chr19	59396537	59403325	7497		59403568	59404500	59.4003	6.02429
REFSEQ	NM_001013	RPS9	chr19	59396537	59403325	9791		59405649	59407008	46.8305	5.75857
GENBANK	AF041262		chr19	59434642	59495985	14661	INTRON1	59481177	59481472	30.1528	3.6875
REFSEQ	NM_006840	LILRB5	chr19	59446081	59452979	9037		59443700	59444185	26.2954	4.126
REFSEQ	NM_001080978	LILRB2	chr19	59469486	59476818	-13	PROMO	59476603	59477060	13.0494	3.52333
EST	AJ706441		chr19	59504706	59505183	-553	PROMO	59505518	59505954	22.0033	3.6875
REFSEQ	NM_012276	LILRA4	chr19	59536504	59542233	3041	INTRON6	59539048	59539336	13.2547	3.74
REFSEQ	NM_021706	LAIR1	chr19	59557046	59568533	226	EXON1	59568013	59568602	40.168	4.2975
GENBANK	AK097869		chr19	59557173	59573941	60	EXON1	59573487	59574275	66.4666	5.72167
GENBANK	AK097869		chr19	59557173	59573941	-3695	PROMO	59577287	59577985	29.1481	4.24875
EST	BI490147		chr19	59578681	59579491	-2338	PROMO	59581719	59581940	25.5361	3.74333
EST	EL583393		chr19	59578779	59578872	-43	PROMO	59578572	59579259	46.7878	4.59667
EST	DA352584		chr19	59591483	59592066	316	EXON1	59591288	59592311	48.4142	5.285
GENBANK	AF315098		chr19	59606942	60210319	514685	INTRON6	59695292	59695976	39.5238	4.42875
GENBANK	AF315098		chr19	59606942	60210319	485982	INTRON6	59724013	59724662	40.6647	4.79625
GENBANK	AF315098		chr19	59606942	60210319	47229	INTRON1	60162901	60163280	33.4137	3.752
GENBANK	AF315098		chr19	59606942	60210319	936	INTRON1	60209185	60209581	31.8732	4.172
REFSEQ	NM_052925	LENG8	chr19	59652211	59665008	-27	PROMO	59651963	59652405	11.376	3.09
REFSEQ	NM_198988	LENG9	chr19	59664792	59666706	-648	PROMO	59666903	59667806	35.8686	4.40444
GENBANK	DQ656002		chr19	59700911	59711133	147	EXON1	59700693	59701424	71.5186	6.07615
REFSEQ	NM_001047605	LENG12	chr19	59735819	59748834	-120	PROMO	59735434	59735965	36.6099	4.58333
REFSEQ	NM_006866	LILRA2	chr19	59777070	59790833	-1052	PROMO	59775820	59776217	33.4758	4.148
REFSEQ	NM_006866	LILRA2	chr19	59777070	59790833	-54	PROMO	59776795	59777237	15.5287	3.975
REFSEQ	NM_006669	LILRB1	chr19	59820440	59840814	7986	INTRON1	59828254	59828598	25.5391	3.8025
REFSEQ	NM_001081639	LILRB1	chr19	59833719	59840816	-78	PROMO	59833478	59833805	13.5311	3.49
GENBANK	DQ655905		chr19	59847178	59900567	14865	INTRON2	59885604	59885801	24.2782	3.45
GENBANK	BC131616		chr19	59911511	59916654	214	EXON1	59911529	59911922	11.1952	3.98667
REFSEQ	NM_013289	KIR3DL1	chr19	59989604	60034044	6714	INTRON1	59996111	59996525	34.1825	4
REFSEQ	NM_002255	KIR2DL4	chr19	60006878	60017784	14209		60020940	60021235	11.5475	3.45
REFSEQ	NM_006737	KIR3DL2	chr19	60053740	60070482	1011	INTRON2	60054505	60054997	19.4188	4.074
REFSEQ	NM_133278	FCAR	chr19	60077360	60093651	1516	INTRON1	60078553	60079199	64.7621	4.74
REFSEQ	NM_206828	NALP7	chr19	60126689	60150679	26233		60124232	60124661	15.0621	3.13
REFSEQ	NM_206828	NALP7	chr19	60126689	60150679	5852	EXON2	60144584	60145071	30.1733	3.72
REFSEQ	NM_017852	NALP2	chr19	60169582	60204315	7471	INTRON2	60176855	60177252	50.1468	4.11167
REFSEQ	NM_016363	GP6	chr19	60216888	60241444	10668	EXON4	60230079	60231474	64.2856	6.41188
REFSEQ	NM_139204	EPS8L1	chr19	60275199	60291102	-766	PROMO	60274212	60274654	20.78	3.6725
REFSEQ	NM_003283	TNNT1	chr19	60336008	60352386	-2770	PROMO	60355009	60355304	14.9395	3.8
REFSEQ	NM_178837	LOC352909	chr19	60361842	60369830	-211	PROMO	60369788	60370294	16.9919	3.455
GENBANK	AK129828		chr19	60419839	60424796	95	INTRON1	60419640	60420229	37.4134	4.52429
REFSEQ	NM_014931	SAPS1	chr19	60432959	60461739	3720	INTRON1	60457172	60458867	57.7152	6.38875
REFSEQ	NM_014931	SAPS1	chr19	60432959	60461739	-854	PROMO	60462323	60462863	36.7168	4.16
REFSEQ	NM_012267	HSPBP1	chr19	60465519	60483285	459	EXON2	60482360	60483292	18.995	4.204
GENBANK	BC020862		chr19	60522638	60537228	17266		60519839	60520085	13.7722	3.12333
REFSEQ	NM_032701	SUV420H2	chr19	60543075	60551300	-295	PROMO	60542510	60543050	17.7138	3.45
REFSEQ	NM_000991	RPL28	chr19	60589111	60595261	-37	PROMO	60588878	60589271	11.9704	3.16
REFSEQ	NM_000991	RPL28	chr19	60589111	60595261	2113	EXON4	60591077	60591372	10.7952	3.25
REFSEQ	NM_014501	UBE2S	chr19	60604461	60611137	8024		60602942	60603284	21.3285	3.895
REFSEQ	NM_014501	UBE2S	chr19	60604461	60611137	1178	INTRON2	60609731	60610187	17.182	3.54
REFSEQ	NM_014501	UBE2S	chr19	60604461	60611137	-173	PROMO	60611138	60611482	10.9952	3.1
EST	AW892106		chr19	60646378	60646479	-84	PROMO	60646147	60646442	14.9395	3.87333
REFSEQ	NM_033113	ZNF628	chr19	60679510	60687662	777	INTRON1	60680063	60680511	39.2884	4.39667
EST	AA493821		chr19	60758852	60759182	-1902	PROMO	60756830	60757070	20.7045	3.40667
REFSEQ	NM_032836	FLJ14768	chr19	60794557	60802703	803	INTRON1	60801763	60802038	13.0655	3.22333
REFSEQ	NM_153219	ZNF524	chr19	60803541	60806317	-376	PROMO	60802970	60803360	12.4284	3.25333
REFSEQ	NM_153219	ZNF524	chr19	60803541	60806317	5729		60809025	60809516	21.5543	3.712
REFSEQ	NM_203374	LOC147808	chr19	60823918	60827753	4089		60823345	60823983	34.3627	4.54857
GENBANK	CR608870		chr19	60838193	60846600	151	EXON1	60838099	60838590	21.7298	3.79
REFSEQ	NM_013333	EPN1	chr19	60878403	60898944	-3555	PROMO	60874675	60875022	23.2563	3.7375
REFSEQ	NM_013333	EPN1	chr19	60878403	60898944	15872	INTRON5	60894128	60894423	10.9833	3.08667
REFSEQ	NM_176811	NALP8	chr19	61151009	61191806	-30	PROMO	61150739	61151219	18.8949	3.9125
REFSEQ	NM_153447	NALP5	chr19	61202903	61264984	4762	INTRON2	61207372	61207959	11.0945	3.62
REFSEQ	NM_018337	ZNF444	chr19	61344367	61364073	-60	PROMO	61344086	61344528	30.2585	3.582
REFSEQ	NM_018337	ZNF444	chr19	61344367	61364073	3573	INTRON1	61347793	61348088	16.3017	3.69667
GENBANK	BC043232		chr19	61424492	61571564	124536	INTRON3	61446858	61447199	12.5016	3.49
GENBANK	BC043232		chr19	61424492	61571564	117820	INTRON3	61453549	61453940	20.6229	3.13333
GENBANK	BC043232		chr19	61424492	61571564	97374	INTRON3	61474086	61474294	44.6072	4.4325
GENBANK	BC043232		chr19	61424492	61571564	-1	PROMO	61570936	61572194	15.7896	4.02429
REFSEQ	NM_001080839	LOC649186	chr19	61520463	61521066	3009		61517684	61518430	31.5114	4.89375
REFSEQ	NM_001080839	LOC649186	chr19	61520463	61521066	-3398	PROMO	61524160	61524769	35.2019	4.35
REFSEQ	NM_152478	ZNF583	chr19	61607529	61628212	22759		61630169	61630407	20.7045	3.23
REFSEQ	NM_022103	ZNF667	chr19	61643019	61680555	-948	PROMO	61681279	61681728	19.9991	4.2025
GENBANK	BC008651		chr19	61681363	61698615	14149	INTRON1	61695245	61695779	20.1966	3.625
GENBANK	AK130356		chr19	61789814	61792088	2956		61792525	61793016	23.3237	3.756
REFSEQ	NM_021216	ZNF71	chr19	61798503	61827354	10419	INTRON2	61808776	61809069	31.1437	3.9025
REFSEQ	NM_001005850	BC37295_3	chr19	61866766	61876058	12179		61863647	61864111	19.5019	3.3225
REFSEQ	NM_006210	PEG3	chr19	62015614	62043876	17969	INTRON6	62025690	62026125	24.4877	4.028
GENBANK	AK098564		chr19	62071920	62073757	1299	EXON1	62073027	62073411	12.289	3.23
OUT	OUT	OUT	chr19	62222439	62222792	-4000	OUT	62222439	62222792	15.5685	3.46333
OUT	OUT	OUT	chr19	62302495	62302839	-4000	OUT	62302495	62302839	14.5475	3.38667
REFSEQ	NM_003417	ZNF264	chr19	62394680	62426024	2087	INTRON1	62396533	62397001	25.6964	3.752
REFSEQ	NM_213598	ZNF543	chr19	62523688	62533956	1491	INTRON1	62524932	62525426	44.7672	4.55571
EST	AI889622		chr19	62543959	62544617	-2068	PROMO	62546492	62546878	17.0184	3.19667
REFSEQ	NM_152909	ZNF548	chr19	62593029	62604597	5355	INTRON1	62598212	62598556	26.9716	3.48
REFSEQ	NM_153263	ZNF549	chr19	62730504	62743943	-81	PROMO	62730303	62730544	13.5465	3.17
REFSEQ	NM_153263	ZNF549	chr19	62730504	62743943	8072	INTRON2	62738282	62738871	35.2019	4.23429
REFSEQ	NM_001039654	ZNF550	chr19	62750155	62759537	-3220	PROMO	62762337	62763177	19.9548	4.14143
REFSEQ	NM_001010879	ZIK1	chr19	62787439	62795569	-2303	PROMO	62784907	62785366	13.9912	3.25
REFSEQ	NM_020880	ZNF530	chr19	62803064	62811446	-184	PROMO	62802686	62803075	18.7002	3.33
REFSEQ	NM_020880	ZNF530	chr19	62803064	62811446	5203	INTRON2	62808098	62808436	12.3929	3.19333
REFSEQ	NM_152677	ZSCAN4	chr19	62872114	62882317	-4052	PROMO	62867842	62868283	16.3554	3.515
REFSEQ	NM_138347	ZNF551	chr19	62885216	62892979	381	INTRON1	62885399	62885796	13.2821	3.45
GENBANK	AB095924		chr19	62900546	62912348	2628	INTRON1	62909475	62909966	48.5639	4.07571
REFSEQ	NM_024833	ZNF671	chr19	62922931	62930795	5694	INTRON3	62924882	62925321	15.2956	3.29333
REFSEQ	NM_024833	ZNF671	chr19	62922931	62930795	4211	INTRON1	62926389	62926780	11.3363	3.76
REFSEQ	NM_173632	FLJ38288	chr19	62954022	62961337	-4003	PROMO	62949774	62950264	22.361	3.826
REFSEQ	NM_032828	ZNF587	chr19	63053080	63068298	18375		63071285	63071625	11.7217	3.17667
REFSEQ	NM_005773	ZNF256	chr19	63144014	63150889	3801	INTRON2	63146868	63147309	17.182	3.6725
REFSEQ	NM_182572	ZSCAN1	chr19	63237245	63257811	6138	INTRON3	63243211	63243555	13.1033	3.71
REFSEQ	NM_133502	ZNF274	chr19	63386207	63416739	27130	INTRON6	63413116	63413558	19.5461	3.9575
REFSEQ	NM_138781	LOC113386	chr19	63508554	63518823	-17	PROMO	63508295	63508779	18.5128	3.795
GENBANK	BC012365		chr19	63570802	63573051	-3703	PROMO	63576558	63576951	11.1952	3.29333
GENBANK	BC029960		chr19	63570981	63584201	-131	PROMO	63584136	63584529	33.4758	4.122
GENBANK	AK096324		chr19	63602388	63604450	-204	PROMO	63604335	63604973	42.1853	4.36875
REFSEQ	NM_173548	ZNF584	chr19	63611874	63621502	531	INTRON1	63612209	63612602	11.1952	3.82667
REFSEQ	NM_003433	ZNF132	chr19	63635993	63643401	-3382	PROMO	63646561	63647006	12.0385	3.21
REFSEQ	NM_017908	ZNF446	chr19	63679606	63684408	-3269	PROMO	63676165	63676509	12.3647	3.45
REFSEQ	NM_017908	ZNF446	chr19	63679606	63684408	-585	PROMO	63678776	63679267	22.361	3.826
REFSEQ	NM_032792	ZNF499	chr19	63716708	63722733	-118	PROMO	63722434	63723268	17.716	4.13286
EST	DB043101		chr19	63720487	63742090	4874	INTRON1	63737120	63737313	44.6072	3.4175
REFSEQ	NM_003969	UBE2M	chr19	63758891	63762147	-552	PROMO	63762254	63763144	40.4683	4.84545
REFSEQ	NM_198055	ZNF42	chr19	63765096	63776754	4388	INTRON5	63772195	63772538	10.9952	3.25667
REFSEQ	NM_198055	ZNF42	chr19	63765096	63776754	233	EXON1	63776129	63776914	53.1616	5.06
REFSEQ	NM_023939	MGC2752	chr19	63778638	63787359	11940		63790350	63790806	19.2651	3.245
