# Supplementary material for: AML1/ETO Oncoprotein Is Directed to AML1 Binding Regions and Co-Localizes with AML1 and HEB on Its Targets
Source: PLoS Genet. 2008 Nov 28;4(11):e1000275. doi: 10.1371/journal.pgen.1000275 (PMC2577924; doi:10.1371/journal.pgen.1000275)
Supplement: Table S9 — Binding regions of the endogenous HEB transcription factor on chromosome 19 in U937-AE and U937-Mt cells. (0.41 MB XLS) [file pgen.1000275.s009.xls]

## Sheet: Table_S9
HEB peaks in U937-AE cells
			Locus coordinates			Distance from TSS		Peak coordinates				HEB in U937Mt % overlap
Type	Accession	Symbol	Chromosome	Start	End		Location	Start	End	Peak p-value	Peak score
GENBANK	DQ786201		chr19	13111	13426	-691	PROMO	13676	14559	46.6338	4.88083	0
OUT	OUT	OUT	chr19	331776	334042	-4000	OUT	331776	334042	99.309	11.768	0
GENBANK	AB001451		chr19	367592	411829	3832	INTRON1	407753	408241	70.7736	4.39375	0
GENBANK	AK128825		chr19	373752	378118	-523	PROMO	378322	378960	62.775	4.771	0
GENBANK	AK128825		chr19	373752	378118	-2515	PROMO	379622	381645	77.9602	9.00364	100
GENBANK	AL360274		chr19	383628	385089	-1	PROMO	384539	385642	26.4416	3.474	0
GENBANK	AK024373		chr19	389420	2034745	903090	INTRON4	1131483	1131827	23.8067	3.27	0
GENBANK	AK024373		chr19	389420	2034745	410636	INTRON2	1623888	1624330	11.376	3.22333	0
GENBANK	AK024373		chr19	389420	2034745	338091	INTRON2	1696507	1696802	15.1276	3.17	0
GENBANK	AK024373		chr19	389420	2034745	188209	INTRON2	1846389	1846684	18.1039	3.50333	0
GENBANK	AK024373		chr19	389420	2034745	148036	INTRON2	1886530	1886889	24.5019	3.3475	0
GENBANK	AK024373		chr19	389420	2034745	51043	INTRON2	1983392	1984013	24.0578	3.622	0
REFSEQ	NM_033513	C19orf20	chr19	458496	470654	-202	PROMO	458024	458564	39.079	4.36143	100
REFSEQ	NM_001194	HCN2	chr19	540892	568157	7734	INTRON1	548234	549019	53.2298	5.54273	93.758
REFSEQ	NM_175847	PTBP1	chr19	748410	763327	-317	PROMO	747823	748363	29.7954	4.19333	100
REFSEQ	NM_024888	PRG2	chr19	763517	772952	-1929	PROMO	774660	775102	12.0385	3.31333	66.7421
REFSEQ	NM_001928	CFD	chr19	810664	814608	2968	INTRON4	813233	814031	30.9419	3.91	0
REFSEQ	NM_005481	THRAP5	chr19	818961	844218	16520	INTRON9	827453	827944	23.3237	3.774	0
REFSEQ	NM_005481	THRAP5	chr19	818961	844218	9234	INTRON6	834812	835156	10.9952	2.94	0
REFSEQ	NM_005481	THRAP5	chr19	818961	844218	1198	INTRON1	842505	843535	52.635	5.88643	0
REFSEQ	NM_138774	C19orf22	chr19	847502	864200	12976	INTRON4	851003	851445	39.4211	3.64167	0
REFSEQ	NM_138774	C19orf22	chr19	847502	864200	3928	INTRON1	860076	860469	24.3193	3.1375	0
REFSEQ	NM_019112	ABCA7	chr19	992244	1016568	-3047	PROMO	988860	989534	29.3063	4.22429	83.3828
REFSEQ	NM_012292	HMHA1	chr19	1018173	1037627	10023	INTRON10	1028025	1028368	23.2563	3.63	0
REFSEQ	NM_012292	HMHA1	chr19	1018173	1037627	2019	INTRON2	1019759	1020626	47.811	4.613	57.0934
REFSEQ	NM_002695	POLR2E	chr19	1039165	1046336	7342		1038847	1039142	17.2699	3.24667	83.3898
REFSEQ	NM_014963	KIAA0963	chr19	1058657	1125259	50835	INTRON7	1074277	1074572	11.9702	2.86667	0
REFSEQ	NM_014963	KIAA0963	chr19	1058657	1125259	40399	INTRON4	1084541	1085179	39.4159	4.0075	0
REFSEQ	NM_014963	KIAA0963	chr19	1058657	1125259	17255	INTRON1	1107832	1108176	21.0936	4.31	0
REFSEQ	NM_014963	KIAA0963	chr19	1058657	1125259	41820	INTRON4	1083120	1083758	40.6647	4.52625	61.5987
REFSEQ	NM_000455	STK11	chr19	1156797	1179434	1355	EXON1	1157956	1158349	12.1236	3.24333	100
REFSEQ	NM_177401	MIDN	chr19	1199551	1210139	4744	INTRON4	1204050	1204541	18.9475	3.886	0
REFSEQ	NM_177401	MIDN	chr19	1199551	1210139	3274	INTRON3	1202286	1203365	24.619	4.564	45.5051
REFSEQ	NM_001280	CIRBP	chr19	1220346	1224169	-532	PROMO	1219618	1220011	11.7594	3.00333	0
REFSEQ	NM_017914	C19orf24	chr19	1226550	1230226	4947		1231227	1231767	17.8827	3.498	0
REFSEQ	NM_032853	MUM1	chr19	1306009	1329427	6542	INTRON5	1312138	1312965	45.2501	4.724	0
REFSEQ	NM_032853	MUM1	chr19	1306009	1329427	8758	INTRON6	1314107	1315428	49.2372	6.01312	0
REFSEQ	NM_170711	DAZAP1	chr19	1358583	1386680	13128	INTRON4	1371515	1371908	11.1952	3.26667	0
REFSEQ	NM_170711	DAZAP1	chr19	1358583	1386680	15010	INTRON6	1373392	1373795	18.949	3.56	0
REFSEQ	NM_213604	ADAMTSL5	chr19	1456022	1464019	6488	INTRON11	1457310	1457752	17.182	3.6675	0
REFSEQ	NM_213604	ADAMTSL5	chr19	1456022	1464019	5011	EXON7	1458787	1459229	41.0194	3.96333	0
GENBANK	AK122648		chr19	1475957	1486455	233	EXON2	1476018	1476362	30.0444	3.554	0
REFSEQ	NM_003200	TCF3	chr19	1560294	1601277	37651	INTRON17	1563283	1563970	43.0565	4.24111	0
REFSEQ	NM_003200	TCF3	chr19	1560294	1601277	-544	PROMO	1601504	1602138	29.7286	4.45429	0
REFSEQ	NM_001080488	ONECUT3	chr19	1704661	1726444	21251	INTRON1	1725627	1726197	31.0604	4.19167	77.3684
REFSEQ	NM_031918	KLF16	chr19	1803398	1814564	7976	INTRON1	1806343	1806834	18.7288	3.716	0
REFSEQ	NM_031918	KLF16	chr19	1803398	1814564	2160	INTRON1	1812208	1812601	11.1952	2.91	0
GENBANK	BC018693		chr19	1892187	1931455	-770	PROMO	1891270	1891565	11.9702	3.02667	0
GENBANK	BC018693		chr19	1892187	1931455	20576	INTRON2	1912536	1912990	30.9191	3.664	0
GENBANK	BC018693		chr19	1892187	1931455	1041	INTRON2	1892640	1893817	43.9256	5.39615	33.39
GENBANK	BC018693		chr19	1892187	1931455	2931	INTRON2	1894922	1895315	11.7594	3.2	87.5318
REFSEQ	NM_001319	CSNK1G2	chr19	1920718	1932334	906	INTRON1	1920982	1922267	57.9098	6.39889	0
REFSEQ	NM_199054	MKNK2	chr19	1988469	2002233	16269		1985710	1986219	13.5859	2.98	0
REFSEQ	NM_199054	MKNK2	chr19	1988469	2002233	8164	INTRON7	1993897	1994241	11.64	3.59333	0
REFSEQ	NM_199054	MKNK2	chr19	1988469	2002233	947	INTRON2	2000943	2001630	30.1008	4.14375	0
REFSEQ	NM_130807	MOBKL2A	chr19	2022036	2047269	13661	INTRON2	2033436	2033780	36.8699	3.708	0
REFSEQ	NM_130807	MOBKL2A	chr19	2022036	2047269	6080	INTRON1	2040993	2041386	53.8766	4.79714	0
REFSEQ	NM_130807	MOBKL2A	chr19	2022036	2047269	12685	INTRON2	2034339	2034830	24.5153	3.744	80.0407
REFSEQ	NM_130807	MOBKL2A	chr19	2022036	2047269	10848	INTRON1	2036167	2036676	38.8395	4.505	100
GENBANK	AK024373		chr19	2039484	2679887	419015	INTRON3	2260725	2261020	18.1039	3.14	0
GENBANK	AK024373		chr19	2039484	2679887	412859	INTRON3	2266905	2267151	13.5465	3.06	0
GENBANK	AK024373		chr19	2039484	2679887	353923	INTRON3	2325794	2326135	11.4788	3.02333	0
GENBANK	AK024373		chr19	2039484	2679887	229696	INTRON3	2450019	2450363	13.2645	2.95333	0
REFSEQ	NM_001077523	AP3D1	chr19	2051993	2102556	15580	INTRON4	2086755	2087197	17.182	4.06	0
REFSEQ	NM_001077523	AP3D1	chr19	2051993	2102556	-382	PROMO	2102789	2103087	14.9395	3.16667	100
REFSEQ	NM_032482	DOT1L	chr19	2115147	2181007	4786	INTRON1	2119367	2120499	33.6353	4.57111	0
REFSEQ	NM_018049	PLEKHJ1	chr19	2184154	2187328	840	INTRON3	2186316	2186660	11.8223	2.84667	0
REFSEQ	NM_198532	C19orf35	chr19	2225630	2233175	157	INTRON1	2232773	2233264	23.3237	3.712	80.0407
REFSEQ	NM_015675	GADD45B	chr19	2427134	2429257	438	EXON2	2426991	2428154	30.4544	5.0275	33.7919
REFSEQ	NM_015675	GADD45B	chr19	2427134	2429257	2376		2429243	2429778	48.9934	4.44875	63.3645
REFSEQ	NM_052847	GNG7	chr19	2462217	2653663	158687	INTRON3	2494522	2495431	15.3981	3.46	0
REFSEQ	NM_052847	GNG7	chr19	2462217	2653663	81613	INTRON2	2571878	2572222	15.7315	3.21333	0
REFSEQ	NM_052847	GNG7	chr19	2462217	2653663	70667	INTRON2	2582850	2583142	16.3017	3.13333	0
REFSEQ	NM_052847	GNG7	chr19	2462217	2653663	63222	INTRON2	2590241	2590642	19.9244	3.3575	0
REFSEQ	NM_213568	SLC39A3	chr19	2685524	2691074	758	INTRON1	2690120	2690513	47.266	4.405	0
REFSEQ	NM_152303	ZNF554	chr19	2770916	2786469	14831	EXON6	2785504	2785991	21.6452	3.375	40.4517
REFSEQ	NM_152791	ZNF555	chr19	2792481	2805033	12057	EXON4	2804078	2804999	27.1456	4.05375	71.0098
REFSEQ	NM_024967	ZNF556	chr19	2818332	2829501	10369	EXON4	2828238	2829164	57.6067	5.33462	95.3564
REFSEQ	NM_021217	ZNF77	chr19	2884216	2895930	11243	EXON4	2884419	2884956	48.492	4.3375	100
GENBANK	CR612330		chr19	2900032	2901642	106	EXON1	2901315	2901757	26.7768	3.822	100
EST	DA788674		chr19	2970369	2998633	12471	INTRON2	2985855	2986470	38.8744	4.43286	76.0976
EST	AA199787		chr19	3019916	3020331	-949	PROMO	3018795	3019139	21.0936	3.1475	0
REFSEQ	NM_002067	GNA11	chr19	3045407	3072452	11465	INTRON1	3056663	3057081	11.4236	2.93667	0
REFSEQ	NM_002068	GNA15	chr19	3087229	3114741	9835	INTRON1	3096844	3097285	13.8935	3.06	0
REFSEQ	NM_002068	GNA15	chr19	3087229	3114741	-2779	PROMO	3084120	3084780	66.83	4.95111	52.1212
REFSEQ	NM_002068	GNA15	chr19	3087229	3114741	18871	INTRON4	3105794	3106407	54.646	4.71375	76.1827
REFSEQ	NM_002068	GNA15	chr19	3087229	3114741	6038	INTRON1	3092981	3093554	56.9499	4.56556	100
REFSEQ	NM_003775	EDG6	chr19	3129765	3131329	-1591	PROMO	3127855	3128493	39.7641	4.59375	0
REFSEQ	NM_003775	EDG6	chr19	3129765	3131329	1805		3131298	3131842	34.3784	3.86429	0
REFSEQ	NM_020170	NCLN	chr19	3136874	3160572	-332	PROMO	3136186	3136898	44.3183	5.4475	100
REFSEQ	NM_021938	BRUNOL5	chr19	3175700	3248071	19435	INTRON1	3195064	3195206	33.7053	3.20333	0
EST	AA188491		chr19	3287041	3287325	-2309	PROMO	3289415	3289854	11.376	3.4	0
REFSEQ	NM_031304	HLRC1	chr19	3441823	3451621	-225	PROMO	3451591	3452102	18.8209	3.0375	0.195695
GENBANK	AF083810		chr19	3457367	3487191	410	INTRON1	3457532	3458023	23.3237	3.916	0
REFSEQ	NM_006339	HMG20B	chr19	3523942	3530079	1126	INTRON3	3524823	3525314	20.6543	3.568	0
REFSEQ	NM_012398	PIP5K1C	chr19	3581181	3651445	61775	INTRON16	3589474	3589867	11.1952	3.33333	0
REFSEQ	NM_012398	PIP5K1C	chr19	3581181	3651445	5814	INTRON1	3645386	3645877	37.2663	4.04	0
REFSEQ	NM_004886	APBA3	chr19	3701770	3712673	-425	PROMO	3712089	3714108	45.5298	6.49056	61.1689
GENBANK	AB029009		chr19	3755021	3785924	22402	INTRON13	3763375	3763670	44.7051	4.5	100
REFSEQ	NM_001348	DAPK3	chr19	3909451	3920826	-1354	PROMO	3921879	3922482	26.3619	3.978	0
REFSEQ	NM_001961	EEF2	chr19	3927054	3936461	698	INTRON1	3935394	3936132	52.4401	4.618	86.7209
REFSEQ	NM_030662	MAP2K2	chr19	4041328	4075126	19263	INTRON3	4055572	4056154	42.5846	4.04286	0
REFSEQ	NM_016539	SIRT6	chr19	4125106	4133596	244	INTRON1	4133180	4133524	22.469	3.425	0
REFSEQ	NM_018074	FLJ10374	chr19	4198107	4220083	-27	PROMO	4197810	4198350	39.7147	4.41857	100
REFSEQ	NM_020209	SHD	chr19	4230658	4241720	-897	PROMO	4229589	4229933	12.4046	3.42	0
REFSEQ	NM_003025	SH3GL1	chr19	4311367	4351471	9789	INTRON1	4341559	4341805	13.5465	3.14667	0
REFSEQ	NM_032631	HDGF2	chr19	4423254	4453213	-365	PROMO	4422548	4423231	35.1997	5.03625	0
REFSEQ	NM_133327	SEMA6B	chr19	4493599	4509503	2218	INTRON4	4506824	4507746	64.9576	5.58231	0
EST	AW867531		chr19	4584785	4585365	954		4585543	4585936	49.3687	3.88	0
REFSEQ	NM_174947	C19orf30	chr19	4720151	4723531	4144		4724148	4724443	14.9395	2.89667	0
REFSEQ	NM_018708	FEM1A	chr19	4742727	4746569	-208	PROMO	4742177	4742861	47.5364	5.41667	100
GENBANK	BC035331		chr19	4766943	4782716	-122	PROMO	4782638	4783038	14.3035	3.07333	0
EST	DB144988		chr19	4830951	4831380	1568		4829616	4830009	28.9919	3.652	0
REFSEQ	NM_013282	UHRF1	chr19	4861565	4913164	784	INTRON1	4861801	4862897	59.9884	5.94933	0
REFSEQ	NM_013282	UHRF1	chr19	4861565	4913164	6259	INTRON1	4867530	4868119	67.2175	5.238	0
REFSEQ	NM_015015	JMJD2B	chr19	4920131	5104606	37147	INTRON1	4957082	4957475	23.1942	3.3375	0
REFSEQ	NM_015015	JMJD2B	chr19	4920131	5104606	63635	INTRON2	4983492	4984040	29.3922	3.90167	0
REFSEQ	NM_015015	JMJD2B	chr19	4920131	5104606	66486	INTRON3	4986396	4986838	18.1917	3.64	0
REFSEQ	NM_015015	JMJD2B	chr19	4920131	5104606	112972	INTRON8	5032613	5033594	16.0588	4.48857	0
REFSEQ	NM_181710	ZNRF4	chr19	5406441	5407866	-1994	PROMO	5404324	5404570	20.7045	3.25667	100
REFSEQ	NM_014649	SAFB2	chr19	5538010	5573938	36850		5536892	5537285	15.8453	3.805	0
REFSEQ	NM_002967	SAFB	chr19	5574163	5619488	4518	INTRON2	5578453	5578910	23.7572	3.7425	0
REFSEQ	NM_205767	P117	chr19	5629432	5631911	365	EXON1	5631182	5631910	29.2354	4.04286	74.1758
REFSEQ	NM_015414	RPL36	chr19	5641345	5642676	3799		5644948	5645341	11.1952	3.07	0
REFSEQ	NM_015414	RPL36	chr19	5641345	5642676	492	INTRON1	5641077	5642597	63.7315	7.54727	29.0789
REFSEQ	NM_020175	DUS3L	chr19	5736154	5742190	480	INTRON1	5741195	5742225	66.343	6.42375	100
REFSEQ	NM_004558	NRTN	chr19	5774817	5779334	2570	INTRON1	5777222	5777553	22.9199	3.61333	0
REFSEQ	NM_175614	NDUFA11	chr19	5845685	5855025	516	INTRON1	5854141	5854877	33.6717	4.09	0
EST	AW139182		chr19	5931315	5931738	-2687	PROMO	5934351	5934499	33.7053	3.39667	0
REFSEQ	NM_134433	RFX2	chr19	5944175	6061554	49422	INTRON1	6011934	6012331	11.1952	2.98	0
REFSEQ	NM_134433	RFX2	chr19	5944175	6061554	47857	INTRON1	6013207	6014187	55.522	5.44923	0
REFSEQ	NM_134433	RFX2	chr19	5944175	6061554	9997	INTRON1	6051310	6051804	25.4652	3.874	10.1215
REFSEQ	NM_134433	RFX2	chr19	5944175	6061554	23151	INTRON1	6037626	6039180	71.9259	8.08957	29.6654
REFSEQ	NM_134433	RFX2	chr19	5944175	6061554	44686	INTRON1	6016706	6017030	14.0029	3.72333	100
REFSEQ	NM_030924	ACSBG2	chr19	6086709	6144112	25755	INTRON6	6112121	6112808	48.633	4.61222	0
EST	DB343361		chr19	6290031	6290493	1505		6291390	6291682	13.8654	3.33	0
REFSEQ	NM_002096	GTF2F1	chr19	6330580	6344184	14	EXON1	6343925	6344416	19.9102	3.35	0
REFSEQ	NM_024103	SLC25A23	chr19	6391074	6410781	-486	PROMO	6410875	6411660	21.0198	4.15714	0
REFSEQ	NM_174881	CRB3	chr19	6415259	6418228	3859		6418848	6419388	27.4338	3.99	0
OUT	OUT	OUT	chr19	6467328	6467721	-4000	OUT	6467328	6467721	11.1952	2.89	100
REFSEQ	NM_003811	TNFSF9	chr19	6482036	6486933	302	INTRON1	6481617	6483059	25.654	4.406	0
REFSEQ	NM_003811	TNFSF9	chr19	6482036	6486933	1853	INTRON2	6483644	6484135	60.5005	4.4475	0
REFSEQ	NM_003811	TNFSF9	chr19	6482036	6486933	3133	INTRON2	6484921	6485418	46.2629	4.32571	0
REFSEQ	NM_003811	TNFSF9	chr19	6482036	6486933	5158		6486916	6487472	24.3577	3.538	56.6547
OUT	OUT	OUT	chr19	6592794	6593036	-4000	OUT	6592794	6593036	55.4955	3.95	0
REFSEQ	NM_172014	TNFSF14	chr19	6615565	6621599	6320		6615058	6615500	14.3918	2.86	0
REFSEQ	NM_172014	TNFSF14	chr19	6615565	6621599	562	EXON2	6620695	6621380	73.842	5.36182	57.3723
REFSEQ	NM_000064	C3	chr19	6628846	6671662	1345	EXON2	6670170	6670465	21.3367	3.29	0
REFSEQ	NM_000064	C3	chr19	6628846	6671662	362	INTRON1	6671054	6671547	19.9102	3.476	0
REFSEQ	NM_000064	C3	chr19	6628846	6671662	45690		6625608	6626337	83.8587	6.045	40.4664
REFSEQ	NM_001080452	GPR108	chr19	6680924	6688633	933	EXON2	6687577	6687823	13.5465	3.09333	0
REFSEQ	NM_001080452	GPR108	chr19	6680924	6688633	-617	PROMO	6688655	6689845	26.8871	4.88636	42.3529
REFSEQ	NM_004240	TRIP10	chr19	6690706	6702528	5797	INTRON9	6696286	6696720	18.7257	3.285	0
REFSEQ	NM_005490	SH2D3A	chr19	6703174	6718480	-351	PROMO	6718365	6719297	44.7708	5.48	0
REFSEQ	NM_005428	VAV1	chr19	6723721	6808371	502	INTRON1	6723463	6724983	46.5154	7.108	0
REFSEQ	NM_005428	VAV1	chr19	6723721	6808371	2585	INTRON1	6726074	6726538	32.2878	3.64	0
REFSEQ	NM_005428	VAV1	chr19	6723721	6808371	29122	INTRON1	6751984	6753703	53.4041	6.64235	37.1146
OUT	OUT	OUT	chr19	6813764	6814906	-4000	OUT	6813764	6814906	21.2532	3.82286	0
OUT	OUT	OUT	chr19	6827781	6828144	-4000	OUT	6827781	6828144	26.9716	3.38	0
REFSEQ	NM_001974	EMR1	chr19	6838581	6891463	4553	INTRON2	6843011	6843257	35.8984	3.78	100
EST	BX113115		chr19	6981587	6983732	-1670	PROMO	6979788	6980047	20.7045	3.02	0
EST	BX113115		chr19	6989044	6991190	-1624	PROMO	6992684	6992944	35.8984	3.2075	0
REFSEQ	NM_024341	ZNF557	chr19	7020470	7038976	-406	PROMO	7019927	7020201	35.8984	3.685	0
REFSEQ	NM_024341	ZNF557	chr19	7020470	7038976	13876	EXON8	7033891	7034802	51.1023	5.23818	80.6806
GENBANK	AK127494		chr19	7047192	7050573	20	EXON1	7050332	7050774	38.741	3.64667	0
REFSEQ	NM_000208	INSR	chr19	7063265	7245011	134374	INTRON9	7110541	7110734	40.1528	3.4475	0
REFSEQ	NM_000208	INSR	chr19	7063265	7245011	110428	INTRON3	7134384	7134782	13.7269	3.31333	0
REFSEQ	NM_000208	INSR	chr19	7063265	7245011	85733	INTRON2	7158989	7159567	51.2135	4.68625	59.6886
EST	AW861523		chr19	7196351	7474685	165831	INTRON2	7308655	7309053	25.3807	3.535	100
EST	CD700697		chr19	7319871	7333788	12	EXON1	7319564	7320202	30.6954	4.42	69.279
EST	BM455761		chr19	7320061	7346706	1055	INTRON1	7320871	7321362	18.9627	3.3525	0
REFSEQ	NM_015318	ARHGEF18	chr19	7351865	7443370	38913	INTRON3	7390606	7390950	11.8223	2.97667	0
REFSEQ	NM_020533	MCOLN1	chr19	7493511	7504861	-198	PROMO	7493190	7493436	13.5465	3.22333	0
REFSEQ	NM_174918	MCEMP1	chr19	7647942	7650719	299	INTRON1	7647349	7649133	51.6404	6.58611	0
REFSEQ	NM_001042461	TRAPPC5	chr19	7651763	7653748	1059	INTRON1	7652552	7653092	19.6331	3.515	0
REFSEQ	NM_002002	FCER2	chr19	7659662	7672997	-3859	PROMO	7676488	7677224	74.015	5.96769	86.6848
REFSEQ	NM_021155	CD209	chr19	7710882	7718406	4272	INTRON6	7713962	7714306	23.6455	3.58	0
REFSEQ	NM_001080403	FLJ22184	chr19	7839604	7849956	7676	EXON12	7841643	7842918	40.2495	5.39071	100
REFSEQ	NM_003083	SNAPC2	chr19	7891228	7894134	-359	PROMO	7890503	7891236	23.4246	3.86857	0
REFSEQ	NM_006351	TIMM44	chr19	7897603	7914538	-444	PROMO	7914639	7915326	29.1276	3.99429	50.0728
REFSEQ	NM_001419	ELAVL1	chr19	7929457	7976529	22075	INTRON2	7954233	7954675	16.3554	3.725	0
REFSEQ	NM_001419	ELAVL1	chr19	7929457	7976529	3142	INTRON1	7973215	7973559	34.0145	3.506	0
REFSEQ	NM_001419	ELAVL1	chr19	7929457	7976529	861	INTRON1	7975264	7976072	38.543	4.33625	0
GENBANK	AY203940		chr19	7962844	8305314	179597	INTRON6	8125423	8126011	67.3804	4.618	0
GENBANK	AY203940		chr19	7962844	8305314	138919	INTRON6	8166174	8166616	44.6023	4.63714	0
GENBANK	AY203940		chr19	7962844	8305314	52029	INTRON6	8252891	8253680	14.8555	3.07	0
GENBANK	AY203940		chr19	7962844	8305314	140381	INTRON6	8164786	8165081	15.5969	3.50333	100
REFSEQ	NM_005624	CCL25	chr19	8023933	8033546	-2191	PROMO	8021472	8022012	37.3932	3.97714	0
REFSEQ	NM_032447	FBN3	chr19	8036287	8118385	38070	INTRON34	8080168	8080463	10.7952	2.92	0
REFSEQ	NM_032447	FBN3	chr19	8036287	8118385	4638	INTRON5	8113553	8113942	11.1952	3.08667	0
REFSEQ	NM_024552	LASS4	chr19	8180256	8233302	31063	INTRON2	8211016	8211623	27.4265	3.88333	0
REFSEQ	NM_024552	LASS4	chr19	8180256	8233302	47744	INTRON9	8227730	8228270	23.339	3.718	0
REFSEQ	NM_024552	LASS4	chr19	8180256	8233302	15637	INTRON2	8195697	8196090	11.3363	3.07333	100
REFSEQ	NM_001031	RPS28	chr19	8292383	8293278	257	INTRON2	8292370	8292910	21.5832	3.998	0
EST	BF376720		chr19	8326736	8326982	-78	PROMO	8326407	8326909	33.0823	3.69667	0
REFSEQ	NM_139314	ANGPTL4	chr19	8335010	8345257	3402	INTRON3	8338172	8338653	21.2546	3.25	0
REFSEQ	NM_004218	RAB11B	chr19	8361295	8374479	-349	PROMO	8360750	8361143	13.0398	3.62333	0
REFSEQ	NM_032152	PRAM1	chr19	8460940	8473495	785	INTRON1	8472538	8472882	13.1033	3.13667	0
REFSEQ	NM_032152	PRAM1	chr19	8460940	8473495	15161		8457706	8458963	59.1336	6.84824	42.9594
REFSEQ	NM_032152	PRAM1	chr19	8460940	8473495	8294	INTRON4	8464982	8465421	12.6818	3.17333	77.6765
REFSEQ	NM_012335	MYO1F	chr19	8491998	8548307	8002	INTRON1	8539841	8540770	57.6892	5.05917	0
REFSEQ	NM_012335	MYO1F	chr19	8491998	8548307	6256	INTRON1	8541855	8542248	22.6214	3.1575	0
REFSEQ	NM_012335	MYO1F	chr19	8491998	8548307	3303	INTRON1	8544761	8545248	20.2287	3.3675	0
REFSEQ	NM_012335	MYO1F	chr19	8491998	8548307	882	INTRON1	8547180	8547671	13.428	3.04333	0
REFSEQ	NM_030957	ADAMTS10	chr19	8551125	8581588	-1588	PROMO	8582980	8583372	18.6034	3.4425	0
OUT	OUT	OUT	chr19	8591282	8591679	-4000	OUT	8591282	8591679	11.3363	2.92	0
EST	AA412604		chr19	8601120	8609046	2964	INTRON3	8603888	8604281	22.6214	3.24	0
REFSEQ	NM_024690	MUC16	chr19	8820520	8953018	63721	EXON11	8889075	8889520	13.5999	3.14333	0
REFSEQ	NM_024690	MUC16	chr19	8820520	8953018	2429	EXON1	8950393	8950786	11.1952	3.18	0
OUT	OUT	OUT	chr19	9047113	9047710	-4000	OUT	9047113	9047710	49.1894	4.86875	0
REFSEQ	NM_020933	ZNF317	chr19	9112072	9135082	72	EXON1	9111895	9112394	38.0959	4.135	100
EST	DA129490		chr19	9280965	9281514	-12	PROMO	9281319	9281734	21.3779	3.3075	0
REFSEQ	NM_032497	ZNF559	chr19	9295927	9315519	18423	EXON6	9314105	9314596	17.9729	3.3325	100
REFSEQ	NM_198058	ZNF266	chr19	9384271	9407234	21914	EXON9	9385096	9385544	14.3768	2.90333	32.1429
REFSEQ	NM_198058	ZNF266	chr19	9384271	9407234	327	INTRON1	9406492	9407323	25.3847	4.17714	41.3959
REFSEQ	NM_001008727	ZNF121	chr19	9537291	9556209	90	INTRON1	9555947	9556291	11.5188	3.13	57.2674
REFSEQ	NM_152289	ZNF561	chr19	9580139	9592899	-125	PROMO	9592779	9593270	27.2166	4.152	90.0204
REFSEQ	NM_024292	UBL5	chr19	9799567	9801797	7	EXON1	9799304	9799844	28.309	4.05	81.8519
REFSEQ	NM_006221	PIN1	chr19	9806998	9821358	15479		9822232	9822723	23.3237	3.976	0
EST	BU663816		chr19	9918194	9918619	1425		9916927	9917461	39.7315	4.11429	0
REFSEQ	NM_015725	RDH8	chr19	9984924	9993953	7310	INTRON3	9992062	9992406	13.6268	3.1	0
REFSEQ	NM_002566	P2RY11	chr19	10083196	10087062	3145	EXON2	10086145	10086538	11.1952	3.32	0
REFSEQ	NM_003755	EIF3S4	chr19	10086690	10091599	140	INTRON1	10091238	10091680	12.0385	3.02333	0
REFSEQ	NM_146388	MRPL4	chr19	10223639	10231734	5154	INTRON5	10228621	10228965	14.5475	3.10333	100
REFSEQ	NM_000201	ICAM1	chr19	10242778	10258291	-617	PROMO	10241965	10242358	13.2821	3.29	0
REFSEQ	NM_022377	ICAM4	chr19	10258649	10260198	-59	PROMO	10258258	10258923	18.4105	3.75167	0
REFSEQ	NM_003331	TYK2	chr19	10322208	10352211	-339	PROMO	10352182	10352918	42.8877	4.54889	73.3696
EST	CN268940		chr19	10376731	10377862	3929		10380392	10380929	29.5891	4.035	0
GENBANK	AY593872		chr19	10388448	10439325	-99	PROMO	10387932	10388766	11.1487	3.22	0
GENBANK	L20965		chr19	10392332	10440169	3688	INTRON2	10395848	10396192	10.9952	3.27333	0
REFSEQ	NM_006202	PDE4A	chr19	10424636	10441305	481	INTRON1	10424896	10425338	17.182	3.4975	0
REFSEQ	NM_032885	ATG4D	chr19	10515646	10525093	10112		10525513	10526004	27.5726	3.94	0
REFSEQ	NM_178159	FLJ12949	chr19	10524760	10537702	-425	PROMO	10537645	10538610	41.6366	5.46083	0
REFSEQ	NM_001800	CDKN2D	chr19	10538138	10540631	833	INTRON1	10539542	10540054	21.617	3.52	100
REFSEQ	NM_012218	ILF3	chr19	10625987	10664093	1501	INTRON1	10627153	10627823	38.3345	4.20375	0
REFSEQ	NM_012218	ILF3	chr19	10625987	10664093	-377	PROMO	10625242	10625978	30.4729	4.4075	86.6848
REFSEQ	NM_004945	DNM2	chr19	10689754	10803579	62363	INTRON5	10751921	10752314	33.4758	3.878	0
REFSEQ	NM_004945	DNM2	chr19	10689754	10803579	95059	INTRON14	10784588	10785039	33.4852	3.792	0
REFSEQ	NM_004945	DNM2	chr19	10689754	10803579	41623	INTRON1	10731062	10731692	70.3962	5.70636	100
REFSEQ	NM_006858	TMED1	chr19	10804115	10807983	10	EXON1	10807299	10808647	21.5554	4.23	100
EST	BG680973		chr19	10823378	11104465	90528	INTRON1	10913808	10914005	44.6072	3.505	0
REFSEQ	NM_199141	CARM1	chr19	10843252	10894447	-840	PROMO	10842191	10842633	12.4146	3.07333	0
REFSEQ	NM_024029	YIPF2	chr19	10894444	10900357	4991	INTRON7	10895170	10895563	11.1952	3.45667	0
REFSEQ	NM_003072	SMARCA4	chr19	10932605	11033952	75155	INTRON29	11007568	11007952	12.9518	2.88333	0
REFSEQ	NM_000527	LDLR	chr19	11061131	11105490	5695	INTRON1	11066606	11067046	30.7611	3.546	0
REFSEQ	NM_000527	LDLR	chr19	11061131	11105490	42106	EXON18	11103092	11103383	10.7952	2.92	0
REFSEQ	NM_000527	LDLR	chr19	11061131	11105490	49139		11109461	11111079	36.8666	5.41143	0
REFSEQ	NM_020812	DOCK6	chr19	11170972	11234128	35120	INTRON24	11198885	11199131	18.8792	3.22667	0
EST	AI904348		chr19	11253250	11253430	1723		11251535	11251879	41.84	4.1	100
REFSEQ	NM_004283	RAB3D	chr19	11296093	11311321	15408		11295286	11296540	34.613	5.38308	27.4322
REFSEQ	NM_198536	UNQ501	chr19	11314457	11317722	1503	INTRON2	11316050	11316389	41.3653	3.872	0
REFSEQ	NM_001080503	LOC126075	chr19	11318333	11327053	-107	PROMO	11318054	11318398	11.5188	2.90667	0
REFSEQ	NM_175871	FLJ35119	chr19	11346382	11348627	314	INTRON1	11346180	11347212	17.9711	4.18625	0
REFSEQ	NM_001035223	RGL3	chr19	11366000	11391004	24380	INTRON18	11365958	11367290	18.8654	4.05429	0
REFSEQ	NM_001035223	RGL3	chr19	11366000	11391004	-2079	PROMO	11392838	11393329	22.361	3.43	0
REFSEQ	NM_002743	PRKCSH	chr19	11407268	11422780	18194		11425292	11425632	12.6058	3.58667	0
REFSEQ	NM_002743	PRKCSH	chr19	11407268	11422780	46	EXON1	11406897	11407731	38.5393	4.702	94.1247
REFSEQ	NM_021915	ZNF69	chr19	11859669	11886130	24197	INTRON4	11883743	11883990	13.5465	3.25333	100
REFSEQ	NM_144566	ZNF700	chr19	11896899	11922577	24456	EXON4	11920787	11921924	52.9265	5.43786	100
REFSEQ	NM_001012753	ZNF440L	chr19	11936868	11952196	14490	EXON4	11950902	11951815	45.2626	4.88636	85.3231
REFSEQ	NM_001080404	LOC729747	chr19	12015619	12028127	12216	EXON5	12015688	12016134	24.0185	3.295	100
REFSEQ	NM_144976	ZNF564	chr19	12497539	12523317	24349	EXON4	12498488	12499448	32.493	4.653	54.5833
REFSEQ	NM_153358	FLJ90396	chr19	12582752	12601676	3139	INTRON1	12585746	12586036	16.3017	3.31	0
REFSEQ	NM_000528	MAN2B1	chr19	12618321	12638828	20030	INTRON23	12618455	12619142	45.6912	4.81556	0
REFSEQ	NM_000528	MAN2B1	chr19	12618321	12638828	1721	INTRON3	12636935	12637279	10.9952	3.02333	0
REFSEQ	NM_013407	DHPS	chr19	12647533	12653677	440	INTRON1	12652943	12653532	46.1639	4.575	75.0424
REFSEQ	NM_013433	TNPO2	chr19	12671016	12694078	20334	INTRON21	12673523	12673965	17.3074	3.54	0
REFSEQ	NM_013433	TNPO2	chr19	12671016	12694078	-1262	PROMO	12694424	12696257	38.2946	6.26222	24.2226
REFSEQ	NM_013312	HOOK2	chr19	12734816	12747337	-2945	PROMO	12749306	12751258	26.102	5.17833	0
EST	BF878018		chr19	12753477	12753735	663		12753970	12754311	30.0444	3.816	0
REFSEQ	NM_002229	JUNB	chr19	12763309	12765124	-2883	PROMO	12760234	12760618	27.8632	4.072	0
REFSEQ	NM_002229	JUNB	chr19	12763309	12765124	-579	PROMO	12762191	12763270	11.9952	3.04667	50.0463
REFSEQ	NM_006397	RNASEH2A	chr19	12778427	12785462	285	INTRON1	12778516	12778909	11.1952	2.97667	0
REFSEQ	NM_014975	MAST1	chr19	12810347	12846765	27446	EXON17	12837597	12837990	11.6533	3.02333	0
REFSEQ	NM_006563	KLF1	chr19	12856238	12859017	2045	INTRON2	12856800	12857145	13.493	3.68	0
GENBANK	BC035819		chr19	12870895	12890150	4611	INTRON1	12885356	12885723	23.6455	3.6125	0
REFSEQ	NM_004343	CALR	chr19	12910422	12916303	-801	PROMO	12909077	12910165	44.5607	5.37231	72.9779
EST	T03020		chr19	12959337	12959537	-390	PROMO	12958754	12959140	35.4735	3.466	0
EST	T03020		chr19	12959337	12959537	-1962	PROMO	12957032	12957719	45.6912	4.93333	85.2984
REFSEQ	NM_002501	NFIX	chr19	12967583	13070609	8630	INTRON1	12976041	12976385	30.0444	3.388	0
REFSEQ	NM_002501	NFIX	chr19	12967583	13070609	39546	INTRON2	13006933	13007326	32.131	3.592	0
REFSEQ	NM_002501	NFIX	chr19	12967583	13070609	84053	INTRON7	13051391	13051882	22.9011	3.74	0
REFSEQ	NM_005583	LYL1	chr19	13070847	13074681	2642	INTRON3	13071451	13072628	42.9205	5.325	0
REFSEQ	NM_005583	LYL1	chr19	13070847	13074681	-994	PROMO	13074827	13076524	21.2538	4.733	91.3377
REFSEQ	NM_017722	TRMT1	chr19	13076715	13088332	-136	PROMO	13088144	13088792	50.3489	4.7425	100
REFSEQ	NM_052876	BTBD14B	chr19	13090108	13112958	842	INTRON1	13090705	13091196	30.8344	4.13	80.0407
REFSEQ	NM_004907	IER2	chr19	13122281	13126716	2668	EXON2	13124777	13125121	10.9952	3.50667	0
REFSEQ	NM_004907	IER2	chr19	13122281	13126716	4299	EXON2	13126316	13126844	15.8185	3.23	0
EST	DW411904		chr19	13132536	13134178	3211		13134552	13136942	46.4649	8.00269	0
EST	BU074791		chr19	13139641	13140369	-11	PROMO	13139261	13139999	33.6658	4.50375	52.0325
EST	BI053097		chr19	13143751	13144017	-320	PROMO	13143994	13144681	49.5881	4.74111	0
OUT	OUT	OUT	chr19	13153581	13154224	-4000	OUT	13153581	13154224	42.0918	4.5	0
REFSEQ	NM_023035	CACNA1A	chr19	13179114	13478317	294971	INTRON43	13183096	13183596	19.0615	3.5275	0
REFSEQ	NM_023035	CACNA1A	chr19	13179114	13478317	271533	EXON34	13206563	13207005	17.182	3.4	0
REFSEQ	NM_023035	CACNA1A	chr19	13179114	13478317	264651	INTRON31	13213463	13213869	11.3363	3.09333	0
REFSEQ	NM_023035	CACNA1A	chr19	13179114	13478317	164155	INTRON6	13314013	13314312	15.3623	3.22667	0
REFSEQ	NM_023035	CACNA1A	chr19	13179114	13478317	142716	INTRON5	13335379	13335823	17.3074	3.1425	0
REFSEQ	NM_023035	CACNA1A	chr19	13179114	13478317	245067	INTRON26	13233008	13233492	54.176	4.88625	59.5041
EST	H52553		chr19	13524201	13524616	-2977	PROMO	13521056	13521392	25.7595	3.34667	0
REFSEQ	NM_032285	MGC3207	chr19	13736336	13746095	-156	PROMO	13735959	13736401	18.3075	3.7075	0
REFSEQ	NM_014047	HSPC023	chr19	13746256	13750584	154	INTRON1	13746094	13746727	59.8935	4.793	84.5182
OUT	OUT	OUT	chr19	13759697	13759992	-4000	OUT	13759697	13759992	13.1373	3.00667	0
REFSEQ	NM_023072	ZSWIM4	chr19	13767273	13804044	40976		13807465	13809034	23.2227	4.84545	46.9089
GENBANK	AK129685		chr19	13809619	13812000	217	EXON1	13810901	13812666	32.9837	5.80533	0
EST	AV740721		chr19	13819918	13820038	-1094	PROMO	13818334	13819315	70.5401	6.335	45.0561
EST	AV741367		chr19	13819956	13820045	813		13820615	13820923	15.5684	2.94	0
EST	CR980232		chr19	13821963	13822771	-200	PROMO	13822701	13823242	27.2299	4.098	63.586
REFSEQ	NM_024323	MGC11271	chr19	13854167	13877909	24022		13853593	13854182	24.3518	3.79667	0
REFSEQ	NM_024323	MGC11271	chr19	13854167	13877909	18513	INTRON6	13859224	13859568	21.4749	3.525	0
REFSEQ	NM_002918	RFX1	chr19	13933352	13978097	20022	INTRON2	13957364	13958786	23.9788	4.64	0
REFSEQ	NM_002918	RFX1	chr19	13933352	13978097	3479	INTRON1	13974471	13974766	15.1276	2.94	0
REFSEQ	NM_004843	IL27RA	chr19	14003261	14025025	22900		14026038	14026284	13.0655	3.38	0
EST	DN831394		chr19	14054300	14055584	-1104	PROMO	14053048	14053344	11.406	3.19	100
REFSEQ	NM_002730	PRKACA	chr19	14063508	14089559	-1333	PROMO	14090769	14091015	13.5465	3.67667	0
REFSEQ	NM_014921	LPHN1	chr19	14119550	14177997	43250	EXON5	14134526	14134968	16.3554	3.31	0
REFSEQ	NM_014921	LPHN1	chr19	14119550	14177997	-1562	PROMO	14178961	14180158	35.2641	5.44615	63.1579
OUT	OUT	OUT	chr19	14189318	14189760	-4000	OUT	14189318	14189760	17.8103	3.7575	0
EST	BE779829		chr19	14225189	14225885	74	EXON2	14225515	14226108	25.3891	3.91	0
EST	AW449884		chr19	14239623	14241189	-312	PROMO	14239040	14239583	23.9724	3.814	0
EST	DA691808		chr19	14277269	14335802	7724	INTRON1	14327735	14328422	53.3987	4.937	100
EST	CD690809		chr19	14297163	14342008	273	INTRON1	14341588	14341883	13.9786	3.01667	0
EST	DW447790		chr19	14345739	14345934	1597		14344141	14344534	11.5242	3.13667	0
EST	AV764014		chr19	14345927	14346999	-316	PROMO	14346997	14347633	37.1748	4.45375	0
REFSEQ	NM_078481	CD97	chr19	14353212	14380533	238	INTRON1	14352753	14354148	38.5741	5.68267	0
REFSEQ	NM_078481	CD97	chr19	14353212	14380533	2860	INTRON1	14355679	14356465	37.0988	4.40667	0
REFSEQ	NM_000955	PTGER1	chr19	14444278	14447174	-1427	PROMO	14448380	14448822	17.182	3.4325	0
REFSEQ	NM_032433	ZNF333	chr19	14661869	14692770	28602	EXON12	14690030	14690913	58.167	5.24692	100
REFSEQ	NM_152921	EMR2	chr19	14704204	14750353	2048	INTRON2	14747687	14748924	34.5702	5.42615	0
EST	BF184739		chr19	14759221	14764005	-2330	PROMO	14756550	14757233	51.474	5.01	64.4217
EST	BF184739		chr19	14759221	14764005	-3569	PROMO	14755458	14755847	18.6056	3.3075	87.4036
REFSEQ	NM_014371	AKAP8L	chr19	15351858	15390833	95	EXON1	15390542	15390935	11.3363	3.33333	100
REFSEQ	NM_052890	PGLYRP2	chr19	15440462	15451312	9464	INTRON3	15441701	15441996	14.9395	3.14667	0
REFSEQ	NM_052890	PGLYRP2	chr19	15440462	15451312	3088	EXON2	15447905	15448543	39.4159	4.57625	0
REFSEQ	NM_052890	PGLYRP2	chr19	15440462	15451312	15310		15435494	15436511	23.8885	4.82111	42.1829
EST	DB032255		chr19	15448364	15451663	-3978	PROMO	15455494	15455789	14.9395	2.97667	0
REFSEQ	NM_173483	FLJ39501	chr19	15480336	15524127	47582		15527629	15528207	23.4807	3.932	0
REFSEQ	NM_173483	FLJ39501	chr19	15480336	15524127	6432	INTRON1	15486575	15486961	21.5998	3.5375	100
EST	AI420473		chr19	15556104	15557039	-2665	PROMO	15559434	15559974	31.7324	3.96833	0
GENBANK	CR599958		chr19	16039356	16073774	375	INTRON1	16039584	16039879	14.9395	3.16333	0
REFSEQ	NM_003290	TPM4	chr19	16048324	16074408	29781		16077911	16078300	22.6151	3.495	0
REFSEQ	NM_003290	TPM4	chr19	16048324	16074408	10162	INTRON3	16058167	16058805	62.176	5.013	92.3197
REFSEQ	NM_003290	TPM4	chr19	16048324	16074408	2428	INTRON1	16050543	16050961	13.0213	3.65333	100
REFSEQ	NM_005370	RAB8A	chr19	16083489	16105443	7097	INTRON2	16090243	16090930	33.5107	4.02143	64.3377
REFSEQ	NM_032855	HSH2D	chr19	16105837	16130375	5830	INTRON1	16111397	16111937	51.1013	4.12375	81.8519
REFSEQ	NM_014077	FAM32A	chr19	16157234	16163855	17	EXON1	16156928	16157574	15.3794	3.22	100
REFSEQ	NM_032493	AP1M1	chr19	16169730	16207149	6144	INTRON2	16175678	16176071	11.1952	3.05	0
REFSEQ	NM_016270	KLF2	chr19	16296650	16299337	3573		16299921	16300525	30.62	4.06714	75.6623
REFSEQ	NM_021235	EPS15L1	chr19	16333407	16443762	25019	INTRON1	16418481	16419005	25.2627	3.582	0
REFSEQ	NM_021235	EPS15L1	chr19	16333407	16443762	3800	INTRON1	16439791	16440134	14.1867	3.14	0
REFSEQ	NM_024881	SLC35E1	chr19	16523583	16544193	-482	PROMO	16544406	16544945	19.923	3.3875	0
REFSEQ	NM_004831	CRSP7	chr19	16546717	16600015	33336	INTRON1	16566440	16566919	25.1022	3.658	0
REFSEQ	NM_004831	CRSP7	chr19	16546717	16600015	-1157	PROMO	16600778	16601566	21.5466	4.01857	0
REFSEQ	NM_004831	CRSP7	chr19	16546717	16600015	40225	INTRON1	16559153	16560428	41.3405	5.75267	53.8824
REFSEQ	NM_015260	SIN3B	chr19	16801217	16852164	51261		16852282	16852675	11.3363	3.34667	0
REFSEQ	NM_015260	SIN3B	chr19	16801217	16852164	24382	INTRON7	16825208	16825991	34.0408	4.89333	75.2235
REFSEQ	NM_003950	F2RL3	chr19	16860825	16863828	-54	PROMO	16860501	16861041	49.9679	4.35375	0
REFSEQ	NM_015692	CPAMD8	chr19	16864762	16998625	25102	INTRON9	16973302	16973744	15.654	3.45	0
REFSEQ	NM_033417	NY-SAR-48	chr19	17021572	17047343	-798	PROMO	17047871	17048411	27.2697	3.56833	0
REFSEQ	NM_004145	MYO9B	chr19	17073527	17185103	108497	INTRON35	17181803	17182245	16.3554	3.2075	0
REFSEQ	NM_004145	MYO9B	chr19	17073527	17185103	8490	INTRON1	17081747	17082287	21.4879	3.834	81.8519
REFSEQ	NM_004145	MYO9B	chr19	17073527	17185103	24248	INTRON1	17097310	17098241	69.9317	6.25133	84.2105
REFSEQ	NM_023937	MRPL34	chr19	17277476	17278652	-19	PROMO	17277235	17277680	24.8801	3.464	0
REFSEQ	NM_024050	DDA1	chr19	17281353	17292098	66	EXON1	17281043	17281796	32.5611	4.5575	0
REFSEQ	NM_133644	GTPBP3	chr19	17309363	17313823	-27	PROMO	17308846	17309827	35.7062	5.47182	55.0459
REFSEQ	NM_031310	PLVAP	chr19	17323263	17349137	14522	INTRON3	17334372	17334858	48.3101	4.49714	0
REFSEQ	NM_004335	BST2	chr19	17374755	17377384	-392	PROMO	17377454	17378098	16.768	3.466	0
REFSEQ	NM_138401	LOC93343	chr19	17391911	17397140	4739	INTRON8	17396429	17396871	17.3074	3.71	0
REFSEQ	NM_198580	SLC27A1	chr19	17442299	17477977	29634	INTRON7	17471639	17472228	54.9902	4.55111	100
REFSEQ	NM_012088	PGLS	chr19	17483431	17493095	-156	PROMO	17483129	17483421	13.2547	3.12333	100
REFSEQ	NM_173544	BCNP1	chr19	17495109	17525454	33	EXON1	17494848	17495437	39.96	4.16429	0
REFSEQ	NM_024656	GLT25D1	chr19	17527510	17554965	43	EXON1	17526816	17528291	24.0341	4.18111	0
REFSEQ	NM_024656	GLT25D1	chr19	17527510	17554965	11749	EXON4	17539087	17539431	16.8495	2.99	0
REFSEQ	NM_024656	GLT25D1	chr19	17527510	17554965	24357	INTRON10	17551597	17552137	47.2168	4.165	0
REFSEQ	NM_024656	GLT25D1	chr19	17527510	17554965	-2186	PROMO	17525071	17525578	30.1746	3.886	48.5207
REFSEQ	NM_018174	BPY2IP1	chr19	17691302	17706324	-1931	PROMO	17689093	17689650	18.8642	3.325	0
REFSEQ	NM_015122	FCHO1	chr19	17723335	17760355	114	INTRON1	17723025	17723874	83.965	5.79214	40.5183
REFSEQ	NM_014256	B3GNT3	chr19	17766918	17785385	8417	INTRON1	17775188	17775483	64.5951	4.13833	0
REFSEQ	NM_000215	JAK3	chr19	17797960	17819800	5897	INTRON6	17813658	17814149	23.3237	3.598	0
REFSEQ	NM_000215	JAK3	chr19	17797960	17819800	-2680	PROMO	17822283	17822677	49.3687	3.76167	0
REFSEQ	NM_000215	JAK3	chr19	17797960	17819800	-111	PROMO	17819595	17820227	26.8186	4.01	68.9873
REFSEQ	NM_000980	RPL18A	chr19	17831730	17835124	-158	PROMO	17831309	17831835	31.7177	3.73	0
GENBANK	J03909		chr19	17880230	18149923	112979	INTRON3	17992868	17993550	65.762	4.684	0
GENBANK	J03909		chr19	17880230	18149923	115673	INTRON3	17995622	17996184	37.9038	4.12143	0
GENBANK	J03909		chr19	17880230	18149923	136737	INTRON3	18016771	18017164	34.1825	3.848	0
REFSEQ	NM_138442	LOC115098	chr19	17906904	17915783	-2364	PROMO	17904295	17904786	16.9183	3.875	100
REFSEQ	NM_002248	KCNN1	chr19	17923110	17970929	14403	INTRON2	17937251	17937776	34.5552	3.726	0
REFSEQ	NM_002248	KCNN1	chr19	17923110	17970929	34148	EXON6	17957111	17957406	10.9833	3.20667	0
REFSEQ	NM_001025604	ARRDC2	chr19	17972943	17985905	-242	PROMO	17972505	17972898	27.9625	4.29	0
REFSEQ	NM_001025604	ARRDC2	chr19	17972943	17985905	1491	INTRON1	17974262	17974606	15.6104	3.08333	0
GENBANK	BX647221		chr19	18030804	18070626	7425	INTRON1	18062977	18063426	12.1639	3.44667	0
GENBANK	AB011133		chr19	18069604	18123494	12643	INTRON2	18082051	18082444	18.8413	3.3275	0
REFSEQ	NM_005027	PIK3R2	chr19	18125015	18142344	-516	PROMO	18124278	18124720	17.6849	3.4875	0
EST	BG055799		chr19	18260277	18260588	-1645	PROMO	18261972	18262495	28.395	3.762	0
REFSEQ	NM_012321	LSM4	chr19	18278717	18294958	-303	PROMO	18294995	18295528	16.1539	3.8025	0
REFSEQ	NM_012321	LSM4	chr19	18278717	18294958	18101		18276342	18277372	18.9562	4.204	47.6699
REFSEQ	NM_012321	LSM4	chr19	18278717	18294958	4691	INTRON1	18290046	18290488	26.2439	3.612	100
EST	DA847848		chr19	18346540	18358018	-159	PROMO	18346185	18346578	29.0753	3.85	100
EST	DA542013		chr19	18353979	18354554	-1840	PROMO	18351871	18352407	28.8946	3.608	0
EST	BE155736		chr19	18384630	18384972	2282		18386724	18387101	15.5757	3.11667	0
REFSEQ	NM_032627	SSBP4	chr19	18391135	18406459	-808	PROMO	18389616	18391038	60.9581	7.08857	20.7454
REFSEQ	NM_016368	ISYNA1	chr19	18406624	18409943	-3291	PROMO	18413038	18413431	11.1952	3.19	0
REFSEQ	NM_006532	ELL	chr19	18414473	18493918	25618	INTRON1	18468107	18468493	12.507	3.22	0
REFSEQ	NM_006532	ELL	chr19	18414473	18493918	1113	INTRON1	18492560	18493051	21.3983	3.946	0
REFSEQ	NM_018316	KLHL26	chr19	18608837	18642302	-474	PROMO	18607946	18608780	52.1354	4.81	0
REFSEQ	NM_015321	CRTC1	chr19	18655503	18749757	81111	INTRON8	18736409	18736819	32.3171	3.724	0
REFSEQ	NM_198207	LASS1	chr19	18849718	18867953	16092	INTRON4	18851616	18852107	33.2878	3.95833	0
REFSEQ	NM_004838	HOMER3	chr19	18901011	18912983	8533	INTRON6	18904229	18904671	49.2148	4.73857	0
REFSEQ	NM_033415	ARMC6	chr19	19005470	19029978	633	INTRON1	19005844	19006363	25.499	4.2375	0
REFSEQ	NM_178526	MGC26694	chr19	19035807	19084697	-705	PROMO	19034955	19035250	21.3367	3.4025	0
REFSEQ	NM_178526	MGC26694	chr19	19035807	19084697	815	INTRON1	19036375	19036869	12.3393	2.96667	0
REFSEQ	NM_005919	MEF2B	chr19	19117378	19163933	30660	INTRON5	19133028	19133519	18.1149	3.5	0
REFSEQ	NM_134440	RFXANK	chr19	19164007	19173677	89	EXON1	19163674	19164519	46.2241	4.741	53.6095
REFSEQ	NM_172231	SF4	chr19	19248322	19292307	-113	PROMO	19292175	19292666	23.4913	4.136	100
REFSEQ	NM_017660	GATAD2A	chr19	19430396	19478789	1350	INTRON1	19431571	19431922	12.6058	2.94	0
REFSEQ	NM_017660	GATAD2A	chr19	19430396	19478789	2376	INTRON1	19432555	19432990	17.9407	3.445	0
REFSEQ	NM_198537	FLJ44968	chr19	19500719	19509393	599	EXON2	19501122	19501515	11.1952	3.19	0
REFSEQ	NM_153221	CILP2	chr19	19510114	19517902	11037		19521004	19521299	12.8538	3.01667	0
REFSEQ	NM_025245	PBX4	chr19	19533523	19590439	43109	INTRON2	19547060	19547600	31.7324	3.98833	0
REFSEQ	NM_025245	PBX4	chr19	19533523	19590439	10019	INTRON1	19580275	19580565	13.8654	3.30333	0
REFSEQ	NM_016573	GMIP	chr19	19601285	19615455	614	INTRON1	19614547	19615136	36.0908	4.17	0
GENBANK	BC034236		chr19	19728182	19748187	86	INTRON1	19747831	19748371	29.384	4.00167	81.8519
GENBANK	AK095009		chr19	32976771	32979172	144	EXON1	32976449	32977381	28.9944	4.42333	100
EST	DB519314		chr19	33206218	33206657	-2008	PROMO	33204066	33204354	14.9395	3.34667	0
OUT	OUT	OUT	chr19	33464931	33465223	-4000	OUT	33464931	33465223	21.3367	3.1625	0
EST	AI610326		chr19	33493727	33868376	281346	INTRON3	33586856	33587204	59.2539	4.11	100
GENBANK	BC068609		chr19	33618134	33910427	40814	INTRON5	33869469	33869758	15.8981	3.66	100
EST	BF904399		chr19	34131195	34131537	-111	PROMO	34131480	34131816	35.6489	3.938	0
EST	CA390813		chr19	34174057	34174602	2813		34171498	34172080	17.8463	3.522	0
OUT	OUT	OUT	chr19	34210180	34210622	-4000	OUT	34210180	34210622	12.9566	2.95	0
OUT	OUT	OUT	chr19	34770060	34770663	-4000	OUT	34770060	34770663	36.5913	4.39286	0
OUT	OUT	OUT	chr19	34804004	34804250	-4000	OUT	34804004	34804250	20.7045	3.60667	0
REFSEQ	NM_024310	PLEKHF1	chr19	34847802	34858204	8044	INTRON1	34855685	34856007	35.6477	4.105	100
OUT	OUT	OUT	chr19	34863190	34863779	-4000	OUT	34863190	34863779	35.2019	4.41571	0
OUT	OUT	OUT	chr19	35267079	35267472	-4000	OUT	35267079	35267472	12.694	3.30667	0
REFSEQ	NM_014717	ZNF536	chr19	35555167	35740805	21280	INTRON1	35575955	35576940	12.0377	3.498	0
REFSEQ	NM_014717	ZNF536	chr19	35555167	35740805	177826	INTRON4	35732783	35733203	28.3649	3.295	0
OUT	OUT	OUT	chr19	36065015	36065358	-4000	OUT	36065015	36065358	10.9952	3.20333	0
EST	AA372576		chr19	36107166	36107431	-4049	PROMO	36102948	36103286	11.5188	3.66	0
EST	AW515460		chr19	36296414	36296898	-3903	PROMO	36292313	36292710	15.0564	3.205	0
EST	AV732011		chr19	36397271	36397946	849		36396852	36397343	23.9767	3.654	0
OUT	OUT	OUT	chr19	36444367	36444655	-4000	OUT	36444367	36444655	12.8622	2.9	0
REFSEQ	NM_020856	TSHZ3	chr19	36457690	36532030	9168	INTRON1	36522567	36523158	26.7043	3.4175	0
OUT	OUT	OUT	chr19	36686152	36686496	-4000	OUT	36686152	36686496	12.5016	3.07	0
OUT	OUT	OUT	chr19	36823442	36823786	-4000	OUT	36823442	36823786	36.8699	3.456	0
EST	BG900274		chr19	36907908	36908204	-1836	PROMO	36909870	36910211	16.0363	2.92	84.7507
GENBANK	AK097493		chr19	37208607	37230519	678	INTRON1	37209062	37209508	21.1995	3.245	0
GENBANK	BC033328		chr19	37284839	37288662	1301	EXON1	37286940	37287782	44.7948	5.213	0
OUT	OUT	OUT	chr19	37378818	37379207	-4000	OUT	37378818	37379207	11.3363	3.02333	0
OUT	OUT	OUT	chr19	37384319	37385153	-4000	OUT	37384319	37385153	39.8818	4.941	0
REFSEQ	NM_004708	PDCD5	chr19	37763943	37770162	586	INTRON1	37764351	37764708	10.9952	3.06	0
EST	DB531293		chr19	37869838	37874373	9	EXON1	37874143	37874585	14.702	3.3975	0
EST	BG470039		chr19	37875240	37894803	251	INTRON2	37875270	37875712	15.3753	3.13333	0
GENBANK	AB211063		chr19	37914464	37973553	756	INTRON1	37915049	37915392	15.5685	3.01	0
GENBANK	AB211063		chr19	37914464	37973553	14683	INTRON3	37928335	37929959	58.1831	6.945	0
REFSEQ	NM_014270	SLC7A9	chr19	38013261	38052512	11433	INTRON9	38040811	38041347	23.7505	3.95	0
REFSEQ	NM_018025	GPATC1	chr19	38263625	38313158	43948	INTRON17	38307330	38307816	19.646	3.375	0
REFSEQ	NM_173479	LOC126248	chr19	38314837	38358541	45577		38360169	38360660	22.6728	3.592	0
REFSEQ	NM_173479	LOC126248	chr19	38314837	38358541	28311	INTRON7	38343001	38343296	31.1437	3.68	100
REFSEQ	NM_002333	LRP3	chr19	38377329	38390383	5127	INTRON2	38382235	38382677	17.4794	3.53	0
REFSEQ	NM_002333	LRP3	chr19	38377329	38390383	11946	INTRON5	38389079	38389472	11.1952	3.29667	0
REFSEQ	NM_002333	LRP3	chr19	38377329	38390383	13981		38391138	38391482	13.7897	3.2	0
OUT	OUT	OUT	chr19	38431787	38432180	-4000	OUT	38431787	38432180	11.1952	3.00333	0
OUT	OUT	OUT	chr19	38443169	38444591	-4000	OUT	38443169	38444591	36.9621	5.91929	68.9873
EST	BG675449		chr19	38449674	38450593	-968	PROMO	38451414	38451709	10.7952	3.09667	0
OUT	OUT	OUT	chr19	38456597	38457042	-4000	OUT	38456597	38457042	20.6134	3.275	0
EST	AA084363		chr19	38467382	38467760	-3912	PROMO	38463260	38463680	11.2018	3.43	0
EST	AA081508		chr19	38469021	38469318	-694	PROMO	38469938	38470086	33.7053	3.89667	0
OUT	OUT	OUT	chr19	38476287	38476827	-4000	OUT	38476287	38476827	24.2089	3.572	100
REFSEQ	NM_000285	PEPD	chr19	38569698	38704522	48217	INTRON7	38656022	38656589	25.4836	3.81833	0
REFSEQ	NM_000285	PEPD	chr19	38569698	38704522	46357	INTRON7	38657937	38658394	36.8315	4.40167	0
REFSEQ	NM_024076	KCTD15	chr19	38979606	38996984	1794	INTRON1	38981204	38981597	11.7594	3.31	0
REFSEQ	NM_024076	KCTD15	chr19	38979606	38996984	21272		39000697	39001059	13.1033	3.11333	0
GENBANK	CR602023		chr19	39275236	39276089	-2779	PROMO	39278560	39279177	26.8991	3.606	0
REFSEQ	NM_015578	LSM14A	chr19	39355310	39412048	739	INTRON1	39355779	39356320	26.5451	3.5	54.5287
GENBANK	BX648432		chr19	39437330	39538311	15552	INTRON1	39452614	39453150	37.9681	4.43857	82.4627
REFSEQ	NM_018443	ZNF302	chr19	39860406	39869142	-458	PROMO	39859692	39860204	23.4366	3.882	100
REFSEQ	NM_001029997	ZNF181	chr19	39916938	39925612	-1480	PROMO	39915286	39915630	10.9952	3.08333	0
REFSEQ	NM_001029997	ZNF181	chr19	39916938	39925612	-245	PROMO	39916449	39916938	21.5111	3.71	100
GENBANK	G43303		chr19	39920418	40314814	146216	INTRON1	40168375	40168822	19.9239	3.1725	89.038
REFSEQ	NM_175872	FLJ38451	chr19	40139097	40143044	-1038	PROMO	40143788	40144377	36.0908	4.04857	16.8081
REFSEQ	NM_175872	FLJ38451	chr19	40139097	40143044	1923	EXON2	40140775	40141467	36.4141	4.12	86.7052
REFSEQ	NM_020895	GRAMD1A	chr19	40183085	40209213	866	INTRON1	40183583	40184319	39.5497	4.35889	0
REFSEQ	NM_020895	GRAMD1A	chr19	40183085	40209213	3203	INTRON1	40186116	40186460	21.4749	3.2575	0
REFSEQ	NM_182983	HPN	chr19	40223249	40249315	-1251	PROMO	40221826	40222170	14.5642	3.13333	0
REFSEQ	NM_182983	HPN	chr19	40223249	40249315	471	INTRON1	40223205	40224235	23.0084	4.61778	0
REFSEQ	NM_139284	LGI4	chr19	40307256	40317944	9122	INTRON8	40308675	40308970	13.2547	3.12667	0
REFSEQ	NM_144779	FXYD5	chr19	40337466	40352625	44	EXON1	40336793	40338228	31.872	4.887	100
EST	DB042625		chr19	40396577	40397041	-1906	PROMO	40394499	40394843	67.517	4.33857	0
EST	DB042625		chr19	40396577	40397041	413	EXON1	40396671	40397309	45.6356	4.91778	69.279
REFSEQ	NM_205835	LSR	chr19	40431398	40450705	13454	INTRON3	40444631	40445073	17.182	3.2025	0
REFSEQ	NM_207291	USF2	chr19	40451735	40462558	-2004	PROMO	40449510	40449952	17.9706	3.8275	0
REFSEQ	NM_080600	MAG	chr19	40474877	40496547	1800	INTRON1	40476481	40476874	11.1952	3.02333	0
REFSEQ	NM_001771	CD22	chr19	40511951	40530102	-262	PROMO	40511438	40511940	38.6162	4.29333	0
REFSEQ	NM_001771	CD22	chr19	40511951	40530102	17387	EXON14	40529166	40529510	11.8012	3.11333	0
REFSEQ	NM_005304	FFAR3	chr19	40541341	40543227	-638	PROMO	40540604	40540802	25.5361	2.95667	0
GENBANK	AK128099		chr19	40588348	40599582	-165	PROMO	40588011	40588355	23.2563	3.4025	0
EST	DA962996		chr19	40616714	40617384	-2252	PROMO	40619467	40619805	11.6799	3.33667	100
EST	T03155		chr19	40642154	40642695	-916	PROMO	40643439	40643783	21.2548	3.88	0
EST	T03155		chr19	40642154	40642695	-2726	PROMO	40645346	40645497	33.7053	3.93	100
REFSEQ	NM_198538	SBSN	chr19	40706110	40711093	8789		40702181	40702427	15.4197	3.56	0
REFSEQ	NM_014209	ETV2	chr19	40824498	40827613	2727	INTRON5	40826980	40827471	23.3237	3.68	0
EST	BG724348		chr19	40887183	40897688	-2109	PROMO	40884902	40885246	13.1033	2.93667	0
REFSEQ	NM_024660	U2AF1L4	chr19	40921991	40925191	1609	INTRON2	40923386	40923779	11.1952	3.11667	0
REFSEQ	NM_021232	PRODH2	chr19	40982731	40996041	10996	INTRON9	40984820	40985270	30.1426	3.622	0
REFSEQ	NM_139239	TA-NFKBH	chr19	41070982	41083392	1544	INTRON1	41081700	41081996	14.9395	3.19667	100
REFSEQ	NM_014266	HCST	chr19	41085221	41087013	1110	INTRON2	41085204	41087458	51.4188	7.56583	13.0878
REFSEQ	NM_198125	TYROBP	chr19	41087145	41091026	-1225	PROMO	41091958	41092545	65.7789	5.02	74.9574
EST	T87852		chr19	41157635	41158038	-2033	PROMO	41159850	41160292	13.0486	3.22667	0
REFSEQ	NM_198867	ALKBH6	chr19	41191862	41196981	-3546	PROMO	41200355	41200699	10.9952	3.44	0
REFSEQ	NM_173636	WDR62	chr19	41237659	41287847	15707	INTRON7	41253163	41253570	18.4245	3.10667	0
REFSEQ	NM_001281	CKAP1	chr19	41297727	41308689	-744	PROMO	41296762	41297204	17.182	3.245	0
REFSEQ	NM_001281	CKAP1	chr19	41297727	41308689	13134		41310567	41311156	27.1187	3.92333	50.0849
REFSEQ	NM_152477	ZNF565	chr19	41365027	41397406	241	INTRON1	41396538	41397792	48.0611	5.87467	43.0622
GENBANK	AK057290		chr19	41365035	41428999	826	INTRON2	41427952	41428394	17.182	3.3775	100
REFSEQ	NM_032838	ZNF566	chr19	41630417	41672177	46	INTRON1	41671592	41672671	62.1217	6.22765	100
REFSEQ	NM_001012756	ZFP260	chr19	41693433	41711010	-365	PROMO	41710642	41712108	68.1038	7.36043	76.9441
REFSEQ	NM_152603	ZNF567	chr19	41872141	41904063	-2129	PROMO	41869767	41870258	21.617	3.482	100
REFSEQ	NM_144689	ZNF420	chr19	42261221	42312489	-307	PROMO	42260400	42261428	12.3567	3.1725	28.6965
GENBANK	AK122892		chr19	42401024	42426663	-7	PROMO	42400426	42401609	67.0564	6.43778	83.1784
GENBANK	BC014325		chr19	42553900	42568381	-357	PROMO	42553298	42553789	34.7749	3.95833	80.0407
REFSEQ	NM_152484	ZNF569	chr19	42593901	42650179	-191	PROMO	42650026	42650714	18.4469	3.645	0
REFSEQ	NM_152360	ZNF573	chr19	42921042	42962040	8	EXON1	42961787	42962278	20.0231	3.38	90.0204
REFSEQ	NM_015073	SIPA1L3	chr19	43089707	43390846	96440	INTRON1	43185755	43186540	49.8695	4.931	0
REFSEQ	NM_015073	SIPA1L3	chr19	43089707	43390846	113325	INTRON1	43202839	43203225	14.8313	3.48	0
REFSEQ	NM_015073	SIPA1L3	chr19	43089707	43390846	116119	INTRON1	43205639	43206014	12.0023	3.50333	0
REFSEQ	NM_015073	SIPA1L3	chr19	43089707	43390846	259427	INTRON15	43348962	43349306	13.9703	3.17	0
REFSEQ	NM_015073	SIPA1L3	chr19	43089707	43390846	141760	INTRON2	43230826	43232109	38.554	5.07727	42.1668
REFSEQ	NM_004647	DPF1	chr19	43394196	43406628	498	INTRON1	43406001	43406259	15.9776	2.97333	0
REFSEQ	NM_001039673	YIF1B	chr19	43487583	43498446	-1287	PROMO	43499454	43500012	17.6824	3.31	100
REFSEQ	NM_170604	RASGRP4	chr19	43592319	43608785	8704	INTRON7	43599787	43600376	29.0845	3.74429	0
REFSEQ	NM_000540	RYR1	chr19	43616179	43770043	101108	EXON79	43716968	43717606	21.1572	3.56167	0
REFSEQ	NM_000540	RYR1	chr19	43616179	43770043	110463	INTRON87	43726397	43726888	48.451	4.11571	0
REFSEQ	NM_000540	RYR1	chr19	43616179	43770043	89531	EXON69	43705538	43705882	23.6455	3.2325	100
REFSEQ	NM_013234	EIF3S12	chr19	43801561	43819435	17918		43819234	43819725	19.7068	3.595	0
REFSEQ	NM_004924	ACTN4	chr19	43830166	43913010	811	INTRON1	43830437	43831518	24.5297	4.29667	45.4209
REFSEQ	NM_004924	ACTN4	chr19	43830166	43913010	36188	INTRON1	43865579	43867129	43.4519	6.72056	60.6452
REFSEQ	NM_004924	ACTN4	chr19	43830166	43913010	21892	INTRON1	43851764	43852352	28.9263	3.80667	75
REFSEQ	NM_004924	ACTN4	chr19	43830166	43913010	46033	INTRON1	43875684	43876714	57.7165	5.85267	100
REFSEQ	NM_144691	CAPN12	chr19	43912671	43926954	14779		43911979	43912372	11.3363	3.39667	0
REFSEQ	NM_144691	CAPN12	chr19	43912671	43926954	10227	INTRON16	43916556	43916899	17.6154	3.20333	0
REFSEQ	NM_001398	ECH1	chr19	43997903	44014337	30	EXON1	44014135	44014479	13.3802	3.09667	0
REFSEQ	NM_001533	HNRPL	chr19	44018868	44032457	-893	PROMO	44033026	44033675	40.6647	4.55875	0
REFSEQ	NM_001533	HNRPL	chr19	44018868	44032457	881	INTRON1	44031331	44031821	30.9228	3.73667	80.6122
REFSEQ	NM_198445	FLJ45909	chr19	44050313	44060734	45	INTRON1	44060566	44060812	13.7722	3.53333	0
REFSEQ	NM_030593	SIRT2	chr19	44061039	44082193	188	EXON1	44081490	44082520	38.5552	5.42083	66.699
REFSEQ	NM_024907	FBXO17	chr19	44123881	44158220	-2476	PROMO	44160480	44160913	15.34	3.51333	0
REFSEQ	NM_172140	IL29	chr19	44478804	44481151	1930	EXON4	44480097	44481371	15.307	3.62333	0
REFSEQ	NM_004877	GMFG	chr19	44510841	44518011	9052		44508763	44509156	13.3568	3.28	0
REFSEQ	NM_004877	GMFG	chr19	44510841	44518011	199	INTRON1	44517664	44517960	13.8654	2.88667	0
REFSEQ	NM_018028	SAMD4B	chr19	44524947	44567375	24238	INTRON5	44548962	44549409	14.4842	2.98	0
REFSEQ	NM_018028	SAMD4B	chr19	44524947	44567375	-948	PROMO	44523761	44524238	26.1092	3.698	72.1174
REFSEQ	NM_017592	IXL	chr19	44573802	44583041	6784	EXON4	44580390	44580783	11.1952	3.30333	0
REFSEQ	NM_003407	ZFP36	chr19	44589326	44591885	-4727	PROMO	44583692	44585506	44.5324	6.695	0
REFSEQ	NM_003407	ZFP36	chr19	44589326	44591885	518	INTRON1	44589427	44590261	19.7551	4.18125	35.3717
REFSEQ	NM_001020	RPS16	chr19	44615688	44618458	4915		44613216	44613871	20.3274	3.524	0
REFSEQ	NM_001020	RPS16	chr19	44615688	44618458	-129	PROMO	44618290	44618885	30.5259	4.44167	0
REFSEQ	NM_003169	SUPT5H	chr19	44628163	44659146	28552	EXON26	44656494	44656936	17.3074	3.3	0
REFSEQ	NM_003169	SUPT5H	chr19	44628163	44659146	-167	PROMO	44627702	44628291	25.1678	4.045	100
REFSEQ	NM_153232	CRI2	chr19	44721288	44722678	-2542	PROMO	44725038	44725403	20.8918	2.89667	0
EST	BI050046		chr19	44910599	44910862	-1728	PROMO	44908647	44909096	16.4807	3.245	0
REFSEQ	NM_153001	PSMC4	chr19	45168912	45179191	768	INTRON1	45169435	45169926	21.3983	3.356	0.814664
REFSEQ	NM_178544	ZNF546	chr19	45194868	45215354	-593	PROMO	45194105	45194446	26.1994	4.21	0
EST	BX508871		chr19	45283150	45702418	356855	INTRON2	45345390	45345737	20.4863	3.6375	0
EST	BX508871		chr19	45283150	45702418	338952	INTRON2	45363319	45363614	28.6114	3.3075	0
GENBANK	BC043274		chr19	45288502	45292151	-189	PROMO	45287551	45289075	30.8216	5.23083	30.7087
REFSEQ	NM_152479	TTC9B	chr19	45413806	45416138	-1864	PROMO	45417825	45418179	13.5423	3.03	0
REFSEQ	NM_001626	AKT2	chr19	45428063	45483105	824	INTRON1	45482036	45482526	23.4366	3.754	0
REFSEQ	NM_001031696	PLD3	chr19	45546446	45576229	452	INTRON1	45546640	45547156	45.0783	4.37286	0
REFSEQ	NM_013376	SERTAD1	chr19	45620256	45623738	5050		45618443	45618934	17.6623	3.7075	0
REFSEQ	NM_013376	SERTAD1	chr19	45620256	45623738	118	EXON1	45623424	45623817	11.1952	2.87	0
REFSEQ	NM_203344	SERTAD3	chr19	45638590	45642122	-615	PROMO	45642575	45642899	21.7779	3.43333	0
REFSEQ	NM_000713	BLVRB	chr19	45645540	45663517	417	INTRON1	45662979	45663222	13.0655	3.25333	100
REFSEQ	NM_003573	LTBP4	chr19	45790911	45827565	1519	INTRON1	45792283	45792578	10.7952	3.31667	0
REFSEQ	NM_001042545	LTBP4	chr19	45799116	45827565	9270	EXON12	45807630	45809143	46.1891	6.84368	32.4521
REFSEQ	NM_001042545	LTBP4	chr19	45799116	45827565	2242	INTRON1	45801140	45801577	17.182	3.1875	100
REFSEQ	NM_004756	NUMBL	chr19	45863653	45888396	-597	PROMO	45888772	45889214	11.3952	3.29667	0
REFSEQ	NM_004756	NUMBL	chr19	45863653	45888396	-2140	PROMO	45890340	45890733	11.1952	3.29	0
REFSEQ	NM_004756	NUMBL	chr19	45863653	45888396	27140		45861035	45861477	16.0301	3.58	77.8281
REFSEQ	NM_024876	ADCK4	chr19	45889273	45914440	809	INTRON1	45913106	45914157	22.5704	4.245	0
REFSEQ	NM_016154	RAB4B	chr19	45976010	45994687	-147	PROMO	45974977	45976750	36.6067	6.16875	0
REFSEQ	NM_000766	CYP2A13	chr19	46286207	46293938	1019	INTRON2	46287102	46287351	35.8984	3.6525	0
REFSEQ	NM_000774	CYP2F1	chr19	46312192	46326121	6737	INTRON4	46318672	46319186	32.9834	3.81833	0
REFSEQ	NM_144732	HNRPUL1	chr19	46460263	46505435	855	INTRON1	46460813	46461424	49.0568	4.44556	60.2291
REFSEQ	NM_007040	HNRPUL1	chr19	46462075	46505435	980	INTRON1	46462883	46463227	10.9952	3.48	0
REFSEQ	NM_007040	HNRPUL1	chr19	46462075	46505435	38467	EXON12	46500272	46500812	21.5106	3.49	0
REFSEQ	NM_052848	MGC20255	chr19	46507933	46522627	13434	EXON5	46521146	46521588	17.182	3.425	0
REFSEQ	NM_052848	MGC20255	chr19	46507933	46522627	17864		46524892	46526702	54.4636	7.09857	18.7845
REFSEQ	NM_052848	MGC20255	chr19	46507933	46522627	315	INTRON1	46507804	46508693	68.3767	6.02714	72.5534
REFSEQ	NM_000660	TGFB1	chr19	46528490	46551656	2728	INTRON1	46548756	46549100	29.0979	3.634	0
REFSEQ	NM_000660	TGFB1	chr19	46528490	46551656	1503	INTRON1	46549933	46550374	14.702	3.6575	0
REFSEQ	NM_000660	TGFB1	chr19	46528490	46551656	-308	PROMO	46551792	46552136	14.5475	3.61	0
REFSEQ	NM_018035	FLJ10241	chr19	46629063	46637650	44	INTRON1	46637385	46637827	27.5665	3.724	100
GENBANK	AX775927		chr19	46747471	46748680	-3021	PROMO	46743807	46745093	79.2378	7.30048	42.846
GENBANK	D55638		chr19	46749777	46750479	-2826	PROMO	46753184	46753427	25.5361	3.51333	0
EST	BQ027697		chr19	46792687	46793409	1604		46794168	46794414	20.0324	3.03333	0
EST	AW444644		chr19	46944932	46945416	-3462	PROMO	46941327	46941614	16.4108	3.44333	0
EST	DB224708		chr19	46953645	46982641	1135	INTRON1	46981319	46981694	41.4653	3.948	100
REFSEQ	NM_173506	LYPD4	chr19	47032989	47040348	5316	INTRON2	47034787	47035278	21.8509	3.464	0
REFSEQ	NM_001022	RPS19	chr19	47055827	47067322	-39	PROMO	47055420	47056156	48.3312	5.015	0
REFSEQ	NM_001022	RPS19	chr19	47055827	47067322	12050		47067730	47068025	10.7952	3.19667	0
REFSEQ	NM_021601	CD79A	chr19	47073029	47077278	286	INTRON1	47072996	47073634	35.8392	4.17286	0
REFSEQ	NM_198977	ARHGEF1	chr19	47079106	47103440	-665	PROMO	47078135	47078747	37.0094	3.90333	0
EST	BF798836		chr19	47138846	47139250	2654		47141178	47141822	37.132	4.31857	0
EST	AA634618		chr19	47146367	47146606	-535	PROMO	47145587	47146078	48.451	4.00571	0
REFSEQ	NM_006423	RABAC1	chr19	47152677	47155311	1112	INTRON3	47153856	47154543	41.5836	4.62125	0
REFSEQ	NM_152296	ATP1A3	chr19	47162575	47190222	-3221	PROMO	47193208	47193678	16.8177	3.71	0
REFSEQ	NM_022752	ZNF574	chr19	47266357	47277541	5183	INTRON1	47271172	47271908	44.3179	5.47667	0
REFSEQ	NM_002698	POU2F2	chr19	47284512	47328470	10444	INTRON4	47317487	47318566	31.3302	4.857	0
REFSEQ	NM_002698	POU2F2	chr19	47284512	47328470	9169	INTRON1	47319153	47319449	14.3794	2.99667	0
REFSEQ	NM_002698	POU2F2	chr19	47284512	47328470	-1061	PROMO	47328724	47330338	39.2074	6.01125	0
REFSEQ	NM_133328	DEDD2	chr19	47394591	47413653	18100	EXON5	47394569	47396538	58.5951	7.51783	19.9594
REFSEQ	NM_133328	DEDD2	chr19	47394591	47413653	15653	INTRON4	47397421	47398579	34.9418	5.039	21.2435
REFSEQ	NM_133328	DEDD2	chr19	47394591	47413653	20019		47393389	47393880	17.144	3.2325	90.4277
REFSEQ	NM_019884	GSK3A	chr19	47426177	47438576	-449	PROMO	47438535	47439516	63.4033	6.02	100
REFSEQ	NM_019884	GSK3A	chr19	47426177	47438576	-2117	PROMO	47440375	47441012	51.1233	4.82556	100
EST	BI029245		chr19	47467925	47470002	-3066	PROMO	47464391	47465328	25.1023	4.38	0
EST	BI029245		chr19	47467925	47470002	-1390	PROMO	47466314	47466756	14.4725	3.875	100
REFSEQ	NM_015125	CIC	chr19	47480656	47491789	-2840	PROMO	47477031	47478602	21.8092	4.45222	0
REFSEQ	NM_015125	CIC	chr19	47480656	47491789	-1182	PROMO	47479180	47479769	29.2972	3.68167	0
REFSEQ	NM_001410	EGFL4	chr19	47532797	47573778	25348	EXON27	47557998	47558293	10.7952	3.22333	0
GENBANK	BC037865		chr19	47620260	47721858	45560	INTRON1	47665694	47665947	20.7045	2.94667	0
EST	BQ335740		chr19	48525264	48527407	-1821	PROMO	48529056	48529400	13.3874	3.04	0
REFSEQ	NM_014297	ETHE1	chr19	48702711	48723236	1817	INTRON3	48721221	48721618	47.266	4.2	0
REFSEQ	NM_024327	ZNF576	chr19	48792383	48795995	337	INTRON1	48792524	48792917	11.1952	3.07667	0
REFSEQ	NM_182498	C19orf37	chr19	48803216	48815846	7555	INTRON2	48808095	48808488	11.1952	3.01	0
REFSEQ	NM_002659	PLAUR	chr19	48844571	48866342	6193	INTRON3	48859856	48860442	30.462	4.235	0
REFSEQ	NM_002659	PLAUR	chr19	48844571	48866342	249	EXON1	48865842	48866345	42.009	4.10667	0
GENBANK	AK022948		chr19	48928261	48950954	-267	PROMO	48950902	48951540	37.1748	4.27875	0
REFSEQ	NM_002250	KCNN4	chr19	48962526	48977249	15838		48961017	48961806	49.579	5.20182	0
REFSEQ	NM_002250	KCNN4	chr19	48962526	48977249	-65	PROMO	48976921	48977708	38.8851	4.63556	6.35324
REFSEQ	NM_002250	KCNN4	chr19	48962526	48977249	3539	INTRON1	48973208	48974213	36.3311	4.758	94.5274
GENBANK	AK131520		chr19	49018048	49023198	235	INTRON1	49022695	49023232	29.1058	4.02667	0
REFSEQ	NM_013359	ZNF221	chr19	49147236	49163700	66	EXON1	49147032	49147572	38.673	4.06714	100
REFSEQ	NM_013359	ZNF221	chr19	49147236	49163700	15046	EXON6	49162037	49162527	17.2408	3.27	100
REFSEQ	NM_006300	ZNF230	chr19	49198916	49209912	6	EXON1	49198628	49199217	48.9771	4.43375	100
REFSEQ	NM_006300	ZNF230	chr19	49198916	49209912	7780	EXON5	49206450	49206942	22.361	3.486	100
REFSEQ	NM_013398	ZNF224	chr19	49290336	49304317	-33	PROMO	49289932	49290674	44.7078	4.77	100
REFSEQ	NM_013362	ZNF225	chr19	49309387	49329095	-11	PROMO	49309082	49309670	25.6122	3.82333	100
REFSEQ	NM_001032373	ZNF226	chr19	49361088	49373676	-31	PROMO	49360740	49361375	79.8009	5.43	76.8504
EST	DB136981		chr19	49403539	49409230	-86	PROMO	49403136	49403771	22.2916	3.74833	100
EST	AW444600		chr19	49562837	49563020	-84	PROMO	49562981	49563227	13.5465	3.17667	0
REFSEQ	NM_013256	ZNF180	chr19	49671700	49696395	433	INTRON1	49695692	49696232	18.7579	3.6425	0
REFSEQ	NM_013256	ZNF180	chr19	49671700	49696395	23450	EXON5	49672447	49673444	82.1082	6.38412	100
GENBANK	AY358129		chr19	49697568	49725651	-1176	PROMO	49726705	49726950	35.8984	3.27	0
GENBANK	AY358129		chr19	49697568	49725651	16659	INTRON7	49708747	49709238	19.7502	3.4575	100
EST	BI752332		chr19	49827392	49913743	26507	INTRON4	49886991	49887482	29.368	4.05333	0
REFSEQ	NM_001039213	CEACAM16	chr19	49894197	49905824	11630		49905606	49906048	17.182	3.525	0
REFSEQ	NM_005178	BCL3	chr19	49943870	49955140	-968	PROMO	49942681	49943123	19.1121	3.555	0
REFSEQ	NM_005178	BCL3	chr19	49943870	49955140	4673	INTRON2	49948224	49948862	67.9998	5.22364	69.279
REFSEQ	NM_001042724	PVRL2	chr19	50041232	50084325	31231	INTRON5	50072267	50072660	12.2874	3.02667	0
REFSEQ	NM_006114	TOMM40	chr19	50086333	50098775	-653	PROMO	50085292	50086069	39.4912	4.78111	82.1107
REFSEQ	NM_001294	CLPTM1	chr19	50150477	50188438	-350	PROMO	50149857	50150397	42.2417	4.28	100
REFSEQ	NM_024707	GEMIN7	chr19	50274369	50286622	13709		50287882	50288275	13.0398	3.31667	100
GENBANK	BC035704		chr19	50288059	50336513	24631	INTRON1	50312494	50312887	39.6054	4.03	0
REFSEQ	NM_024108	TRAPPC6A	chr19	50358026	50373325	17834		50355295	50355688	11.1952	2.93333	0
REFSEQ	NM_024108	TRAPPC6A	chr19	50358026	50373325	-178	PROMO	50373258	50373749	23.7763	3.748	100
REFSEQ	NM_031417	MARK4	chr19	50446681	50500381	1513	INTRON1	50447947	50448442	48.451	4.40714	0
REFSEQ	NM_031417	MARK4	chr19	50446681	50500381	13535	INTRON6	50459995	50460437	15.5287	3.1325	0
REFSEQ	NM_006663	PPP1R13L	chr19	50574738	50600129	-362	PROMO	50600295	50600687	18.0532	3.7175	100
REFSEQ	NM_012099	CD3EAP	chr19	50601306	50605864	641	INTRON1	50601581	50602313	11.7517	3.23667	0
GENBANK	AK092039		chr19	50602431	50673926	34862	INTRON1	50638193	50639935	31.3373	5.90333	0
GENBANK	AK092039		chr19	50602431	50673926	27498	INTRON1	50646158	50646698	38.7547	3.96571	0
GENBANK	AK092039		chr19	50602431	50673926	22702	INTRON1	50650856	50651592	60.18	5.22545	53.3967
REFSEQ	NM_202001	ERCC1	chr19	50608532	50618642	4463	INTRON4	50613958	50614400	25.533	3.646	0
REFSEQ	NM_006732	FOSB	chr19	50663092	50670276	457	EXON1	50663353	50663746	11.6533	3.35667	0
REFSEQ	NM_006732	FOSB	chr19	50663092	50670276	11020		50673784	50674440	62.4728	4.63444	59.7561
REFSEQ	NM_005619	RTN2	chr19	50680390	50692151	1036	INTRON1	50690936	50691294	34.7608	3.654	0
REFSEQ	NM_003370	VASP	chr19	50702527	50722078	7621	INTRON1	50709926	50710371	20.2516	3.855	44.2697
REFSEQ	NM_003370	VASP	chr19	50702527	50722078	1675	INTRON1	50703957	50704448	22.6728	3.714	80.0407
REFSEQ	NM_003370	VASP	chr19	50702527	50722078	16506	INTRON9	50718812	50719254	20.3728	3.785	100
REFSEQ	NM_025136	OPA3	chr19	50747641	50779917	230	INTRON1	50779197	50780177	20.9214	4.2775	0
REFSEQ	NM_012155	EML2	chr19	50804499	50834509	24821	INTRON17	50809430	50809946	27.9122	3.832	0
REFSEQ	NM_177542	SNRPD2	chr19	50882557	50887282	344	INTRON1	50886766	50887110	20.4863	3.6675	0
REFSEQ	NM_001080469	FBXO46	chr19	50905726	50925991	13420	INTRON1	50912056	50913087	44.9182	5.81571	0
REFSEQ	NM_001080469	FBXO46	chr19	50905726	50925991	209	INTRON1	50925191	50926374	43.4197	5.66067	42.0118
REFSEQ	NM_004943	DMWD	chr19	50978103	50987900	-258	PROMO	50987974	50988342	12.4046	3.36333	0
REFSEQ	NM_004943	DMWD	chr19	50978103	50987900	1772	EXON2	50985785	50986472	60.3334	5.27182	64.3377
REFSEQ	NM_004819	SYMPK	chr19	51010539	51058388	181	EXON1	51058037	51058377	25.8769	4.0175	43.5294
REFSEQ	NM_015649	IRF2BP1	chr19	51078705	51081216	-741	PROMO	51081663	51082252	36.1948	4.01143	75.0424
REFSEQ	NM_002516	NOVA2	chr19	51134630	51168497	3668	INTRON1	51164633	51165026	23.9667	3.34	0
REFSEQ	NM_002516	NOVA2	chr19	51134630	51168497	1085	INTRON1	51167142	51167682	30.3537	4.11833	0
REFSEQ	NM_001080402	LOC729440	chr19	51190178	51213714	379	EXON2	51190114	51191001	23.7538	4.285	100
REFSEQ	NM_005091	PGLYRP1	chr19	51214280	51218163	4070		51213921	51214265	17.4468	3.14333	0
REFSEQ	NM_152794	HIF3A	chr19	51498715	51538529	8506	INTRON6	51507100	51507343	13.5465	2.81333	0
REFSEQ	NM_006247	PPP5C	chr19	51542133	51585943	-302	PROMO	51541597	51542065	11.9265	3.45333	0
REFSEQ	NM_006247	PPP5C	chr19	51542133	51585943	-3858	PROMO	51537981	51538570	42.7286	4.615	83.3616
GENBANK	CR602896		chr19	51686964	51688020	4293		51683387	51684067	38.2226	4.30857	0
GENBANK	AK094504		chr19	51713775	51796297	71259	INTRON1	51724766	51725311	15.2709	3.99	0
GENBANK	BX538265		chr19	51808579	52386416	246679	INTRON2	52055086	52055430	16.3096	3.47	0
REFSEQ	NM_000960	PTGIR	chr19	51815565	51820194	-492	PROMO	51820108	51821265	18.3824	4.2275	0
REFSEQ	NM_033258	GNG8	chr19	51829173	51829779	-3835	PROMO	51833369	51833860	23.7763	3.686	0
REFSEQ	NM_001079882	PRKD2	chr19	51869412	51909417	9104	INTRON2	51900068	51900559	18.8209	3.1275	0
REFSEQ	NM_016457	PRKD2	chr19	51869412	51912224	-1339	PROMO	51913367	51913760	39.7465	4.28667	75.0636
REFSEQ	NM_013403	STRN4	chr19	51914609	51941560	17434	INTRON6	51923979	51924274	14.3794	3.3	0
REFSEQ	NM_024301	FKRP	chr19	51941142	51953580	-680	PROMO	51940217	51940708	23.3237	3.364	0
REFSEQ	NM_005628	SLC1A5	chr19	51969981	51983653	3698	INTRON1	51979757	51980154	33.4758	3.906	0
REFSEQ	NM_005628	SLC1A5	chr19	51969981	51983653	2046	INTRON1	51981362	51981852	17.5474	3.7625	0
REFSEQ	NM_005628	SLC1A5	chr19	51969981	51983653	-256	PROMO	51983713	51984106	18.3672	3.2025	0
REFSEQ	NM_021575	AP2S1	chr19	52033262	52046043	468	INTRON1	52044938	52046213	35.2322	5.185	100
REFSEQ	NM_004491	GRLF1	chr19	52113772	52200163	87061		52200637	52201030	32.3171	3.964	0
REFSEQ	NM_015168	C19orf7	chr19	52259286	52308849	18964	INTRON2	52289640	52290131	22.361	3.476	0
REFSEQ	NM_015168	C19orf7	chr19	52259286	52308849	2441	INTRON2	52305772	52307044	12.9594	3.715	0
REFSEQ	NM_015168	C19orf7	chr19	52259286	52308849	385	INTRON1	52308145	52308783	34.7602	4.435	69.7492
REFSEQ	NM_005500	SAE1	chr19	52325983	52405371	381	INTRON1	52325972	52326757	55.5562	4.88182	0
REFSEQ	NM_014417	BBC3	chr19	52415924	52426291	3476	INTRON2	52422521	52423110	13.9493	3.26	0
EST	BI050303		chr19	52436867	52437073	172	EXON2	52436680	52437122	15.5287	3.04	0
REFSEQ	NM_015603	CCDC9	chr19	52451631	52467048	16679		52468163	52468458	10.7952	3.41	0
REFSEQ	NM_015603	CCDC9	chr19	52451631	52467048	18034		52469518	52469813	16.3412	3.26	0
EST	DW410598		chr19	52493199	52493517	-1815	PROMO	52495136	52495529	18.9393	3.2775	62.5954
REFSEQ	NM_014681	DHX34	chr19	52544385	52577795	195	INTRON1	52544194	52544967	45.4089	4.58111	0
REFSEQ	NM_015063	SLC8A2	chr19	52623734	52666934	43372		52623415	52623710	11.7355	3.05333	0
REFSEQ	NM_015063	SLC8A2	chr19	52623734	52666934	38855	INTRON8	52627882	52628276	38.4146	3.595	0
GENBANK	BC032065		chr19	52803264	52875740	2305	INTRON1	52805347	52805791	17.182	3.2825	0
REFSEQ	NM_000234	LIG1	chr19	53310514	53365372	48160	INTRON23	53317089	53317335	18.8792	3.67	0
REFSEQ	NM_014959	CARD8	chr19	53403324	53444734	41	EXON1	53444377	53445009	31.6953	4.05667	0
GENBANK	BC034564		chr19	53433402	53450962	-2586	PROMO	53453344	53453753	47.8998	4.04167	100
REFSEQ	NM_001425	EMP3	chr19	53520453	53525622	-3339	PROMO	53516526	53517703	29.5273	4.86	0
REFSEQ	NM_001425	EMP3	chr19	53520453	53525622	7655		53527448	53528769	37.1339	5.53857	0
REFSEQ	NM_001425	EMP3	chr19	53520453	53525622	4878	INTRON4	53524925	53525738	15.9199	3.96286	75.2768
REFSEQ	NM_000836	GRIN2D	chr19	53589943	53639205	20934	INTRON6	53610656	53611098	17.6849	3.8875	0
REFSEQ	NM_000836	GRIN2D	chr19	53589943	53639205	24473	EXON8	53614244	53614589	22.472	3.8075	100
REFSEQ	NM_031485	GRWD1	chr19	53640873	53648966	-1253	PROMO	53639277	53639964	45.6912	4.74889	0
REFSEQ	NM_001080434	LMTK3	chr19	53680339	53708258	3530	INTRON4	53704458	53704998	30.3029	3.58667	0
REFSEQ	NM_020126	SPHK2	chr19	53814359	53825473	336	INTRON1	53814376	53815014	13.2971	3.6425	0
REFSEQ	NM_001352	DBP	chr19	53825758	53832400	-984	PROMO	53832762	53834007	41.9368	5.956	84.257
REFSEQ	NM_182574	FLJ36070	chr19	53908064	53912026	-3902	PROMO	53915511	53916345	19.337	4.15857	100
REFSEQ	NM_017805	RASIP1	chr19	53915653	53935782	15380	INTRON8	53920086	53920719	40.4543	4.755	100
REFSEQ	NM_001190	BCAT2	chr19	53990131	54006113	4193	INTRON2	54001699	54002141	16.3554	3.18	0
REFSEQ	NM_014330	PPP1R15A	chr19	54067489	54071126	133	EXON1	54067214	54068031	27.0582	4.03333	100
REFSEQ	NM_014330	PPP1R15A	chr19	54067489	54071126	2970	INTRON2	54070297	54070621	13.2547	3.04667	100
REFSEQ	NM_003323	TULP2	chr19	54076033	54093750	1295	EXON3	54092262	54092649	15.1616	3.50333	0
REFSEQ	NM_003323	TULP2	chr19	54076033	54093750	16645	EXON12	54076884	54077326	14.5963	2.93333	100
REFSEQ	NM_006184	NUCB1	chr19	54095852	54118337	-6	PROMO	54095668	54096024	22.2043	3.575	0
REFSEQ	NM_000146	FTL	chr19	54160377	54161947	595	EXON2	54160261	54161683	58.0358	6.8295	82.7707
REFSEQ	NM_000146	FTL	chr19	54160377	54161947	-1450	PROMO	54158671	54159184	16.0593	3.7775	100
REFSEQ	NM_002103	GYS1	chr19	54163194	54188361	14089	INTRON8	54174197	54174347	33.7053	2.97	0
REFSEQ	NM_002103	GYS1	chr19	54163194	54188361	9682	INTRON5	54178357	54179002	18.213	3.21	76.2791
REFSEQ	NM_003089	SNRP70	chr19	54280276	54303681	590	INTRON1	54280121	54281611	25.1161	4.30111	0
REFSEQ	NM_002152	HRC	chr19	54346269	54350493	5012		54345309	54345653	10.9952	3.07667	0
REFSEQ	NM_002152	HRC	chr19	54346269	54350493	3775	INTRON4	54346522	54346915	12.2874	2.97333	0
EST	AA216383		chr19	54428710	54429044	1353		54429844	54430283	21.122	3.285	0
REFSEQ	NM_001774	CD37	chr19	54530488	54535671	-1505	PROMO	54528738	54529229	21.787	3.778	0
EST	BG984872		chr19	54552014	55364693	21292	INTRON5	55343203	55343600	11.3363	2.94333	100
REFSEQ	NM_144688	FLJ32658	chr19	54583317	54613058	27081	INTRON17	54610226	54610570	11.1564	2.96	0
REFSEQ	NM_144688	FLJ32658	chr19	54583317	54613058	29557	EXON20	54612642	54613106	12.0764	3.06667	10.7759
REFSEQ	NM_144688	FLJ32658	chr19	54583317	54613058	21183	INTRON14	54603814	54605187	55.64	5.82857	60.7429
REFSEQ	NM_020309	SLC17A7	chr19	54624469	54636596	-2170	PROMO	54638398	54639134	68.485	5.82583	73.3696
REFSEQ	NM_017916	FLJ20643	chr19	54641367	54646879	67	EXON1	54646591	54647033	38.3913	3.95667	0
REFSEQ	NM_012423	RPL13A	chr19	54682676	54687374	101	INTRON1	54682532	54683023	13.0833	3.4325	0
REFSEQ	NM_001015	RPS11	chr19	54691445	54694756	4188		54695388	54695879	40.9884	4.53286	0
REFSEQ	NM_001015	RPS11	chr19	54691445	54694756	247	INTRON1	54691000	54692384	45.7642	6.02625	42.5578
REFSEQ	NM_020650	RCN3	chr19	54722686	54738701	7349	INTRON3	54729814	54730256	23.5452	3.1825	44.5701
REFSEQ	NM_015953	NOSIP	chr19	54750781	54775615	-1	PROMO	54775205	54776028	57.5508	5.26333	78.4933
REFSEQ	NM_000951	PRRG2	chr19	54778279	54786003	7497	EXON6	54785244	54786309	17.0496	3.478	35.8685
GENBANK	BC034003		chr19	54794753	54820937	-2027	PROMO	54792554	54792898	19.5744	4.105	0
GENBANK	CR593436		chr19	54809674	54820868	-154	PROMO	54809348	54809692	11.1564	3.10667	0
REFSEQ	NM_021228	SR-A1	chr19	54840088	54853710	970	INTRON2	54840862	54841255	18.4125	3.4	0
REFSEQ	NM_001040668	BCL2L12	chr19	54860210	54868984	345	EXON1	54860163	54860948	53.2298	4.91273	69.172
REFSEQ	NM_030973	MED25	chr19	55013357	55032049	14162	INTRON13	55027291	55027747	37.527	3.62	0
REFSEQ	NM_017432	PTOV1	chr19	55046227	55055811	-306	PROMO	55045749	55046093	13.1863	3.20333	0
REFSEQ	NM_032375	AKT1S1	chr19	55064108	55072342	4820	INTRON2	55067374	55067670	13.4646	2.93	0
REFSEQ	NM_032375	AKT1S1	chr19	55064108	55072342	359	EXON1	55071615	55072351	49.6985	5.034	93.3424
REFSEQ	NM_172374	IL4I1	chr19	55084722	55124574	17995	INTRON2	55106435	55106724	42.61	3.724	0
REFSEQ	NM_152899	IL4I1	chr19	55084722	55091959	-493	PROMO	55091800	55093105	66.515	6.86684	77.3946
REFSEQ	NM_153719	NUP62	chr19	55101893	55124598	-1067	PROMO	55125468	55125863	13.9853	3.05667	0
REFSEQ	NM_012068	ATF5	chr19	55124271	55129003	144	EXON1	55124243	55124587	10.9952	2.9	0
GENBANK	BC030222		chr19	55164723	55170887	-289	PROMO	55164228	55164641	21.5998	3.445	0
REFSEQ	NM_016440	VRK3	chr19	55171535	55220617	52098		55168347	55168691	14.5475	3.2	0
REFSEQ	NM_016440	VRK3	chr19	55171535	55220617	38087	INTRON12	55182308	55182753	28.2068	4.65	0
REFSEQ	NM_016440	VRK3	chr19	55171535	55220617	37042	INTRON11	55183379	55183772	21.8608	3.3425	0
REFSEQ	NM_016440	VRK3	chr19	55171535	55220617	25746	INTRON6	55194675	55195068	12.4284	3.02667	0
REFSEQ	NM_016440	VRK3	chr19	55171535	55220617	21418	INTRON5	55199120	55199279	30.9155	3.06333	0
REFSEQ	NM_015428	ZNF473	chr19	55221023	55243841	19414	EXON5	55239884	55240991	52.3724	5.54067	51.3098
REFSEQ	NM_015428	ZNF473	chr19	55221023	55243841	-136	PROMO	55220457	55221317	26.2454	4.18429	54.4186
REFSEQ	NM_001077186	MYH14	chr19	55398696	55505613	51399	INTRON16	55449872	55450319	12.025	3.00333	0
REFSEQ	NM_001077186	MYH14	chr19	55398696	55505613	88896	INTRON36	55487371	55487813	19.1764	3.4875	0
REFSEQ	NM_002691	POLD1	chr19	55579407	55613082	22275	INTRON12	55601486	55601879	30.6609	3.774	0
REFSEQ	NM_003121	SPIB	chr19	55614027	55624058	285	INTRON1	55614072	55614552	24.1232	3.614	0
REFSEQ	NM_206538	LOC284361	chr19	55671547	55678419	10550		55681924	55682271	12.1635	2.87333	87.0317
EST	BF957899		chr19	55687511	55687618	102	EXON2	55687295	55687737	41.763	3.82333	100
REFSEQ	NM_138334	JOSD2	chr19	55701070	55706157	232	INTRON1	55705729	55706122	11.1952	2.97667	100
REFSEQ	NM_001024656	LOC554235	chr19	55706675	55709759	232	INTRON1	55709331	55709724	11.1952	3.49333	0
REFSEQ	NM_016148	SHANK1	chr19	55856895	55912007	24096	INTRON14	55887617	55888206	28.4954	3.95	0
REFSEQ	NM_016148	SHANK1	chr19	55856895	55912007	13917	INTRON10	55897796	55898385	35.2019	4.25143	0
REFSEQ	NM_002975	CLEC11A	chr19	55918416	55920791	-2256	PROMO	55915941	55916380	20.1782	3.485	0
REFSEQ	NM_002975	CLEC11A	chr19	55918416	55920791	-451	PROMO	55917720	55918211	18.9627	3.285	0
REFSEQ	NM_002975	CLEC11A	chr19	55918416	55920791	761	INTRON2	55918970	55919385	11.8012	3.19333	0
REFSEQ	NM_002975	CLEC11A	chr19	55918416	55920791	5144		55923315	55923806	18.372	3.3975	0
OUT	OUT	OUT	chr19	56005557	56005805	-4000	OUT	56005557	56005805	53.6417	3.974	0
EST	CF139951		chr19	56022132	56032281	738	INTRON1	56031249	56031838	34.1269	4.20714	0
GENBANK	DQ086829		chr19	56077164	56083729	563	EXON1	56082872	56083461	28.9263	4.10833	0
GENBANK	AY533562		chr19	56077164	56091466	-453	PROMO	56091722	56092116	76.1119	4.7975	0
EST	AI905966		chr19	56288878	56289277	3528		56285577	56285921	41.84	3.53	0
REFSEQ	NM_145232	ATPBD3	chr19	56293587	56299659	-3751	PROMO	56303067	56303754	56.1943	5.42	100
EST	AW501838		chr19	56307354	56307725	-2979	PROMO	56310483	56310925	17.6849	3.4575	0
REFSEQ	NM_014441	SIGLEC9	chr19	56319976	56325378	3131	EXON5	56322812	56323402	31.3217	4.09857	58.4746
EST	BG745670		chr19	56332354	56332842	-28	PROMO	56332576	56333165	35.2019	3.92857	0
EST	DA970686		chr19	56406121	56406872	-264	PROMO	56405465	56406249	16.0502	3.65333	0
REFSEQ	NM_001772	CD33	chr19	56420174	56435084	22	EXON1	56420049	56420344	15.7554	3.16667	0
GENBANK	AK090470		chr19	56421033	56438927	20283		56441144	56441488	15.5685	3.01333	100
GENBANK	BC032383		chr19	56526601	56534815	1024	INTRON2	56533670	56533913	13.5465	2.94667	0
REFSEQ	NM_001985	ETFB	chr19	56540220	56561484	-381	PROMO	56561644	56562086	16.3554	3.72	0
REFSEQ	NM_005601	NKG7	chr19	56566686	56567772	-256	PROMO	56567701	56568355	62.1097	5.61889	75.0765
REFSEQ	NM_033130	SIGLEC10	chr19	56605087	56613263	903	EXON2	56612115	56612606	20.6543	3.678	0
REFSEQ	NM_007147	ZNF175	chr19	56766342	56784802	-15	PROMO	56766011	56766643	48.4869	4.88778	84.3354
REFSEQ	NM_003830	SIGLEC5	chr19	56806997	56825530	22430		56802922	56803278	11.9236	3.36333	0
REFSEQ	NM_001523	HAS1	chr19	56908176	56919033	289	INTRON1	56918562	56918926	14.4013	3.19	100
REFSEQ	NM_023074	ZNF649	chr19	57084300	57100059	287	INTRON1	57099478	57100067	35.3938	3.86429	58.4041
REFSEQ	NM_014650	ZNF432	chr19	57228489	57243885	-301	PROMO	57243883	57244490	28.9263	4.3	75.7825
REFSEQ	NM_178523	ZNF616	chr19	57309465	57335003	1115	INTRON1	57333484	57334292	52.7056	4.80364	0
REFSEQ	NM_014225	PPP2R1A	chr19	57385045	57421482	-151	PROMO	57384551	57385238	54.0854	4.702	0
EST	CV394569		chr19	57450948	57451316	27	EXON1	57451090	57451488	39.7465	4.04833	0
GENBANK	CR749856		chr19	57722716	57759529	85	INTRON1	57722605	57722998	11.7594	3.40333	100
GENBANK	AK075066		chr19	57807442	57885553	-340	PROMO	57885746	57886041	13.1373	2.90667	0
EST	AI869296		chr19	58529034	58529538	515		58528753	58529293	27.234	3.74667	0
REFSEQ	NM_001079906	ZNF331	chr19	58733144	58775335	702	INTRON1	58733576	58734116	29.4865	4.02333	0
GENBANK	AK057976		chr19	59048619	59050030	3087		59046870	59047016	33.7053	4.12667	100
REFSEQ	NM_138373	MYADM	chr19	59062948	59071494	561	INTRON1	59063386	59063632	13.5465	3.04333	0
REFSEQ	NM_138373	MYADM	chr19	59062948	59071494	-408	PROMO	59062270	59062810	25.7343	4.11667	100
REFSEQ	NM_002739	PRKCG	chr19	59077278	59102713	24749	EXON18	59101757	59102297	29.384	4.07333	0
GENBANK	AB209671		chr19	59077530	59165372	75515	INTRON8	59152814	59153277	14.0274	3.27	0
REFSEQ	NM_031895	CACNG8	chr19	59158105	59177951	14508	INTRON1	59172445	59172782	14.7448	3.27	100
REFSEQ	NM_206818	OSCAR	chr19	59289746	59295960	107	INTRON1	59295657	59296050	21.295	3.6775	0
REFSEQ	NM_004542	NDUFA3	chr19	59297971	59302077	85	INTRON1	59297835	59298277	13.0486	3.29667	100
REFSEQ	NM_015629	PRPF31	chr19	59310648	59326952	28	EXON1	59310285	59311067	91.2986	6.46625	100
REFSEQ	NM_144686	TMC4	chr19	59355658	59368664	4660	EXON4	59363759	59364250	17.0311	3.3575	0
REFSEQ	NM_001013	RPS9	chr19	59396537	59403325	6019	INTRON4	59402360	59402753	16.7754	3.355	0
REFSEQ	NM_001013	RPS9	chr19	59396537	59403325	10153		59406471	59406910	28.1958	3.91	0
REFSEQ	NM_001013	RPS9	chr19	59396537	59403325	7570		59403715	59404500	38.7656	4.61	68.7898
GENBANK	AF041262		chr19	59434642	59495985	14661	INTRON1	59481177	59481472	63.0502	4.685	100
REFSEQ	NM_006840	LILRB5	chr19	59446081	59452979	9009		59443700	59444241	45.2889	4.52286	100
GENBANK	AK097869		chr19	59557173	59573941	85	EXON1	59573438	59574275	59.7187	5.25167	64.8746
EST	EL583718		chr19	59578779	59578830	-35	PROMO	59578425	59579063	28.9857	4.31143	0
EST	DA352584		chr19	59591483	59592066	194	EXON1	59591288	59592066	16.7044	3.84	0
GENBANK	AF315098		chr19	59606942	60210319	514661	INTRON6	59695292	59696025	18.9693	3.85667	0
GENBANK	AF315098		chr19	59606942	60210319	485835	INTRON6	59724209	59724760	29.384	4.12	0
GENBANK	AF315098		chr19	59606942	60210319	987	INTRON1	60209185	60209479	13.6308	3.41667	0
REFSEQ	NM_020659	TTYH1	chr19	59618446	59639864	2810	INTRON1	59620808	59621704	13.3096	3.71	0
REFSEQ	NM_052925	LENG8	chr19	59652211	59665008	-369	PROMO	59651231	59652454	19.0943	4.04143	0
GENBANK	DQ656002		chr19	59700911	59711133	171	EXON1	59700790	59701375	24.2283	4.15833	66.4957
REFSEQ	NM_021270	LAIR2	chr19	59705824	59713707	2515	INTRON2	59708216	59708462	15.0583	3.07	0
REFSEQ	NM_001047605	LENG12	chr19	59735819	59748834	-48	PROMO	59735578	59735965	12.9364	3.25333	0
REFSEQ	NM_006866	LILRA2	chr19	59777070	59790833	-1323	PROMO	59775575	59775919	10.9952	2.96667	0
REFSEQ	NM_006669	LILRB1	chr19	59820440	59840814	7899	INTRON1	59828080	59828598	62.0875	4.34857	0
REFSEQ	NM_206828	NALP7	chr19	60126689	60150679	8565	EXON4	60141914	60142314	11.9189	3.02333	0
REFSEQ	NM_016363	GP6	chr19	60216888	60241444	-3703	PROMO	60244890	60245405	21.5217	3.835	0
REFSEQ	NM_016363	GP6	chr19	60216888	60241444	10826	INTRON4	60230079	60231158	66.5103	6.34933	68.2113
REFSEQ	NM_139204	EPS8L1	chr19	60275199	60291102	-814	PROMO	60274117	60274654	39.0143	4.05143	0
REFSEQ	NM_003283	TNNT1	chr19	60336008	60352386	-2721	PROMO	60354911	60355304	34.0415	4.152	0
REFSEQ	NM_002842	PTPRH	chr19	60384427	60412654	11794	INTRON8	60400664	60401057	21.295	3.395	100
GENBANK	AK129828		chr19	60419839	60424796	267	INTRON1	60419640	60420572	65.5651	5.704	89.485
REFSEQ	NM_173804	TMEM86B	chr19	60429925	60432444	3543		60428729	60429073	14.5475	3.38333	0
REFSEQ	NM_014931	SAPS1	chr19	60432959	60461739	3439	INTRON1	60457172	60459428	69.0433	8.1744	22.2961
REFSEQ	NM_014931	SAPS1	chr19	60432959	60461739	6883	INTRON1	60454556	60455157	38.1997	4.53571	100
REFSEQ	NM_012267	HSPBP1	chr19	60465519	60483285	141	INTRON1	60482703	60483586	27.6302	4.71667	0
REFSEQ	NM_032430	BRSK1	chr19	60487345	60515713	21654	INTRON16	60508705	60509294	35.2019	4.52429	100
REFSEQ	NM_032701	SUV420H2	chr19	60543075	60551300	951	INTRON1	60543694	60544359	34.7602	4.19	59.0977
REFSEQ	NM_000641	IL11	chr19	60567568	60573626	9550		60563855	60564297	17.8485	3.3475	0
REFSEQ	NM_000991	RPL28	chr19	60589111	60595261	331	INTRON1	60589221	60589663	17.182	3.265	0
REFSEQ	NM_014501	UBE2S	chr19	60604461	60611137	-321	PROMO	60611236	60611680	15.654	3.4525	0
REFSEQ	NM_024710	ISOC2	chr19	60656167	60664824	12243		60652336	60652827	17.6623	3.37	0
REFSEQ	NM_182571	FLJ35258	chr19	60721844	60722257	-244	PROMO	60721428	60721772	21.0936	3.3475	0
REFSEQ	NM_032836	FLJ14768	chr19	60794557	60802703	-362	PROMO	60802820	60803311	53.7816	4.545	100
REFSEQ	NM_153219	ZNF524	chr19	60803541	60806317	5999		60809172	60809908	50.0002	4.75	66.712
REFSEQ	NM_203374	LOC147808	chr19	60823918	60827753	2913	EXON2	60824619	60825061	17.182	4.675	0
REFSEQ	NM_007279	U2AF2	chr19	60857227	60877893	617	EXON1	60857648	60858041	20.1914	3.3575	0
REFSEQ	NM_013333	EPN1	chr19	60878403	60898944	16117	INTRON5	60894275	60894766	19.9102	3.68	0
REFSEQ	NM_176810	NALP13	chr19	61099124	61135514	30360	INTRON9	61105031	61105277	13.5465	2.95333	0
REFSEQ	NM_018337	ZNF444	chr19	61344367	61364073	10158	INTRON3	61353863	61355187	53.0844	6.05111	0
REFSEQ	NM_018337	ZNF444	chr19	61344367	61364073	-60	PROMO	61344086	61344528	14.9264	3.11	100
GENBANK	BC043232		chr19	61424492	61571564	66277	INTRON3	61505114	61505460	13.8523	3.48333	100
REFSEQ	NM_001080839	LOC649186	chr19	61520463	61521066	2862		61517978	61518430	16.3554	3.665	100
OUT	OUT	OUT	chr19	62306665	62306862	-4000	OUT	62306665	62306862	44.6072	3.82	0
OUT	OUT	OUT	chr19	62314337	62314787	-4000	OUT	62314337	62314787	19.1376	2.88	0
REFSEQ	NM_006635	ZNF272	chr19	62483744	62496613	-111	PROMO	62483064	62484203	28.1215	4.71636	0
REFSEQ	NM_213598	ZNF543	chr19	62523688	62533956	1467	INTRON1	62524932	62525379	24.6898	3.794	0
GENBANK	AK122794		chr19	62638508	62648404	-100	PROMO	62638165	62638652	23.3237	3.872	100
REFSEQ	NM_153263	ZNF549	chr19	62730504	62743943	17	EXON1	62730303	62730740	25.2504	3.528	0
REFSEQ	NM_001039654	ZNF550	chr19	62750155	62759537	-2609	PROMO	62761954	62762338	11.9624	2.99667	0
REFSEQ	NM_138347	ZNF551	chr19	62885216	62892979	3056	INTRON1	62887953	62888591	40.9046	4.3475	69.279
REFSEQ	NM_024833	ZNF671	chr19	62922931	62930795	4113	INTRON1	62926389	62926976	30.2123	3.97667	0
REFSEQ	NM_024833	ZNF671	chr19	62922931	62930795	134	EXON1	62930293	62931029	27.7728	4.42625	100
REFSEQ	NM_173632	FLJ38288	chr19	62954022	62961337	-3655	PROMO	62949734	62951000	30.2781	4.83091	41.8641
REFSEQ	NM_024762	ZNF552	chr19	63010263	63018093	25	EXON1	63017847	63018289	12.9566	3.39333	100
GENBANK	AK095812		chr19	63022905	63064342	-67	PROMO	63022691	63022986	13.2547	2.90333	0
REFSEQ	NM_032828	ZNF587	chr19	63053080	63068298	23	EXON1	63052859	63053348	17.7446	3.2475	0
GENBANK	AK091350		chr19	63072562	63074839	164	EXON1	63074455	63074896	12.4146	3.12333	0
REFSEQ	NM_152475	ZNF417	chr19	63108954	63119790	56	EXON1	63119489	63119980	28.1793	3.564	0
REFSEQ	NM_182572	ZSCAN1	chr19	63237245	63257811	17396	INTRON4	63254000	63255283	22.269	4.28444	0
REFSEQ	NM_014480	ZNF544	chr19	63432642	63467270	29120	INTRON5	63461422	63462103	39.5238	4.655	0
REFSEQ	NM_021089	ZNF8	chr19	63482129	63499066	6697	INTRON1	63488630	63489023	20.9614	3.35	0
REFSEQ	NM_021089	ZNF8	chr19	63482129	63499066	-299	PROMO	63481634	63482027	27.8632	3.5	100
REFSEQ	NM_138781	LOC113386	chr19	63508554	63518823	-104	PROMO	63508122	63508779	25.3935	3.725	100
REFSEQ	NM_181846	HKR2	chr19	63530196	63545507	219	INTRON1	63529865	63530965	49.2067	5.51692	53.5455
REFSEQ	NM_001009	RPS5	chr19	63590447	63597982	-130	PROMO	63590023	63590612	15.5287	3.475	0
REFSEQ	NM_017908	ZNF446	chr19	63679606	63684408	-487	PROMO	63678972	63679267	10.7952	3.54667	100
REFSEQ	NM_012254	SLC27A5	chr19	63701517	63715157	12452	EXON7	63702484	63702926	12.2219	3.53333	77.8281
REFSEQ	NM_032792	ZNF499	chr19	63716708	63722733	-387	PROMO	63722826	63723415	34.4101	4.41571	100
REFSEQ	NM_005762	TRIM28	chr19	63747647	63753894	-315	PROMO	63747065	63747600	22.4657	3.998	73.4579
REFSEQ	NM_003969	UBE2M	chr19	63758891	63762147	941	INTRON1	63760887	63761525	35.5497	3.98143	0
REFSEQ	NM_003969	UBE2M	chr19	63758891	63762147	-405	PROMO	63762303	63762801	16.0593	3.24	0
REFSEQ	NM_198055	ZNF42	chr19	63765096	63776754	257	EXON1	63776080	63776914	60.8291	5.57	58.8729
REFSEQ	NM_023939	MGC2752	chr19	63778638	63787359	678	INTRON1	63779120	63779513	12.9518	2.97	38.6768
HEB peaks in U937-Mt cells
			Locus coordinates			Distance from TSS		Peak coordinates				HEB in U937A1E % overlap
Type	Accession	Symbol	Chromosome	Start	End		Location	Start	End	Peak p-value	Peak score
REFSEQ	NM_017550	KIAA1193	chr19	256574	295791	8498	INTRON1	287146	287441	14.9395	3.99	0
REFSEQ	NM_017550	KIAA1193	chr19	256574	295791	3416	INTRON1	292179	292572	11.1952	3.66667	0
REFSEQ	NM_017550	KIAA1193	chr19	256574	295791	1742	INTRON1	293921	294177	17.5354	3.98667	0
REFSEQ	NM_199202	THEG	chr19	313058	327009	9026	INTRON6	317654	318312	65.6555	6.11364	0
GENBANK	AB001451		chr19	367592	411829	9805	INTRON1	401730	402319	20.5941	3.765	0
GENBANK	AK128825		chr19	373752	378118	-2393	PROMO	379230	381792	88.3209	12.728	78.9617
REFSEQ	NM_033513	C19orf20	chr19	458496	470654	1431	INTRON1	459755	460099	12.3004	4.16	0
REFSEQ	NM_033513	C19orf20	chr19	458496	470654	-202	PROMO	458024	458564	39.079	5.05571	100
REFSEQ	NM_001194	HCN2	chr19	540892	568157	7759	INTRON1	548283	549019	49.6985	5.63	100
REFSEQ	NM_005035	POLRMT	chr19	568222	584568	14619	INTRON15	569679	570219	28.309	4.43833	0
REFSEQ	NM_005035	POLRMT	chr19	568222	584568	411	INTRON1	583887	584427	29.384	5.04333	0
REFSEQ	NM_194460	RNF126	chr19	598529	614227	-3981	PROMO	617840	618576	49.4753	5.314	0
REFSEQ	NM_005860	FSTL3	chr19	627388	634392	4517	INTRON3	631635	632175	29.384	4.65667	0
REFSEQ	NM_175847	PTBP1	chr19	748410	763327	-440	PROMO	747578	748363	53.7076	5.83545	68.7898
REFSEQ	NM_024888	PRG2	chr19	763517	772952	-2027	PROMO	774807	775151	13.0027	3.81	85.7558
REFSEQ	NM_005481	THRAP5	chr19	818961	844218	4026	INTRON4	839971	840413	15.5287	3.8775	0
REFSEQ	NM_005224	ARID3A	chr19	877036	923791	39281	INTRON6	916171	916463	15.1988	3.86	0
REFSEQ	NM_019112	ABCA7	chr19	992244	1016568	-2967	PROMO	988972	989583	49.0954	4.85625	91.9804
REFSEQ	NM_012292	HMHA1	chr19	1018173	1037627	631	INTRON1	1018632	1018976	10.9952	4.35	0
REFSEQ	NM_012292	HMHA1	chr19	1018173	1037627	1784	INTRON2	1019661	1020254	33.1415	5.11714	83.4739
REFSEQ	NM_002695	POLR2E	chr19	1039165	1046336	-288	PROMO	1046334	1046915	32.7545	4.58667	0
REFSEQ	NM_002695	POLR2E	chr19	1039165	1046336	7440		1038700	1039093	12.5345	4.08667	62.5954
REFSEQ	NM_002085	GPX4	chr19	1054935	1057786	-2026	PROMO	1052664	1053155	16.2061	4.08	0
REFSEQ	NM_014963	KIAA0963	chr19	1058657	1125259	41943	INTRON4	1083120	1083513	11.1952	4.09333	100
REFSEQ	NM_000455	STK11	chr19	1156797	1179434	1478	INTRON1	1157907	1158643	38.5009	5.37	53.3967
REFSEQ	NM_001687	ATP5D	chr19	1192748	1195823	283	INTRON1	1192530	1193532	21.0029	4.51714	0
REFSEQ	NM_177401	MIDN	chr19	1199551	1210139	6629	INTRON6	1206008	1206352	10.9952	3.88333	0
REFSEQ	NM_177401	MIDN	chr19	1199551	1210139	13486		1212816	1213258	16.3554	4.0775	0
REFSEQ	NM_177401	MIDN	chr19	1199551	1210139	3127	INTRON3	1202433	1202924	22.361	4.208	100
REFSEQ	NM_017914	C19orf24	chr19	1226550	1230226	6319		1232697	1233041	23.6455	4.1275	0
REFSEQ	NM_170711	DAZAP1	chr19	1358583	1386680	12049	INTRON4	1370459	1370806	11.9236	3.64	0
REFSEQ	NM_170711	DAZAP1	chr19	1358583	1386680	20852	INTRON7	1379268	1379602	16.04	4.05333	0
REFSEQ	NM_152482	C19orf25	chr19	1424202	1430193	-3336	PROMO	1433259	1433799	29.384	5.31667	0
GENBANK	DQ424898		chr19	1478934	1486249	1813	EXON5	1480551	1480944	15.8453	4.055	0
REFSEQ	NM_006830	UQCR	chr19	1548173	1556431	-602	PROMO	1556886	1557181	20.6281	4.295	0
REFSEQ	NM_001080488	ONECUT3	chr19	1704661	1726444	3999	INTRON1	1708483	1708837	11.7355	4.00667	0
REFSEQ	NM_001080488	ONECUT3	chr19	1704661	1726444	21088	INTRON1	1725430	1726068	47.5306	5.27333	69.1223
REFSEQ	NM_138813	ATP8B3	chr19	1733075	1763270	17937	INTRON18	1745186	1745481	13.2547	3.86	0
REFSEQ	NM_138422	LOC113179	chr19	1856416	1864443	426	INTRON1	1856646	1857039	24.2136	4.295	0
GENBANK	BC018693		chr19	1892187	1931455	2688	INTRON2	1894485	1895266	29.8433	5.33	44.0461
GENBANK	BC018693		chr19	1892187	1931455	1188	INTRON2	1893179	1893572	11.1952	3.92333	100
GENBANK	AK128249		chr19	2015400	2017077	-2470	PROMO	2012709	2013151	17.182	4.455	0
REFSEQ	NM_130807	MOBKL2A	chr19	2022036	2047269	12636	INTRON2	2034437	2034830	12.1962	3.69333	100
REFSEQ	NM_130807	MOBKL2A	chr19	2022036	2047269	10848	INTRON1	2036167	2036676	38.8395	4.765	100
GENBANK	AK024373		chr19	2039484	2679887	425336	INTRON3	2254257	2254846	30.4054	4.52	0
GENBANK	AK024373		chr19	2039484	2679887	353019	INTRON3	2326712	2327025	17.7279	3.94	0
GENBANK	AK024373		chr19	2039484	2679887	259343	INTRON3	2420396	2420692	18.1039	3.8	0
REFSEQ	NM_001077523	AP3D1	chr19	2051993	2102556	19215	INTRON5	2083120	2083562	16.3554	3.93	0
REFSEQ	NM_001077523	AP3D1	chr19	2051993	2102556	-382	PROMO	2102789	2103087	14.9395	3.87	100
REFSEQ	NM_007165	SF3A2	chr19	2187815	2199677	4998	INTRON1	2192617	2193010	11.3363	4.16667	0
REFSEQ	NM_198532	C19orf35	chr19	2225630	2233175	206	INTRON1	2232773	2233166	11.1952	3.61333	100
GENBANK	AK091795		chr19	2240998	2243023	-3513	PROMO	2237249	2237722	13.0633	3.76	0
REFSEQ	NM_001077238	SPPL2B	chr19	2279628	2306099	17011	INTRON13	2296327	2296951	30.383	4.89167	0
REFSEQ	NM_182973	TMPRSS9	chr19	2340783	2377085	9085	INTRON2	2349673	2350064	12.2453	4.01667	0
REFSEQ	NM_182973	TMPRSS9	chr19	2340783	2377085	23980	EXON9	2364591	2364935	12.7597	4.33667	0
REFSEQ	NM_012458	TIMM13	chr19	2376621	2378875	-3331	PROMO	2381985	2382427	17.3074	4.075	0
REFSEQ	NM_015675	GADD45B	chr19	2427134	2429257	102	EXON1	2427040	2427433	11.9004	3.58667	100
REFSEQ	NM_015675	GADD45B	chr19	2427134	2429257	2278		2429243	2429582	11.8012	3.67667	100
REFSEQ	NM_052847	GNG7	chr19	2462217	2653663	69497	INTRON2	2584019	2584314	11.1713	3.79333	0
REFSEQ	NM_213568	SLC39A3	chr19	2685524	2691074	-160	PROMO	2691062	2691406	23.6455	4.365	0
REFSEQ	NM_003021	SGTA	chr19	2705711	2734354	28113	EXON12	2706045	2706438	11.1952	3.95333	0
REFSEQ	NM_003021	SGTA	chr19	2705711	2734354	7333	INTRON1	2726850	2727192	36.8699	4.1	0
REFSEQ	NM_003021	SGTA	chr19	2705711	2734354	-259	PROMO	2734396	2734831	19.2678	4.0775	0
REFSEQ	NM_152303	ZNF554	chr19	2770916	2786469	14148	EXON6	2784427	2785701	17.1546	4.81571	15.4631
REFSEQ	NM_152791	ZNF555	chr19	2792481	2805033	-86	PROMO	2792174	2792616	19.1764	4.6575	0
REFSEQ	NM_152791	ZNF555	chr19	2792481	2805033	11691	EXON4	2803613	2804732	68.0581	6.93118	58.445
REFSEQ	NM_024967	ZNF556	chr19	2818332	2829501	10347	EXON4	2828238	2829121	51.9592	6.30917	100
REFSEQ	NM_173480	LOC126295	chr19	2851963	2869467	16785	EXON4	2868503	2868994	19.6915	4.066	0
REFSEQ	NM_021217	ZNF77	chr19	2884216	2895930	586	INTRON1	2895025	2895663	42.6518	5.65625	0
REFSEQ	NM_021217	ZNF77	chr19	2884216	2895930	11219	EXON4	2884419	2885004	63.0483	5.866	91.7949
GENBANK	CR612330		chr19	2900032	2901642	106	EXON1	2901315	2901757	27.0209	4.478	100
EST	DA788674		chr19	2970369	2998633	12397	INTRON2	2986002	2986470	18.16	4.595	100
REFSEQ	NM_002068	GNA15	chr19	3087229	3114741	-2937	PROMO	3084120	3084464	14.2473	3.72	100
REFSEQ	NM_002068	GNA15	chr19	3087229	3114741	6038	INTRON1	3092981	3093554	73.6182	5.295	100
REFSEQ	NM_002068	GNA15	chr19	3087229	3114741	18846	INTRON4	3105842	3106309	12.6591	3.86667	100
REFSEQ	NM_020170	NCLN	chr19	3136874	3160572	-308	PROMO	3136186	3136947	49.0317	6.20333	93.5611
REFSEQ	NM_021938	BRUNOL5	chr19	3175700	3248071	70068	INTRON12	3245480	3246056	22.4133	4.72	0
OUT	OUT	OUT	chr19	3295172	3295565	-4000	OUT	3295172	3295565	13.0929	3.73667	0
REFSEQ	NM_005597	NFIC	chr19	3317572	3414602	-363	PROMO	3317062	3317357	14.9395	4.03667	0
REFSEQ	NM_005597	NFIC	chr19	3317572	3414602	8008	INTRON1	3325310	3325850	24.4086	4.31667	0
REFSEQ	NM_031304	HLRC1	chr19	3441823	3451621	226	INTRON1	3451199	3451592	11.3363	4.12667	0.254453
REFSEQ	NM_012398	PIP5K1C	chr19	3581181	3651445	31038	INTRON1	3620259	3620555	13.5777	4.31333	0
REFSEQ	NM_012398	PIP5K1C	chr19	3581181	3651445	899	INTRON1	3650316	3650777	16.9463	4.27333	0
REFSEQ	NM_172251	MRPL54	chr19	3713671	3718555	-279	PROMO	3712775	3714010	40.6294	5.94455	100
REFSEQ	NM_139355	MATK	chr19	3728967	3737415	4273	INTRON7	3732897	3733388	17.6623	3.875	0
GENBANK	AB029009		chr19	3755021	3785924	22402	INTRON13	3763375	3763670	18.1039	4	100
REFSEQ	NM_001961	EEF2	chr19	3927054	3936461	698	INTRON1	3935443	3936083	43.8662	5.205	100
EST	BF915983		chr19	4036841	4037051	-3533	PROMO	4033087	4033529	13.1326	3.65333	0
REFSEQ	NM_030662	MAP2K2	chr19	4041328	4075126	9653	INTRON2	4065301	4065645	27.7096	4.2075	0
REFSEQ	NM_030662	MAP2K2	chr19	4041328	4075126	4194	INTRON1	4070638	4071227	23.3851	4.216	0
REFSEQ	NM_018074	FLJ10374	chr19	4198107	4220083	-119	PROMO	4197479	4198497	54.2596	6.40846	53.0452
REFSEQ	NM_024333	FSD1	chr19	4255690	4274838	15780	INTRON10	4271274	4271667	16.7754	3.77	0
REFSEQ	NM_005483	CHAF1A	chr19	4353659	4394393	27092	EXON10	4380579	4380923	10.9952	3.72	0
REFSEQ	NM_025241	UBXD1	chr19	4396260	4408790	2593	INTRON1	4405952	4406443	34.7749	5.295	0
REFSEQ	NM_025241	UBXD1	chr19	4396260	4408790	799	INTRON1	4407721	4408261	21.666	4.1	0
REFSEQ	NM_001013706	LSDP5	chr19	4473545	4486208	12707		4473329	4473673	15.0884	3.83333	0
EST	CN263594		chr19	4514862	4885831	196337	INTRON3	4710978	4711420	41.6377	4.72	0
REFSEQ	NM_018708	FEM1A	chr19	4742727	4746569	-184	PROMO	4742177	4742910	71.5186	6.56769	93.3151
REFSEQ	NM_182919	TICAM1	chr19	4766991	4769451	2111	EXON1	4767119	4767561	17.3074	4.05	0
REFSEQ	NM_001080523	ARRDC5	chr19	4841448	4853879	215	EXON1	4853468	4853860	11.6533	4.14667	0
REFSEQ	NM_013282	UHRF1	chr19	4861565	4913164	32894	INTRON6	4894263	4894656	37.4961	4.502	0
REFSEQ	NM_015015	JMJD2B	chr19	4920131	5104606	28102	INTRON1	4948008	4948459	15.8097	4.1	0
REFSEQ	NM_015015	JMJD2B	chr19	4920131	5104606	184355	EXON23	5104265	5104707	17.182	4.065	0
REFSEQ	NM_130854	PTPRS	chr19	5156519	5291814	123582	INTRON21	5167987	5168478	23.9453	4.55	0
REFSEQ	NM_130854	PTPRS	chr19	5156519	5291814	85020	INTRON6	5206645	5206943	26.7867	3.86	0
REFSEQ	NM_130854	PTPRS	chr19	5156519	5291814	76536	INTRON5	5215082	5215475	21.3882	4.425	0
REFSEQ	NM_181710	ZNRF4	chr19	5406441	5407866	-1994	PROMO	5404324	5404570	35.8984	4.5325	100
REFSEQ	NM_002967	SAFB	chr19	5574163	5619488	27736	INTRON8	5601720	5602078	13.3254	3.76667	0
REFSEQ	NM_002967	SAFB	chr19	5574163	5619488	45926		5619893	5620285	20.0313	4.09	0
REFSEQ	NM_205767	P117	chr19	5629432	5631911	198	EXON1	5631370	5632057	47.0076	5.25333	78.6026
REFSEQ	NM_015414	RPL36	chr19	5641345	5642676	639	INTRON1	5641763	5642205	16.3554	4.2725	100
REFSEQ	NM_004793	PRSS15	chr19	5642845	5671176	23435	EXON11	5647447	5648036	23.0315	4.475	0
REFSEQ	NM_020175	DUS3L	chr19	5736154	5742190	554	INTRON1	5740901	5742372	63.4494	7.70667	70.0204
REFSEQ	NM_002034	FUT5	chr19	5816837	5821551	6422		5814973	5815286	14.4665	4.16333	0
GENBANK	AK127692		chr19	5842286	5854797	14236		5840463	5840660	25.5361	3.71667	0
REFSEQ	NM_007322	RANBP3	chr19	5868016	5929103	40000	INTRON5	5888875	5889331	12.3903	4.28667	0
REFSEQ	NM_007322	RANBP3	chr19	5868016	5929103	33677	INTRON3	5895181	5895672	21.735	4.158	0
REFSEQ	NM_007322	RANBP3	chr19	5868016	5929103	11771	INTRON1	5917159	5917505	11.5188	3.65333	0
REFSEQ	NM_007322	RANBP3	chr19	5868016	5929103	2857	INTRON1	5925999	5926493	18.4722	3.7375	0
EST	AA334697		chr19	5942447	5942774	-3678	PROMO	5938429	5939109	22.514	4.41167	0
REFSEQ	NM_134433	RFX2	chr19	5944175	6061554	53129	INTRON1	6008272	6008579	18.1263	4.12333	0
REFSEQ	NM_134433	RFX2	chr19	5944175	6061554	39106	INTRON1	6022214	6022682	40.2373	4.64167	0
REFSEQ	NM_134433	RFX2	chr19	5944175	6061554	1092	INTRON1	6060192	6060733	28.3077	4.54333	0
REFSEQ	NM_134433	RFX2	chr19	5944175	6061554	10341	INTRON1	6051066	6051360	13.2547	3.65667	17.0068
REFSEQ	NM_134433	RFX2	chr19	5944175	6061554	44637	INTRON1	6016706	6017128	12.2493	3.90667	76.7773
REFSEQ	NM_134433	RFX2	chr19	5944175	6061554	22605	INTRON1	6038719	6039180	42.6263	4.68167	100
REFSEQ	NM_030924	ACSBG2	chr19	6086709	6144112	47569	EXON10	6134106	6134450	11.1564	3.91667	0
GENBANK	AK056073		chr19	6140738	6150540	287	INTRON1	6149983	6150523	48.7431	5.90125	0
REFSEQ	NM_003685	KHSRP	chr19	6364358	6375805	-541	PROMO	6376118	6376575	15.5287	4.0475	0
OUT	OUT	OUT	chr19	6467279	6467770	-4000	OUT	6467279	6467770	23.3237	4.344	80.0407
REFSEQ	NM_003811	TNFSF9	chr19	6482036	6486933	5278		6487157	6487472	23.2194	3.66667	100
EST	DW432642		chr19	6501090	6501331	1910		6502804	6503197	14.484	3.82333	0
REFSEQ	NM_001252	CD70	chr19	6536850	6542163	-111	PROMO	6542034	6542514	21.2546	4.7075	0
REFSEQ	NM_172014	TNFSF14	chr19	6615565	6621599	416	INTRON1	6620987	6621380	23.1942	4.8	100
REFSEQ	NM_000064	C3	chr19	6628846	6671662	45522		6625993	6626288	11.7602	3.92667	100
EST	BX486462		chr19	6669170	6674776	-1774	PROMO	6676378	6676722	15.5685	4.01667	0
REFSEQ	NM_001080452	GPR108	chr19	6680924	6688633	-274	PROMO	6688655	6689159	23.3237	4.618	100
REFSEQ	NM_004240	TRIP10	chr19	6690706	6702528	-396	PROMO	6690040	6690580	31.5138	4.56333	0
REFSEQ	NM_005428	VAV1	chr19	6723721	6808371	29010	INTRON1	6752412	6753050	38.7159	5.14857	100
REFSEQ	NM_001974	EMR1	chr19	6838581	6891463	37002	INTRON14	6875213	6875953	41.7174	5.42889	0
REFSEQ	NM_001974	EMR1	chr19	6838581	6891463	40377	INTRON16	6878837	6879080	13.5465	3.80333	0
REFSEQ	NM_001974	EMR1	chr19	6838581	6891463	4553	INTRON2	6843011	6843257	55.4955	4.79	100
REFSEQ	NM_024341	ZNF557	chr19	7020470	7038976	13697	EXON8	7033708	7034626	73.4161	6.50846	80.0654
REFSEQ	NM_000208	INSR	chr19	7063265	7245011	96825	INTRON2	7147941	7148431	18.8199	4.06	0
REFSEQ	NM_000208	INSR	chr19	7063265	7245011	85850	INTRON2	7158989	7159334	23.0894	4.2525	100
EST	AW861523		chr19	7196351	7474685	165831	INTRON2	7308655	7309053	25.3807	4.5275	100
EST	BM151674		chr19	7319920	7333792	12	EXON1	7319711	7320153	14.0007	4.11667	100
REFSEQ	NM_015318	ARHGEF18	chr19	7351865	7443370	-1866	PROMO	7349876	7350122	20.7045	3.81667	0
REFSEQ	NM_006702	PNPLA6	chr19	7505042	7532652	-700	PROMO	7504195	7504490	12.2515	3.60667	0
REFSEQ	NM_006702	PNPLA6	chr19	7505042	7532652	17393	INTRON21	7522190	7522681	28.9182	4.314	0
REFSEQ	NM_006702	PNPLA6	chr19	7505042	7532652	26471	INTRON31	7531245	7531781	40.7407	4.90429	0
REFSEQ	NM_020196	XAB2	chr19	7590411	7600439	5051	INTRON6	7595167	7595609	13.8753	3.97	0
REFSEQ	NM_020196	XAB2	chr19	7590411	7600439	2318	INTRON4	7597974	7598269	19.2352	3.76333	0
REFSEQ	NM_020196	XAB2	chr19	7590411	7600439	-500	PROMO	7600473	7601405	40.5073	5.52091	0
REFSEQ	NM_006949	STXBP2	chr19	7608020	7618697	9115	EXON16	7617012	7617258	13.5465	3.95667	0
OUT	OUT	OUT	chr19	7626454	7626911	-4000	OUT	7626454	7626911	22.3179	4.27	0
REFSEQ	NM_002002	FCER2	chr19	7659662	7672997	-3810	PROMO	7676488	7677126	51.9008	5.33	100
REFSEQ	NM_001080403	FLJ22184	chr19	7839604	7849956	7622	INTRON11	7841457	7843212	59.716	8.05522	72.6496
REFSEQ	NM_006351	TIMM44	chr19	7897603	7914538	-199	PROMO	7914492	7914983	23.3237	4.36	70.0611
GENBANK	AY203940		chr19	7962844	8305314	140426	INTRON6	8164695	8165081	23.3997	4.0725	76.4249
REFSEQ	NM_005624	CCL25	chr19	8023933	8033546	-559	PROMO	8023204	8023545	30.0444	4.168	0
REFSEQ	NM_032447	FBN3	chr19	8036287	8118385	73070	INTRON60	8045070	8045561	28.509	4.166	0
REFSEQ	NM_032447	FBN3	chr19	8036287	8118385	59527	INTRON51	8058711	8059006	13.4427	3.88333	0
REFSEQ	NM_024552	LASS4	chr19	8180256	8233302	15637	INTRON2	8195501	8196286	44.7968	5.09889	50.0637
REFSEQ	NM_016579	CD320	chr19	8273010	8279239	-236	PROMO	8279165	8279785	22.5138	4.36	0
REFSEQ	NM_016496	MARCH2	chr19	8384186	8409897	13347	EXON4	8397410	8397656	13.0655	3.8	0
REFSEQ	NM_031203	HNRPM	chr19	8415650	8459994	1162	INTRON1	8416637	8416987	23.6455	4.22	0
REFSEQ	NM_031203	HNRPM	chr19	8415650	8459994	22331	INTRON8	8437836	8438127	12.7407	3.63	0
REFSEQ	NM_031203	HNRPM	chr19	8415650	8459994	23566	INTRON9	8438982	8439451	29.0735	3.8725	0
REFSEQ	NM_032152	PRAM1	chr19	8460940	8473495	14949		8458276	8458816	31.5138	4.53	100
REFSEQ	NM_032152	PRAM1	chr19	8460940	8473495	8343	INTRON4	8464982	8465323	21.7402	3.815	100
REFSEQ	NM_032370	ZNF414	chr19	8482221	8485032	-1514	PROMO	8486471	8486622	33.7053	3.79333	0
EST	DW447659		chr19	8639348	8639544	-2758	PROMO	8642106	8642499	11.6533	3.86333	0
EST	DB297991		chr19	8777844	8778375	-920	PROMO	8776667	8777182	23.3237	4.26	0
REFSEQ	NM_144693	ZNF558	chr19	8781381	8794565	11301	EXON6	8782881	8783647	83.8587	6.46	0
REFSEQ	NM_024690	MUC16	chr19	8820520	8953018	88749	INTRON50	8863878	8864660	23.8676	4.53	0
REFSEQ	NM_024690	MUC16	chr19	8820520	8953018	25438	EXON3	8927188	8927973	44.0627	4.92111	0
REFSEQ	NM_020933	ZNF317	chr19	9112072	9135082	13264	INTRON1	9125139	9125533	36.6321	4.322	0
REFSEQ	NM_020933	ZNF317	chr19	9112072	9135082	72	EXON1	9111895	9112394	28.4195	4.946	100
EST	DB341718		chr19	9207340	9207875	487	EXON1	9207143	9207634	18.3163	4.294	0
REFSEQ	NM_198535	ZNF699	chr19	9266985	9276795	9313	EXON5	9267249	9267716	14.3768	3.66333	0
REFSEQ	NM_032497	ZNF559	chr19	9295927	9315519	18538	EXON6	9313542	9315388	49.5724	7.4645	26.598
REFSEQ	NM_198058	ZNF266	chr19	9384271	9407234	22225	EXON9	9384779	9385240	17.3074	3.915	31.2364
REFSEQ	NM_198058	ZNF266	chr19	9384271	9407234	10	EXON1	9406979	9407470	19.2745	3.8675	70.0611
REFSEQ	NM_001008727	ZNF121	chr19	9537291	9556209	18260	EXON4	9537685	9538213	23.0359	4.065	0
REFSEQ	NM_001008727	ZNF121	chr19	9537291	9556209	212	INTRON1	9555850	9556144	10.7952	3.67333	67.0068
REFSEQ	NM_152289	ZNF561	chr19	9580139	9592899	10758	EXON6	9581895	9582388	14.252	3.62333	0
REFSEQ	NM_152289	ZNF561	chr19	9580139	9592899	-150	PROMO	9592828	9593270	13.082	3.81667	100
REFSEQ	NM_001077624	LOC162993	chr19	9729151	9740410	6648	EXON4	9733592	9733932	15.5303	3.66333	0
REFSEQ	NM_024292	UBL5	chr19	9799567	9801797	-116	PROMO	9799157	9799746	35.2959	5.15143	75.0424
REFSEQ	NM_058164	OLFM2	chr19	9825394	9908070	82132	EXON6	9825695	9826181	17.6623	4.08	0
REFSEQ	NM_015719	COL5A3	chr19	9931236	9982147	33771	INTRON44	9948180	9948573	11.1952	4.07	0
REFSEQ	NM_015719	COL5A3	chr19	9931236	9982147	16822	EXON18	9965104	9965546	12.9566	3.64	0
REFSEQ	NM_001013640	LOC388503	chr19	10014158	10045811	-81	PROMO	10013832	10014322	17.0758	4.414	0
REFSEQ	NM_020230	PPAN	chr19	10077964	10082975	-215	PROMO	10077479	10078019	29.7954	4.65333	0
REFSEQ	NM_001040664	PPAN-P2RY11	chr19	10078070	10086413	1846	INTRON5	10079744	10080088	14.5475	3.68	0
REFSEQ	NM_003755	EIF3S4	chr19	10086690	10091599	3641	INTRON7	10087762	10088155	16.7754	4.0425	0
REFSEQ	NM_146388	MRPL4	chr19	10223639	10231734	99	EXON1	10223542	10223935	11.3363	3.65333	0
REFSEQ	NM_146388	MRPL4	chr19	10223639	10231734	4909	INTRON5	10228131	10228965	12.7786	4.255	41.247
REFSEQ	NM_022377	ICAM4	chr19	10258649	10260198	-891	PROMO	10257635	10257881	14.3354	3.53	0
REFSEQ	NM_003259	ICAM5	chr19	10261654	10268452	1980	INTRON3	10263413	10263855	17.182	5.1325	0
REFSEQ	NM_003331	TYK2	chr19	10322208	10352211	19241	INTRON14	10332725	10333216	25.7716	4.358	0
REFSEQ	NM_003331	TYK2	chr19	10322208	10352211	-437	PROMO	10352378	10352918	41.4207	4.98286	100
REFSEQ	NM_007065	CDC37	chr19	10362808	10375271	749	INTRON1	10374056	10374988	42.2301	5.6	0
REFSEQ	NM_001800	CDKN2D	chr19	10538138	10540631	981	INTRON1	10539197	10540103	59.1821	6.14923	56.5121
REFSEQ	NM_012218	ILF3	chr19	10625987	10664093	-328	PROMO	10625340	10625978	30.0502	4.89286	100
REFSEQ	NM_004945	DNM2	chr19	10689754	10803579	-260	PROMO	10689275	10689714	12.4727	3.75667	0
REFSEQ	NM_004945	DNM2	chr19	10689754	10803579	58209	INTRON4	10747718	10748209	21.617	4.176	0
REFSEQ	NM_004945	DNM2	chr19	10689754	10803579	77583	INTRON9	10766923	10767751	40.3858	5.423	0
REFSEQ	NM_004945	DNM2	chr19	10689754	10803579	90675	INTRON13	10780210	10780649	20.368	4.2475	0
REFSEQ	NM_004945	DNM2	chr19	10689754	10803579	41623	INTRON1	10731062	10731692	52.1343	5.34	100
REFSEQ	NM_006858	TMED1	chr19	10804115	10807983	10	EXON1	10807299	10808647	28.0043	5.48636	100
REFSEQ	NM_024029	YIPF2	chr19	10894444	10900357	702	INTRON2	10899483	10899827	12.9281	3.78667	0
REFSEQ	NM_003072	SMARCA4	chr19	10932605	11033952	57760	INTRON16	10990144	10990586	16.3554	4.0275	0
REFSEQ	NM_000527	LDLR	chr19	11061131	11105490	2496	INTRON1	11063199	11064056	28.6803	4.8825	0
REFSEQ	NM_020812	DOCK6	chr19	11170972	11234128	58782	INTRON41	11175125	11175567	16.4807	3.9325	0
EST	AI904348		chr19	11253250	11253430	1723		11251535	11251879	26.9716	4.5025	100
REFSEQ	NM_012466	TSPAN16	chr19	11267823	11298672	-3709	PROMO	11263929	11264300	15.8739	4.09333	0
REFSEQ	NM_012466	TSPAN16	chr19	11267823	11298672	4606	INTRON3	11272209	11272650	37.4988	4.735	0
REFSEQ	NM_004283	RAB3D	chr19	11296093	11311321	846	INTRON1	11310230	11310721	21.3983	4.234	0
REFSEQ	NM_004283	RAB3D	chr19	11296093	11311321	15198	EXON5	11295951	11296295	27.6774	4.366	100
REFSEQ	NM_022737	LPPR2	chr19	11327106	11337372	6044	EXON6	11332611	11333690	37.9958	6.01333	0
REFSEQ	NM_002743	PRKCSH	chr19	11407268	11422780	168	EXON1	11406946	11407927	62.6098	6.54467	80.0204
REFSEQ	NM_001013691	LOC401898	chr19	11611590	11658382	24147	INTRON6	11635480	11635994	21.8509	4.126	0
REFSEQ	NM_152356	ZNF491	chr19	11770390	11780306	8018	EXON3	11778023	11778793	38.2361	5.09333	0
GENBANK	AK095252		chr19	11786106	11807016	-584	PROMO	11785299	11785745	19.6273	4.4725	0
GENBANK	BC016371		chr19	11804741	11805884	-298	PROMO	11804071	11804816	19.2667	4.548	0
REFSEQ	NM_152262	ZNF439	chr19	11837843	11841305	2660	EXON3	11839874	11841132	37.3064	5.84462	0
REFSEQ	NM_021915	ZNF69	chr19	11859669	11886130	17955	INTRON4	11877174	11878075	31.5797	5.08444	0
REFSEQ	NM_021915	ZNF69	chr19	11859669	11886130	24246	INTRON4	11883743	11884087	20.0308	4.145	71.8023
REFSEQ	NM_144566	ZNF700	chr19	11896899	11922577	24684	EXON4	11920787	11922380	60.2369	7.553	71.3748
REFSEQ	NM_001012753	ZNF440L	chr19	11936868	11952196	14399	EXON4	11950853	11951681	40.4503	5.431	94.0821
REFSEQ	NM_001080411	ZNF433	chr19	11986531	12007525	20444	EXON4	11986766	11987396	30.6735	4.23667	0
REFSEQ	NM_001080404	LOC729747	chr19	12015619	12028127	1247	INTRON1	12026782	12026979	44.6072	4.0975	0
REFSEQ	NM_001080404	LOC729747	chr19	12015619	12028127	12062	EXON5	12015535	12016596	52.8172	6.09929	42.0358
GENBANK	BC111557		chr19	12048414	12048453	370		12048057	12049511	15.7848	4.0675	0
REFSEQ	NM_003437	ZNF136	chr19	12134918	12161063	24476	EXON4	12158889	12159900	37.2947	5.43545	0
GENBANK	AX721123		chr19	12166943	12179387	14129		12180873	12181272	19.4986	3.9625	0
REFSEQ	NM_016264	ZNF44	chr19	12219007	12266637	46519	EXON8	12219910	12220327	15.549	3.77	0
REFSEQ	NM_016264	ZNF44	chr19	12219007	12266637	21920	EXON5	12244235	12245199	42.1776	5.55091	0
REFSEQ	NM_030824	ZNF442	chr19	12321184	12337475	14876	EXON6	12322316	12322882	19.7438	4.114	0
REFSEQ	NM_152601	ZNF709	chr19	12435742	12456632	20402	EXON4	12435804	12436656	27.2993	4.68625	0
REFSEQ	NM_144976	ZNF564	chr19	12497539	12523317	24002	EXON4	12498924	12499707	66.3365	5.77083	66.9221
EST	DB069378		chr19	12555298	12611912	-203	PROMO	12611919	12612312	14.3035	4.29667	0
REFSEQ	NM_153358	FLJ90396	chr19	12582752	12601676	17599	EXON4	12600226	12600477	16.9309	3.58	0
REFSEQ	NM_016145	PTD008	chr19	12639886	12641449	23	EXON1	12641132	12641721	23.9944	4.384	0
REFSEQ	NM_013407	DHPS	chr19	12647533	12653677	5524	INTRON6	12647981	12648325	14.5475	3.95667	0
REFSEQ	NM_013407	DHPS	chr19	12647533	12653677	342	INTRON1	12653090	12653581	23.5494	4.7	90.0204
REFSEQ	NM_013433	TNPO2	chr19	12671016	12694078	359	INTRON1	12693498	12693940	17.182	4.7025	0
REFSEQ	NM_013433	TNPO2	chr19	12671016	12694078	-1267	PROMO	12695123	12695567	12.7365	3.76667	100
REFSEQ	NM_024038	MGC2803	chr19	12702454	12706529	3870	EXON3	12702389	12702929	29.384	4.83667	0
REFSEQ	NM_004317	ASNA1	chr19	12709305	12720137	-219	PROMO	12708590	12709582	24.286	5.31889	0
REFSEQ	NM_002229	JUNB	chr19	12763309	12765124	-603	PROMO	12762436	12762976	25.0841	4.146	100
REFSEQ	NM_001080997	RTBDN	chr19	12797296	12802207	8743		12793312	12793617	18.1039	3.93333	0
REFSEQ	NM_004343	CALR	chr19	12910422	12916303	870	EXON3	12910997	12911588	41.6455	4.71143	0
REFSEQ	NM_004343	CALR	chr19	12910422	12916303	-948	PROMO	12909077	12909871	47.0525	5.6	100
EST	T03020		chr19	12959337	12959537	-1960	PROMO	12957084	12957670	35.2019	5.34571	100
REFSEQ	NM_002501	NFIX	chr19	12967583	13070609	37304	INTRON2	13004482	13005293	33.8373	4.97778	0
REFSEQ	NM_002501	NFIX	chr19	12967583	13070609	39016	INTRON2	13006477	13006722	17.1735	4.18333	0
REFSEQ	NM_002501	NFIX	chr19	12967583	13070609	42870	INTRON2	13010266	13010640	11.64	4.14	0
REFSEQ	NM_002501	NFIX	chr19	12967583	13070609	78152	EXON5	13045441	13046030	30.2123	5.22833	0
REFSEQ	NM_005583	LYL1	chr19	13070847	13074681	1097	INTRON1	13073414	13073755	14.5475	4.21667	0
REFSEQ	NM_005583	LYL1	chr19	13070847	13074681	-921	PROMO	13074827	13076377	18.6158	5.04778	100
REFSEQ	NM_017722	TRMT1	chr19	13076715	13088332	132	EXON1	13087608	13088792	38.6912	6.12	54.7297
REFSEQ	NM_052876	BTBD14B	chr19	13090108	13112958	11376	INTRON1	13101312	13101656	13.0027	4.09	0
REFSEQ	NM_052876	BTBD14B	chr19	13090108	13112958	793	INTRON1	13090705	13091098	27.9255	5.062	100
REFSEQ	NM_004907	IER2	chr19	13122281	13126716	418	INTRON1	13121939	13123459	29.164	5.59455	0
EST	BU074791		chr19	13139641	13140369	-188	PROMO	13139261	13139645	11.9189	3.97	100
REFSEQ	NM_023035	CACNA1A	chr19	13179114	13478317	28764	INTRON1	13449345	13449762	17.5384	3.76667	0
REFSEQ	NM_023035	CACNA1A	chr19	13179114	13478317	245165	INTRON26	13233008	13233296	21.3367	4.1825	100
OUT	OUT	OUT	chr19	13668243	13668593	-4000	OUT	13668243	13668593	14.5475	3.73333	0
REFSEQ	NM_030818	MGC10471	chr19	13719752	13735106	505	INTRON1	13720099	13720415	20.0423	4.44667	0
REFSEQ	NM_032285	MGC3207	chr19	13736336	13746095	972	INTRON2	13737159	13737458	15.7388	3.84667	0
REFSEQ	NM_014047	HSPC023	chr19	13746256	13750584	105	EXON1	13746094	13746629	59.2709	5.63778	100
REFSEQ	NM_023072	ZSWIM4	chr19	13767273	13804044	823	INTRON1	13767900	13768293	11.1952	3.52667	0
REFSEQ	NM_023072	ZSWIM4	chr19	13767273	13804044	11575	INTRON3	13778497	13779200	15.2811	4.16	0
GENBANK	BX640708		chr19	13806330	13808103	-563	PROMO	13808298	13809034	19.3372	4.52167	100
EST	AV740721		chr19	13819918	13820038	-1363	PROMO	13818334	13818776	19.5019	4.14	100
EST	CR980232		chr19	13821963	13822771	-372	PROMO	13822898	13823389	20.5762	4.2775	70.0611
REFSEQ	NM_024323	MGC11271	chr19	13854167	13877909	25715		13851998	13852391	12.1114	4.15667	0
REFSEQ	NM_017721	CC2D1A	chr19	13878051	13902691	12260	INTRON7	13890164	13890459	12.2515	3.95	0
REFSEQ	NM_138353	LOC90379	chr19	13924318	13933254	762	INTRON1	13924898	13925263	12.6276	3.78667	0
REFSEQ	NM_002918	RFX1	chr19	13933352	13978097	30608	INTRON8	13947188	13947791	23.4283	4.64167	0
REFSEQ	NM_002918	RFX1	chr19	13933352	13978097	26443	INTRON6	13951433	13951875	16.3554	3.99	0
REFSEQ	NM_002918	RFX1	chr19	13933352	13978097	-281	PROMO	13978177	13978579	17.9541	4.305	0
REFSEQ	NM_004843	IL27RA	chr19	14003261	14025025	22145		14025188	14025624	16.8582	4.08	0
EST	DN831394		chr19	14054300	14055584	-1104	PROMO	14052950	14053442	25.5311	4.49	60.1626
GENBANK	CR607932		chr19	14059659	14060125	4460		14055491	14055839	23.6455	4.195	0
REFSEQ	NM_002730	PRKACA	chr19	14063508	14089559	1077	INTRON1	14088211	14088754	29.384	4.61167	0
REFSEQ	NM_018154	ASF1B	chr19	14091321	14108440	496	INTRON1	14107748	14108141	11.1952	3.88333	0
REFSEQ	NM_014921	LPHN1	chr19	14119550	14177997	37233	INTRON4	14140622	14140906	23.2194	4.25667	0
REFSEQ	NM_014921	LPHN1	chr19	14119550	14177997	-1195	PROMO	14178667	14179717	59.5444	6.70133	72
EST	DA691808		chr19	14277269	14335802	7724	INTRON1	14327735	14328422	49.6982	5.601	100
REFSEQ	NM_005804	DDX39	chr19	14380630	14391171	12594		14378282	14378872	35.5791	4.97857	0
REFSEQ	NM_213560	PKN1	chr19	14412085	14443678	27382	INTRON13	14439320	14439615	21.3367	4.2875	0
REFSEQ	NM_006145	DNAJB1	chr19	14486581	14490201	1244	INTRON1	14488810	14489105	11.3594	3.67333	0
REFSEQ	NM_152939	EMR3	chr19	14591051	14646810	51399	INTRON14	14595243	14595579	11.9835	4.06	0
REFSEQ	NM_152939	EMR3	chr19	14591051	14646810	7	EXON1	14646461	14647145	30.6174	4.53	0
REFSEQ	NM_032433	ZNF333	chr19	14661869	14692770	28404	EXON12	14689438	14691109	70.1473	8.59542	52.8426
EST	BF184739		chr19	14759221	14764005	65	EXON1	14759115	14759457	15.3048	3.68667	0
EST	BF184739		chr19	14759221	14764005	-3593	PROMO	14755458	14755798	13.2645	4.34	100
EST	BF184739		chr19	14759221	14764005	-2355	PROMO	14756646	14757086	13.9587	4.25333	100
EST	AU310057		chr19	14781626	14805003	11388	INTRON1	14793541	14793689	33.7053	3.76333	0
EST	AW882572		chr19	14988523	15208845	193893	INTRON2	15182144	15182689	36.1351	4.70333	0
REFSEQ	NM_176826	ILVBL	chr19	15086786	15096968	4518	INTRON4	15092327	15092573	16.3817	3.96	0
REFSEQ	NM_000435	NOTCH3	chr19	15131444	15172792	3058	INTRON1	15169562	15169906	11.64	4.27333	0
REFSEQ	NM_014299	BRD4	chr19	15218848	15252262	35553		15216537	15216881	21.7427	4.3175	0
GENBANK	BC030158		chr19	15228018	15303701	13768	INTRON1	15289725	15290141	21.1796	4.11	0
GENBANK	BC030158		chr19	15228018	15303701	716	INTRON1	15302661	15303309	39.4144	5.25625	0
REFSEQ	NM_014371	AKAP8L	chr19	15351858	15390833	340	INTRON1	15389954	15391033	29.0435	5.717	36.4226
REFSEQ	NM_052890	PGLYRP2	chr19	15440462	15451312	15016		15436082	15436511	23.2973	4.0475	100
REFSEQ	NM_173483	FLJ39501	chr19	15480336	15524127	6432	INTRON1	15486575	15486961	21.5998	4.3075	100
OUT	OUT	OUT	chr19	15561860	15562155	-4000	OUT	15561860	15562155	64.5951	4.95833	0
OUT	OUT	OUT	chr19	15686873	15687790	-4000	OUT	15686873	15687790	18.9565	4.05	0
EST	CO247928		chr19	15699884	15766480	5817	INTRON1	15705383	15706019	34.3627	4.72143	0
OUT	OUT	OUT	chr19	15785794	15786255	-4000	OUT	15785794	15786255	39.0271	4.784	0
EST	BX095604		chr19	15823860	15836714	1997	INTRON1	15834521	15834914	30.5624	4.524	0
OUT	OUT	OUT	chr19	16028675	16029573	-4000	OUT	16028675	16029573	53.8297	5.67909	0
REFSEQ	NM_003290	TPM4	chr19	16048324	16074408	18656	INTRON7	16066783	16067177	11.1952	3.95667	0
REFSEQ	NM_003290	TPM4	chr19	16048324	16074408	2391	INTRON1	16050469	16050961	21.9416	4.3025	84.9593
REFSEQ	NM_003290	TPM4	chr19	16048324	16074408	10137	INTRON3	16058167	16058756	38.9824	5.26429	100
REFSEQ	NM_005370	RAB8A	chr19	16083489	16105443	7024	INTRON2	16090292	16090734	17.182	3.9725	100
REFSEQ	NM_032855	HSH2D	chr19	16105837	16130375	5879	INTRON1	16111495	16111937	42.1405	4.94167	100
REFSEQ	NM_054113	CIB3	chr19	16133179	16145286	16246		16128819	16129261	12.0385	3.92	0
REFSEQ	NM_014077	FAM32A	chr19	16157234	16163855	41	EXON1	16156928	16157623	30.7611	4.88625	92.9496
REFSEQ	NM_016270	KLF2	chr19	16296650	16299337	3897		16300068	16301027	45.9351	5.9675	47.6538
REFSEQ	NM_021235	EPS15L1	chr19	16333407	16443762	41121	INTRON7	16402518	16402764	35.8984	4.155	0
REFSEQ	NM_021235	EPS15L1	chr19	16333407	16443762	37464	EXON7	16406100	16406497	15.9864	3.955	0
REFSEQ	NM_021235	EPS15L1	chr19	16333407	16443762	15044	INTRON1	16428497	16428939	26.2994	5.002	0
REFSEQ	NM_032207	C19orf44	chr19	16468204	16493163	-98	PROMO	16467714	16468499	49.2206	5.575	0
REFSEQ	NM_024881	SLC35E1	chr19	16523583	16544193	17378	INTRON5	16526658	16526973	17.9759	3.99333	0
REFSEQ	NM_004831	CRSP7	chr19	16546717	16600015	40078	INTRON1	16559594	16560281	45.6912	5.37	100
REFSEQ	NM_024104	C19orf42	chr19	16617964	16631968	-328	PROMO	16632002	16632591	24.7252	4.465	0
REFSEQ	NM_001007525	LOC284434	chr19	16691786	16789761	95207	EXON21	16786780	16787207	27.1316	4.1825	0
REFSEQ	NM_015260	SIN3B	chr19	16801217	16852164	24381	INTRON7	16825304	16825893	20.1644	4.51833	100
REFSEQ	NM_015692	CPAMD8	chr19	16864762	16998625	105105	INTRON27	16893324	16893717	11.1952	3.84333	0
REFSEQ	NM_015692	CPAMD8	chr19	16864762	16998625	76937	INTRON20	16921589	16921788	22.1801	4.12667	0
REFSEQ	NM_015692	CPAMD8	chr19	16864762	16998625	75004	INTRON20	16923400	16923842	37.6425	4.59833	0
REFSEQ	NM_004145	MYO9B	chr19	17073527	17185103	-3234	PROMO	17070172	17070414	35.8984	4.1825	0
REFSEQ	NM_004145	MYO9B	chr19	17073527	17185103	8441	INTRON1	17081747	17082189	19.5019	4.435	100
REFSEQ	NM_004145	MYO9B	chr19	17073527	17185103	24175	INTRON1	17097310	17098094	45.1495	5.281	100
REFSEQ	NM_018467	MDS032	chr19	17187167	17191638	-25	PROMO	17186691	17187593	11.2644	3.96667	0
REFSEQ	NM_005234	NR2F6	chr19	17203694	17217151	-2062	PROMO	17219041	17219385	23.6455	3.9275	0
REFSEQ	NM_014173	HSPC142	chr19	17239231	17251160	167	INTRON1	17239128	17239668	40.6186	4.92429	0
REFSEQ	NM_133644	GTPBP3	chr19	17309363	17313823	-247	PROMO	17308846	17309386	31.7324	5.09667	100
GENBANK	BC019872		chr19	17365215	17366359	2907		17363210	17363695	22.7036	4.744	0
REFSEQ	NM_138401	LOC93343	chr19	17391911	17397140	-210	PROMO	17391531	17391872	21.0936	3.9825	0
REFSEQ	NM_198580	SLC27A1	chr19	17442299	17477977	29634	INTRON7	17471639	17472228	33.229	5.04571	100
REFSEQ	NM_012088	PGLS	chr19	17483431	17493095	-107	PROMO	17483129	17483519	29.9967	4.28	74.8718
REFSEQ	NM_024656	GLT25D1	chr19	17527510	17554965	-2316	PROMO	17525071	17525317	13.5465	3.76333	100
REFSEQ	NM_001080421	UNC13A	chr19	17573136	17660401	65443	INTRON35	17594762	17595155	26.7591	4.262	0
REFSEQ	NM_001080421	UNC13A	chr19	17573136	17660401	63331	INTRON34	17596874	17597267	11.9189	3.57667	0
REFSEQ	NM_001080421	UNC13A	chr19	17573136	17660401	16166	EXON5	17644137	17644334	24.2782	3.88333	0
REFSEQ	NM_018174	BPY2IP1	chr19	17691302	17706324	667	INTRON1	17691822	17692117	14.9395	3.80333	0
REFSEQ	NM_018174	BPY2IP1	chr19	17691302	17706324	6134	INTRON4	17697117	17697755	40.6647	5.39875	0
REFSEQ	NM_015122	FCHO1	chr19	17723335	17760355	-138	PROMO	17723025	17723369	21.0936	3.95	100
REFSEQ	NM_000215	JAK3	chr19	17797960	17819800	-209	PROMO	17819791	17820227	13.9368	3.79333	100
REFSEQ	NM_000980	RPL18A	chr19	17831730	17835124	2756	INTRON3	17834218	17834755	27.234	4.67167	0
GENBANK	J03909		chr19	17880230	18149923	123214	INTRON3	18003199	18003690	23.4366	4.64	0
REFSEQ	NM_138442	LOC115098	chr19	17906904	17915783	-2290	PROMO	17904295	17904933	40.324	5.24625	76.9592
REFSEQ	NM_002248	KCNN1	chr19	17923110	17970929	15247	INTRON2	17937891	17938823	25.9945	4.7175	0
REFSEQ	NM_002248	KCNN1	chr19	17923110	17970929	38614	INTRON8	17961451	17961997	35.724	4.5	0
REFSEQ	NM_005535	IL12RB1	chr19	18031370	18058697	28240		18030212	18030703	19.5711	4.346	0
GENBANK	AB011133		chr19	18069604	18123494	34554	INTRON14	18103983	18104334	21.5815	3.8275	0
REFSEQ	NM_012321	LSM4	chr19	18278717	18294958	18371		18276342	18276833	24.6819	4.922	100
REFSEQ	NM_012321	LSM4	chr19	18278717	18294958	4691	INTRON1	18290046	18290488	26.2439	4.18	100
EST	DA847848		chr19	18346540	18358018	-159	PROMO	18346185	18346578	29.0753	4.798	100
OUT	OUT	OUT	chr19	18373736	18374080	-4000	OUT	18373736	18374080	20.1919	3.9525	0
REFSEQ	NM_032627	SSBP4	chr19	18391135	18406459	-245	PROMO	18390743	18391038	13.9786	4.02667	100
REFSEQ	NM_006532	ELL	chr19	18414473	18493918	64148	INTRON6	18429549	18429991	17.182	4.3875	0
REFSEQ	NM_006532	ELL	chr19	18414473	18493918	59035	INTRON4	18434636	18435131	17.8574	4.0275	0
REFSEQ	NM_006532	ELL	chr19	18414473	18493918	43158	INTRON1	18450613	18450908	14.3794	3.94	0
REFSEQ	NM_006532	ELL	chr19	18414473	18493918	18680	INTRON1	18475042	18475435	11.1952	4.20333	0
REFSEQ	NM_012181	FKBP8	chr19	18503567	18515383	10808	EXON8	18504354	18504796	17.6849	3.955	0
REFSEQ	NM_024069	MGC2749	chr19	18529603	18541184	3972	INTRON1	18533379	18533772	13.0398	4.05333	0
EST	BP212026		chr19	18545101	18998852	394406	INTRON4	18939227	18939788	17.4397	4.075	0
REFSEQ	NM_012109	C19orf4	chr19	18584711	18592822	1478	INTRON3	18585993	18586386	11.1952	4.47333	0
REFSEQ	NM_015321	CRTC1	chr19	18655503	18749757	1481	INTRON1	18656843	18657125	17.7279	4.2	0
REFSEQ	NM_002911	UPF1	chr19	18803743	18840038	2753	INTRON1	18806271	18806721	21.1995	3.8975	0
REFSEQ	NM_199444	COPE	chr19	18871323	18891199	-141	PROMO	18891070	18891610	29.7954	5.33667	0
REFSEQ	NM_001017392	SFRS14	chr19	18964176	19005308	23652	INTRON5	18981411	18981902	21.7298	4.626	0
REFSEQ	NM_001017392	SFRS14	chr19	18964176	19005308	723	INTRON1	19004413	19004757	12.7669	4.51	0
REFSEQ	NM_178526	MGC26694	chr19	19035807	19084697	51472		19087134	19087425	31.1437	3.9825	0
REFSEQ	NM_017814	FLJ20422	chr19	19091430	19110267	-157	PROMO	19110101	19110748	34.3627	4.77571	0
REFSEQ	NM_005919	MEF2B	chr19	19117378	19163933	33	EXON1	19163674	19164127	12.7242	3.66667	100
REFSEQ	NM_004386	CSPG3	chr19	19183781	19224060	1359	INTRON1	19184895	19185386	22.361	4.302	0
REFSEQ	NM_172231	SF4	chr19	19248322	19292307	-64	PROMO	19292077	19292666	44.7944	5.67375	83.3616
REFSEQ	NM_015329	KIAA0892	chr19	19316782	19330562	2379	EXON2	19319014	19319309	10.7952	3.62333	0
EST	C18168		chr19	19344529	19344802	1615		19342991	19343384	36.6321	4.37	0
REFSEQ	NM_015965	NDUFA13	chr19	19487595	19500007	330	EXON1	19487557	19488293	29.1484	4.7775	0
REFSEQ	NM_198537	FLJ44968	chr19	19500719	19509393	3715	INTRON2	19504287	19504582	10.7952	3.96333	0
REFSEQ	NM_025245	PBX4	chr19	19533523	19590439	23084	INTRON2	19567098	19567613	26.4069	4.442	0
REFSEQ	NM_020410	ATP13A1	chr19	19617011	19633925	12650	INTRON19	19621103	19621447	30.0444	4.52	0
REFSEQ	NM_020410	ATP13A1	chr19	19617011	19633925	10629	INTRON17	19622977	19623615	41.5813	4.8925	0
REFSEQ	NM_033204	ZNF101	chr19	19640662	19652138	10276	INTRON3	19650777	19651099	13.5728	3.82333	0
REFSEQ	NM_021030	ZNF14	chr19	19682281	19704921	429	INTRON1	19703894	19705091	16.8709	3.95333	0
GENBANK	BC034236		chr19	19728182	19748187	-12	PROMO	19747929	19748469	24.0091	4.534	81.8519
EST	DB451084		chr19	22879782	22880257	-4161	PROMO	22884253	22884583	29.8209	4.435	0
GENBANK	AK095009		chr19	32976771	32979172	46	EXON1	32976204	32977430	51.8848	6.69882	76.0196
EST	DA304230		chr19	32976777	33083604	33762	INTRON5	33010392	33010687	14.9395	4.05	0
EST	BX116118		chr19	33085342	33139334	22711	INTRON1	33107810	33108297	19.9491	4.19	0
EST	AL043499		chr19	33092047	33092335	2586		33094460	33094807	11.8012	3.59	0
EST	AA486834		chr19	33225282	33225668	-1059	PROMO	33226555	33226899	12.6058	3.83	0
OUT	OUT	OUT	chr19	33397589	33397937	-4000	OUT	33397589	33397937	15.1033	3.85333	0
EST	AI673060		chr19	33483470	33483933	-3942	PROMO	33479406	33479650	55.4955	4.414	0
EST	AI610326		chr19	33493727	33868376	283429	INTRON3	33584678	33585216	14.6549	3.845	0
EST	AI610326		chr19	33493727	33868376	281346	INTRON3	33586856	33587204	26.6358	4.355	100
EST	AW827232		chr19	33507896	33508160	-965	PROMO	33506782	33507080	14.9395	3.77	0
GENBANK	BC068609		chr19	33618134	33910427	257465	INTRON5	33652790	33653134	28.7729	4.265	0
GENBANK	BC068609		chr19	33618134	33910427	255303	INTRON5	33654902	33655347	21.2873	3.8975	0
GENBANK	BC068609		chr19	33618134	33910427	251730	INTRON5	33658626	33658769	33.7053	4.76	0
GENBANK	BC068609		chr19	33618134	33910427	244742	INTRON5	33665442	33665928	18.5623	4.26	0
GENBANK	BC068609		chr19	33618134	33910427	40836	INTRON5	33869424	33869758	25.7161	4.2475	86.5269
GENBANK	BC038202		chr19	33674612	33815475	142836		33672392	33672887	23.3237	4.396	0
GENBANK	BC038202		chr19	33674612	33815475	129513	INTRON1	33685815	33686109	28.0272	4.5125	0
GENBANK	BC038202		chr19	33674612	33815475	127359	INTRON1	33687880	33688352	29.0256	4.2	0
OUT	OUT	OUT	chr19	34016333	34016727	-4000	OUT	34016333	34016727	19.8808	4.245	0
EST	AA508085		chr19	34204890	34205111	4091		34208803	34209159	21.0936	4.3825	0
OUT	OUT	OUT	chr19	34267127	34267569	-4000	OUT	34267127	34267569	17.182	4.335	0
OUT	OUT	OUT	chr19	34375814	34376417	-4000	OUT	34375814	34376417	43.0496	5.09143	0
OUT	OUT	OUT	chr19	34456354	34456678	-4000	OUT	34456354	34456678	16.6066	3.8475	0
GENBANK	AK094793		chr19	34469757	34708499	211271	INTRON9	34497106	34497351	13.5465	3.68	0
GENBANK	AK094793		chr19	34469757	34708499	157421	INTRON9	34550929	34551227	14.9395	3.72667	0
GENBANK	AK094793		chr19	34469757	34708499	145776	INTRON9	34562494	34562952	18.4735	4.185	0
GENBANK	AK094793		chr19	34469757	34708499	77914	INTRON1	34630364	34630806	18.1821	3.9075	0
EST	AV727085		chr19	34746807	34747291	865		34747474	34747871	33.4758	4.6	0
REFSEQ	NM_006627	POP4	chr19	34789040	34798546	-203	PROMO	34788641	34789034	27.9651	4.688	0
REFSEQ	NM_024310	PLEKHF1	chr19	34847802	34858204	8044	INTRON1	34855685	34856007	20.0006	4.26667	100
REFSEQ	NM_001031726	C19orf12	chr19	34881634	34897803	17173		34880483	34880778	28.0513	3.9025	0
EST	AW073018		chr19	35028715	35028840	-300	PROMO	35028072	35028759	54.4116	5.595	0
EST	DW428532		chr19	35288736	35288996	3239		35291803	35292148	11.9236	4.08333	0
OUT	OUT	OUT	chr19	35337133	35337594	-4000	OUT	35337133	35337594	20.9714	3.8725	0
EST	BU739757		chr19	35411214	35483416	-341	PROMO	35483549	35483965	15.7415	3.69667	0
EST	BF361951		chr19	35411376	35466901	13634	INTRON2	35424737	35425284	21.5619	4.536	0
EST	AF000269		chr19	35439738	35440395	2832		35437342	35437784	17.0611	3.60333	0
EST	BF361923		chr19	35467283	35467697	-683	PROMO	35468015	35468746	16.9521	4.588	0
EST	BU659179		chr19	35475110	35475581	-1173	PROMO	35476469	35477040	23.4139	4.31	0
EST	M78560		chr19	35531156	35531526	374		35530983	35531321	21.2548	4.2575	0
REFSEQ	NM_014717	ZNF536	chr19	35555167	35740805	47771	INTRON1	35602768	35603108	12.6276	3.56333	0
REFSEQ	NM_014717	ZNF536	chr19	35555167	35740805	69303	INTRON1	35624324	35624617	20.6281	4.1625	0
REFSEQ	NM_014717	ZNF536	chr19	35555167	35740805	103475	INTRON2	35658395	35658890	23.5494	4.404	0
REFSEQ	NM_014717	ZNF536	chr19	35555167	35740805	176672	EXON4	35731594	35732085	23.4366	4.59	0
REFSEQ	NM_014717	ZNF536	chr19	35555167	35740805	186834		35741526	35742477	50.7421	6.08615	0
EST	AA515497		chr19	35717691	35893909	79117	INTRON1	35814615	35814970	14.5475	4.06667	0
EST	BF364784		chr19	35800843	35801012	-1194	PROMO	35802063	35802350	18.1039	4.11	0
EST	BF918790		chr19	35839894	35840328	-695	PROMO	35839027	35839372	13.0419	3.82	0
EST	BP398378		chr19	35891351	35891851	659		35891773	35892248	18.7519	3.86	0
OUT	OUT	OUT	chr19	35901795	35902203	-4000	OUT	35901795	35902203	14.8725	3.73667	0
OUT	OUT	OUT	chr19	35971550	35972077	-4000	OUT	35971550	35972077	26.3792	4.202	0
EST	CD245681		chr19	36048436	36049203	-4093	PROMO	36044073	36044613	29.7954	4.99333	0
EST	DB325091		chr19	36056592	36057126	-3959	PROMO	36060815	36061355	24.437	4.64	0
OUT	OUT	OUT	chr19	36257956	36258616	-4000	OUT	36257956	36258616	17.2624	4.24	0
OUT	OUT	OUT	chr19	36275182	36275481	-4000	OUT	36275182	36275481	11.7355	4.11	0
EST	AA781336		chr19	36401622	36402103	-1000	PROMO	36402910	36403297	27.2097	3.89	0
EST	AA781336		chr19	36401622	36402103	-2064	PROMO	36403925	36404410	16.7244	4.135	0
REFSEQ	NM_020856	TSHZ3	chr19	36457690	36532030	76208		36455508	36456137	30.7215	4.58429	0
REFSEQ	NM_020856	TSHZ3	chr19	36457690	36532030	55383	INTRON1	36476430	36476865	18.4735	3.9475	0
REFSEQ	NM_020856	TSHZ3	chr19	36457690	36532030	44267	INTRON1	36487596	36487931	12.0159	3.75	0
REFSEQ	NM_020856	TSHZ3	chr19	36457690	36532030	1039	INTRON1	36530785	36531198	22.1271	4.0575	0
EST	DB310011		chr19	36602674	36603941	890	INTRON1	36602830	36603272	17.182	4.13	0
OUT	OUT	OUT	chr19	36675076	36675610	-4000	OUT	36675076	36675610	38.9155	4.94857	0
OUT	OUT	OUT	chr19	36686739	36687419	-4000	OUT	36686739	36687419	15.2694	3.94	0
OUT	OUT	OUT	chr19	36688301	36688645	-4000	OUT	36688301	36688645	23.6455	4.1575	0
OUT	OUT	OUT	chr19	36698027	36698454	-4000	OUT	36698027	36698454	36.1683	4.478	0
OUT	OUT	OUT	chr19	36755758	36756250	-4000	OUT	36755758	36756250	24.9561	4.492	0
OUT	OUT	OUT	chr19	36785694	36786283	-4000	OUT	36785694	36786283	24.3283	4.48667	0
OUT	OUT	OUT	chr19	36828023	36828359	-4000	OUT	36828023	36828359	14.8223	3.84667	0
OUT	OUT	OUT	chr19	36834452	36834817	-4000	OUT	36834452	36834817	20.7722	4.06	0
OUT	OUT	OUT	chr19	36859032	36859367	-4000	OUT	36859032	36859367	15.5685	3.82667	0
OUT	OUT	OUT	chr19	36871745	36872400	-4000	OUT	36871745	36872400	38.3971	4.79	0
OUT	OUT	OUT	chr19	36877005	36877653	-4000	OUT	36877005	36877653	34.879	5.09429	0
EST	BG900274		chr19	36907908	36908204	-1711	PROMO	36909672	36910159	18.5955	4.475	59.3429
EST	CA390047		chr19	37121067	37121252	457		37121404	37121644	13.5465	4.22667	0
EST	DB339005		chr19	37148387	37149715	-2933	PROMO	37145210	37145698	26.5325	4.404	0
EST	AI215969		chr19	37158874	37159279	1313		37159996	37160379	18.0532	4.2525	0
EST	BX492317		chr19	37197859	37198440	267	EXON1	37197818	37198434	46.442	5.14125	0
GENBANK	AK097493		chr19	37208607	37230519	17185	INTRON4	37225621	37225963	16.0492	3.74667	0
GENBANK	AK097493		chr19	37208607	37230519	18442	INTRON4	37226684	37227414	22.5174	4.78714	0
EST	R79258		chr19	37497770	37498200	-3479	PROMO	37501477	37501881	18.8413	4.335	0
REFSEQ	NM_014910	ZNF507	chr19	37528392	37570411	9742	INTRON2	37537872	37538397	24.0457	4.0125	0
OUT	OUT	OUT	chr19	37722089	37722286	-4000	OUT	37722089	37722286	44.6072	3.8525	0
REFSEQ	NM_033103	RHPN2	chr19	38161338	38247634	25601	INTRON2	38221791	38222275	27.4355	4.686	0
REFSEQ	NM_018025	GPATC1	chr19	38263625	38313158	12068	INTRON3	38275237	38276149	14.3808	3.81	0
REFSEQ	NM_173479	LOC126248	chr19	38314837	38358541	24201	INTRON6	38338818	38339258	12.1639	3.55	0
REFSEQ	NM_173479	LOC126248	chr19	38314837	38358541	28311	INTRON7	38343001	38343296	31.1437	4.1925	100
EST	DB298769		chr19	38363576	38364141	-229	PROMO	38364151	38364589	14.5963	3.76667	0
OUT	OUT	OUT	chr19	38442132	38442641	-4000	OUT	38442132	38442641	20.0171	4.3725	0
OUT	OUT	OUT	chr19	38443316	38444297	-4000	OUT	38443316	38444297	27.0445	5.33667	100
OUT	OUT	OUT	chr19	38475911	38477023	-4000	OUT	38475911	38477023	45.7073	5.95154	48.5612
REFSEQ	NM_004364	CEBPA	chr19	38482775	38485160	2017	EXON1	38482904	38483382	24.2536	5.078	0
REFSEQ	NM_000285	PEPD	chr19	38569698	38704522	92693	INTRON9	38611505	38612153	9.88658	3.8	0
REFSEQ	NM_000285	PEPD	chr19	38569698	38704522	57093	INTRON7	38647184	38647675	38.2202	5.215	0
REFSEQ	NM_000285	PEPD	chr19	38569698	38704522	27673	INTRON4	38676653	38677046	32.3171	4.404	0
REFSEQ	NM_000285	PEPD	chr19	38569698	38704522	18141	INTRON3	38686058	38686705	31.1274	4.77571	0
OUT	OUT	OUT	chr19	38729835	38730179	-4000	OUT	38729835	38730179	14.5475	3.96333	0
OUT	OUT	OUT	chr19	38760129	38760370	-4000	OUT	38760129	38760370	13.7722	4.18667	0
GENBANK	AB047801		chr19	38804856	38956253	6309	INTRON1	38810944	38811386	47.3572	4.8	0
REFSEQ	NM_022467	CHST8	chr19	38867273	38956253	44485	INTRON2	38911611	38911906	14.9395	3.94	0
EST	AA489762		chr19	39070259	39070687	-3847	PROMO	39074387	39074682	13.8654	3.84	0
REFSEQ	NM_015578	LSM14A	chr19	39355310	39412048	46120	INTRON6	39401270	39401591	20.1652	4.4	0
REFSEQ	NM_015578	LSM14A	chr19	39355310	39412048	973	INTRON1	39356025	39356541	29.0091	4.55667	57.1705
GENBANK	BX648432		chr19	39437330	39538311	15505	INTRON1	39452614	39453056	38.5451	4.995	100
REFSEQ	NM_000175	GPI	chr19	39547908	39583076	34844	EXON18	39582531	39582973	14.702	3.99667	0
REFSEQ	NM_005499	UBA2	chr19	39611107	39652637	33272	INTRON14	39644138	39644621	20.1937	4.406	0
REFSEQ	NM_001080436	WTIP	chr19	39664719	39683925	16116	INTRON7	39680688	39680983	14.9395	4.42333	0
REFSEQ	NM_001025591	LOC284402	chr19	39776185	39777330	2285		39774751	39775340	28.9263	4.70833	0
GENBANK	BC114619		chr19	39828128	39829583	1268	EXON2	39829100	39829692	35.2019	5.37714	0
REFSEQ	NM_018443	ZNF302	chr19	39860406	39869142	11759		39872044	39872286	15.8778	4.16	0
REFSEQ	NM_018443	ZNF302	chr19	39860406	39869142	-528	PROMO	39859552	39860204	49.7046	5.52222	78.5276
REFSEQ	NM_001029997	ZNF181	chr19	39916938	39925612	-270	PROMO	39916349	39916987	39.7641	5.60625	76.6458
GENBANK	G43303		chr19	39920418	40314814	256992	INTRON1	40057652	40057993	10.9952	4.24	0
GENBANK	G43303		chr19	39920418	40314814	146191	INTRON1	40168424	40168822	23.1942	4.255	100
REFSEQ	NM_001007248	ZNF599	chr19	39940818	39955960	-119	PROMO	39955931	39956228	14.9395	3.81667	0
REFSEQ	NM_001007247	ZNF599	chr19	39940821	39955949	13676	EXON5	39942056	39942490	12.0415	3.65333	0
REFSEQ	NM_175872	FLJ38451	chr19	40139097	40143044	-1568	PROMO	40144278	40144946	18.3169	4.585	14.8204
REFSEQ	NM_175872	FLJ38451	chr19	40139097	40143044	1969	EXON2	40140775	40141375	29.5405	4.89833	100
GENBANK	AK097215		chr19	40177527	40209215	97	INTRON1	40177428	40177821	11.1952	4.13667	0
REFSEQ	NM_021910	FXYD3	chr19	40298638	40307067	-1189	PROMO	40297159	40297739	28.4857	4.85667	0
REFSEQ	NM_144779	FXYD5	chr19	40337466	40352625	69	EXON1	40336793	40338277	29.4602	5.7925	96.6981
EST	DB042625		chr19	40396577	40397041	315	EXON1	40396671	40397113	37.7678	4.87333	100
GENBANK	AB209170		chr19	40474914	40530102	26927	INTRON11	40501646	40502036	39.7465	4.71833	0
EST	DA962996		chr19	40616714	40617384	-2202	PROMO	40619367	40619805	26.9418	4.356	77.1689
EST	T03155		chr19	40642154	40642695	-2726	PROMO	40645346	40645497	33.7053	3.98333	100
OUT	OUT	OUT	chr19	40659146	40659539	-4000	OUT	40659146	40659539	33.4758	4.404	0
REFSEQ	NM_207392	UNQ467	chr19	40670069	40673196	-1756	PROMO	40674780	40675124	10.9952	3.89667	0
REFSEQ	NM_014364	GAPDHS	chr19	40716153	40728061	447	INTRON1	40716428	40716772	22.7961	4.355	0
REFSEQ	NM_032635	NIFIE14	chr19	40728384	40730268	3721		40731837	40732373	28.2077	4.682	0
REFSEQ	NM_024321	MGC10433	chr19	40811819	40820426	2379	INTRON4	40814023	40814373	12.6058	4.42	0
REFSEQ	NM_014209	ETV2	chr19	40824498	40827613	-1893	PROMO	40822413	40822797	39.7465	5.06667	0
REFSEQ	NM_172341	PSENEN	chr19	40928333	40929743	-9	PROMO	40928127	40928522	11.3363	3.77	0
REFSEQ	NM_019104	F25965	chr19	40931351	40937259	-220	PROMO	40930936	40931326	37.1119	4.89167	0
REFSEQ	NM_144617	HSPB6	chr19	40937309	40939770	3656		40935918	40936311	11.1952	4.16	0
REFSEQ	NM_144617	HSPB6	chr19	40937309	40939770	2529		40937045	40937438	16.7754	4.41	0
REFSEQ	NM_001039887	LOC148137	chr19	40940883	40951917	199	INTRON1	40940788	40941377	59.2563	5.31889	0
REFSEQ	NM_199180	KIRREL2	chr19	41039663	41049876	314	INTRON1	41039533	41040421	16.2642	4.492	0
REFSEQ	NM_005166	APLP1	chr19	41051240	41062538	11568		41062563	41063054	27.7267	4.456	0
REFSEQ	NM_139239	TA-NFKBH	chr19	41070982	41083392	1593	INTRON1	41081602	41081996	31.0261	4.448	75.1269
REFSEQ	NM_014266	HCST	chr19	41085221	41087013	1944		41086814	41087516	40.6261	4.95375	91.7379
REFSEQ	NM_014266	HCST	chr19	41085221	41087013	130	EXON1	41085204	41085499	21.5247	4.6025	100
REFSEQ	NM_198125	TYROBP	chr19	41087145	41091026	-53	PROMO	41090883	41091276	14.3035	3.89	0
REFSEQ	NM_198125	TYROBP	chr19	41087145	41091026	-1152	PROMO	41091958	41092398	36.2512	4.81333	100
EST	DA526362		chr19	41118099	41119534	-3561	PROMO	41114267	41114810	40.5455	5	0
REFSEQ	NM_001281	CKAP1	chr19	41297727	41308689	13036		41310616	41310911	10.7952	4.01667	100
REFSEQ	NM_001042474	ZNF565	chr19	41365027	41397826	59	EXON1	41397252	41398283	65.3729	7.03188	52.3763
GENBANK	AK057290		chr19	41365035	41428999	969	INTRON2	41427617	41428443	28.3486	5.26875	53.5109
GENBANK	AK022329		chr19	41376182	41746164	341570	INTRON1	41717575	41717929	14.8021	3.78	0
REFSEQ	NM_032838	ZNF566	chr19	41630417	41672177	-180	PROMO	41671592	41673123	47.5934	6.99389	70.4768
REFSEQ	NM_001012756	ZFP260	chr19	41693433	41711010	-534	PROMO	41710980	41712108	63.9248	6.95059	100
GENBANK	BC057245		chr19	41761356	42021121	46294	INTRON6	41974655	41974999	10.9952	3.73667	0
GENBANK	AK094618		chr19	41762996	41788004	11412	INTRON1	41776230	41776955	30.9658	4.73571	0
REFSEQ	NM_152603	ZNF567	chr19	41872141	41904063	-2129	PROMO	41869669	41870356	35.825	5.04375	71.4702
GENBANK	CR627133		chr19	41926226	41932009	671	EXON1	41931070	41931606	32.3604	4.465	0
GENBANK	AK092138		chr19	41955896	41959818	73	EXON1	41955517	41956421	65.5307	6.32643	0
REFSEQ	NM_003419	ZNF345	chr19	42033106	42062308	668	INTRON1	42033403	42034145	61.152	6.05833	0
GENBANK	AL832834		chr19	42173794	42181434	10026		42183660	42183980	17.463	3.70667	0
REFSEQ	NM_144689	ZNF420	chr19	42261221	42312489	49870	EXON5	42310639	42311543	28.6464	5.07222	0
REFSEQ	NM_144689	ZNF420	chr19	42261221	42312489	133	INTRON1	42261133	42261576	17.182	4.0825	66.5914
REFSEQ	NM_199126	ZNF585A	chr19	42332840	42355173	21434	EXON6	42333594	42333884	17.245	3.82333	0
REFSEQ	NM_152279	ZNF585B	chr19	42367563	42393291	27744		42365328	42365767	15.654	4.24	0
REFSEQ	NM_152279	ZNF585B	chr19	42367563	42393291	122	INTRON1	42392879	42393459	29.3035	4.9	0
GENBANK	AK122892		chr19	42401024	42426663	-106	PROMO	42400426	42401410	73.6331	7.25882	100
GENBANK	AK091585		chr19	42553907	42575806	-2	PROMO	42553396	42554415	34.7594	5.64111	38.5672
REFSEQ	NM_001013659	LOC390927	chr19	42689680	42726073	1148	INTRON1	42690574	42691082	17.5798	4.26	0
REFSEQ	NM_001013659	LOC390927	chr19	42689680	42726073	24725	INTRON5	42714212	42714599	16.183	4.38	0
REFSEQ	NM_152606	ZNF540	chr19	42734147	42796834	-2921	PROMO	42730982	42731470	23.4366	4.512	0
REFSEQ	NM_152606	ZNF540	chr19	42734147	42796834	-1889	PROMO	42732062	42732455	18.7002	4.365	0
REFSEQ	NM_152606	ZNF540	chr19	42734147	42796834	13447	INTRON1	42747349	42747839	24.0985	4.192	0
REFSEQ	NM_152360	ZNF573	chr19	42921042	42962040	32	INTRON1	42961787	42962229	17.182	4.6425	100
GENBANK	BC042630		chr19	43006205	43037676	9071	INTRON2	43028393	43028818	16.0607	4.1	0
GENBANK	AY026504		chr19	43072523	43089093	18281		43069660	43071964	61.7061	8.7484	0
REFSEQ	NM_015073	SIPA1L3	chr19	43089707	43390846	2	EXON1	43089488	43089930	10.8395	3.76667	0
REFSEQ	NM_015073	SIPA1L3	chr19	43089707	43390846	148659	INTRON2	43238145	43238587	28.1958	4.774	0
REFSEQ	NM_015073	SIPA1L3	chr19	43089707	43390846	142131	INTRON2	43231568	43232109	26.8442	4.63	100
REFSEQ	NM_004647	DPF1	chr19	43394196	43406628	10085	INTRON8	43396347	43396740	11.1952	3.83667	0
REFSEQ	NM_001039673	YIF1B	chr19	43487583	43498446	-1287	PROMO	43499454	43500012	46.182	4.83429	100
REFSEQ	NM_170604	RASGRP4	chr19	43592319	43608785	4128	INTRON1	43604412	43604903	12.6827	3.65	0
REFSEQ	NM_000540	RYR1	chr19	43616179	43770043	26297	INTRON19	43641984	43642968	64.2502	7.03067	0
REFSEQ	NM_000540	RYR1	chr19	43616179	43770043	129374	INTRON90	43745406	43745701	14.9395	4.25	0
REFSEQ	NM_000540	RYR1	chr19	43616179	43770043	89531	EXON69	43705538	43705882	23.6455	4.2025	100
REFSEQ	NM_007181	MAP4K1	chr19	43770120	43800483	-199	PROMO	43800535	43800830	10.7952	3.97667	0
REFSEQ	NM_004924	ACTN4	chr19	43830166	43913010	3701	INTRON1	43833659	43834075	14.4445	3.97667	0
REFSEQ	NM_004924	ACTN4	chr19	43830166	43913010	17095	INTRON1	43847016	43847507	20.058	4.21	0
REFSEQ	NM_004924	ACTN4	chr19	43830166	43913010	21990	INTRON1	43851911	43852401	23.4366	4.336	90
REFSEQ	NM_004924	ACTN4	chr19	43830166	43913010	565	INTRON1	43830486	43830977	21.3983	4.296	100
REFSEQ	NM_004924	ACTN4	chr19	43830166	43913010	35883	INTRON1	43865579	43866519	42.2133	5.86	100
REFSEQ	NM_004924	ACTN4	chr19	43830166	43913010	46033	INTRON1	43875684	43876714	55.179	6.39786	100
REFSEQ	NM_001533	HNRPL	chr19	44018868	44032457	4324	EXON4	44027891	44028376	17.6623	4.0825	0
REFSEQ	NM_001533	HNRPL	chr19	44018868	44032457	929	INTRON1	44031331	44031726	20.0313	4.2625	100
REFSEQ	NM_198445	FLJ45909	chr19	44050313	44060734	6410	EXON5	44054152	44054496	23.8067	4.1525	0
REFSEQ	NM_030593	SIRT2	chr19	44061039	44082193	17	EXON1	44081833	44082520	45.6912	5.88444	100
REFSEQ	NM_148169	FBXO17	chr19	44123881	44135167	7186	INTRON4	44127589	44128374	35.567	4.93333	0
REFSEQ	NM_001004318	FLJ16165	chr19	44266784	44293318	328	INTRON1	44266916	44267309	13.8834	4.08667	0
REFSEQ	NM_001080468	SYCN	chr19	44385304	44386746	984	INTRON1	44385492	44386032	29.384	4.97833	0
EST	BX444908		chr19	44497014	44503338	-935	PROMO	44504028	44504519	23.4366	4.336	0
REFSEQ	NM_004877	GMFG	chr19	44510841	44518011	9468		44508371	44508715	13.1033	3.85	0
REFSEQ	NM_018028	SAMD4B	chr19	44524947	44567375	3421	INTRON1	44528199	44528537	12.2434	3.63667	0
REFSEQ	NM_018028	SAMD4B	chr19	44524947	44567375	34134	INTRON8	44558365	44559798	18.982	5.00125	0
REFSEQ	NM_018028	SAMD4B	chr19	44524947	44567375	-710	PROMO	44523894	44524581	51.8812	5.249	50.0728
REFSEQ	NM_003407	ZFP36	chr19	44589326	44591885	175	INTRON1	44589280	44589722	25.6804	4.532	66.7421
REFSEQ	NM_001020	RPS16	chr19	44615688	44618458	437	INTRON2	44617800	44618242	25.4259	4.24	0
REFSEQ	NM_003169	SUPT5H	chr19	44628163	44659146	-167	PROMO	44627702	44628291	41.8544	5.1625	100
OUT	OUT	OUT	chr19	44735541	44735983	-4000	OUT	44735541	44735983	17.5643	3.9675	0
GENBANK	BC118595		chr19	44861872	44867731	6895		44868564	44868970	11.2018	3.65333	0
REFSEQ	NM_006484	DYRK1B	chr19	45007830	45016681	-3182	PROMO	45019690	45020036	20.2847	4.0325	0
REFSEQ	NM_001436	FBL	chr19	45016937	45028813	429	INTRON1	45028139	45028630	22.8136	4.628	0
REFSEQ	NM_003890	FCGBP	chr19	45045810	45132373	16310	EXON4	45115744	45116382	33.4569	4.88714	0
GENBANK	CR614413		chr19	45140402	45141474	1960		45139321	45139707	18.6563	3.61667	0
REFSEQ	NM_153001	PSMC4	chr19	45168912	45179191	8948	EXON8	45177615	45178106	23.3237	4.296	0
REFSEQ	NM_153001	PSMC4	chr19	45168912	45179191	231	INTRON1	45168847	45169439	35.2019	4.76	0.675676
REFSEQ	NM_178544	ZNF546	chr19	45194868	45215354	16844	EXON7	45211481	45211943	14.925	3.61667	0
GENBANK	BC043274		chr19	45288502	45292151	-793	PROMO	45287400	45288019	17.182	4.0025	75.6058
REFSEQ	NM_024877	FLJ13265	chr19	45419961	45424404	601	INTRON1	45423616	45423990	32.4869	4.602	0
REFSEQ	NM_001626	AKT2	chr19	45428063	45483105	52723	EXON14	45430186	45430579	11.1952	4.19	0
REFSEQ	NM_178830	FLJ36888	chr19	45518812	45546133	407	INTRON1	45545393	45546060	27.4731	4.22	0
REFSEQ	NM_203344	SERTAD3	chr19	45638590	45642122	576	INTRON1	45641056	45642037	60.9482	7.07786	0
REFSEQ	NM_000713	BLVRB	chr19	45645540	45663517	24	EXON1	45662733	45664253	25.2221	5.47636	15.9868
REFSEQ	NM_025213	SPTBN4	chr19	45728234	45758497	-1503	PROMO	45726608	45726854	13.5465	3.79	0
REFSEQ	NM_001042545	LTBP4	chr19	45799116	45827565	2192	INTRON1	45801040	45801577	27.4338	4.425	81.378
REFSEQ	NM_001042545	LTBP4	chr19	45799116	45827565	8997	INTRON11	45807868	45808359	23.6355	4.244	100
REFSEQ	NM_004756	NUMBL	chr19	45863653	45888396	19883	INTRON8	45868341	45868685	13.0027	4	0
REFSEQ	NM_004756	NUMBL	chr19	45863653	45888396	26993		45861133	45861673	50.1135	5.41625	63.7037
REFSEQ	NM_024876	ADCK4	chr19	45889273	45914440	1848	INTRON1	45912322	45912862	29.384	5.21333	0
REFSEQ	NM_025194	ITPKC	chr19	45914847	45938603	1611	INTRON1	45916237	45916680	17.182	4.0975	0
REFSEQ	NM_198476	C19orf54	chr19	45938600	45948248	163	EXON1	45947816	45948355	23.3337	4.655	0
GENBANK	M29873		chr19	46122011	46148403	17698	INTRON5	46139473	46139945	19.8874	4.65	0
GENBANK	U22030		chr19	46222008	46225828	97	EXON2	46225458	46226004	25.4836	4.42167	0
REFSEQ	NM_021913	AXL	chr19	46416662	46459510	-246	PROMO	46416235	46416597	24.5019	3.86	0
REFSEQ	NM_007040	HNRPUL1	chr19	46462075	46505435	-470	PROMO	46461056	46462155	32.2841	5.50091	33.485
REFSEQ	NM_052848	MGC20255	chr19	46507933	46522627	17019		46524673	46525232	22.4174	4.482	60.8229
REFSEQ	NM_052848	MGC20255	chr19	46507933	46522627	389	INTRON1	46508000	46508645	32.374	5.38143	100
REFSEQ	NM_030578	MGC4093	chr19	46552165	46561877	-98	PROMO	46561730	46562221	11.5952	3.87667	0
REFSEQ	NM_018035	FLJ10241	chr19	46629063	46637650	69	INTRON1	46637336	46637827	31.5389	4.52833	90.0204
GENBANK	AK123333		chr19	46733384	46735102	-3681	PROMO	46728960	46730446	40.5936	5.59667	0
GENBANK	AX775927		chr19	46747471	46748680	123	EXON1	46747420	46747769	42.8349	4.484	0
GENBANK	AX775927		chr19	46747471	46748680	-2703	PROMO	46744493	46745044	25.6458	4.486	100
GENBANK	CR614590		chr19	46762872	46785003	1229	INTRON1	46763888	46764315	13.7656	3.57667	0
REFSEQ	NM_001817	CEACAM4	chr19	46817183	46825282	3035	INTRON2	46822121	46822374	13.5465	3.76	0
REFSEQ	NM_002483	CEACAM6	chr19	46951340	46967953	-3231	PROMO	46947864	46948355	22.4738	4.152	0
EST	DB224708		chr19	46953645	46982641	1452	INTRON1	46980684	46981694	20.8429	4.70143	37.1287
REFSEQ	NM_001022	RPS19	chr19	47055827	47067322	851	INTRON1	47056408	47056948	29.6674	5.15333	0
REFSEQ	NM_199002	ARHGEF1	chr19	47080285	47103440	2807	INTRON1	47082965	47083219	15.5397	4.04	0
REFSEQ	NM_006423	RABAC1	chr19	47152677	47155311	-142	PROMO	47155249	47155657	15.1926	4.36	0
REFSEQ	NM_152296	ATP1A3	chr19	47162575	47190222	8006	EXON5	47182020	47182413	28.9919	4.732	0
REFSEQ	NM_002088	GRIK5	chr19	47194312	47261797	48201	INTRON14	47213196	47213996	16.0002	3.91	0
REFSEQ	NM_002088	GRIK5	chr19	47194312	47261797	42954	INTRON11	47218573	47219113	26.7703	4.33	0
REFSEQ	NM_002088	GRIK5	chr19	47194312	47261797	8813	INTRON5	47252763	47253205	17.8103	4.08	0
REFSEQ	NM_022752	ZNF574	chr19	47266357	47277541	6361	INTRON1	47272534	47272902	13.5015	3.80667	0
REFSEQ	NM_022752	ZNF574	chr19	47266357	47277541	7689	INTRON1	47273678	47274414	49.6985	5.683	0
REFSEQ	NM_002698	POU2F2	chr19	47284512	47328470	23753	INTRON5	47304594	47304840	32.6699	4.045	0
GENBANK	AK024119		chr19	47348560	47353515	3756	EXON2	47352095	47352537	17.182	4.0375	0
EST	F08559		chr19	47361777	47362069	2618		47364052	47364739	39.5238	4.7025	0
EST	BF379204		chr19	47367980	47368237	-1856	PROMO	47369850	47370337	22.361	4.246	0
EST	BE043703		chr19	47372320	47372464	-1617	PROMO	47373958	47374204	19.3602	4.34667	0
REFSEQ	NM_133328	DEDD2	chr19	47394591	47413653	2003	INTRON2	47411478	47411822	15.9896	4.12667	0
REFSEQ	NM_133328	DEDD2	chr19	47394591	47413653	20214		47393046	47393833	33.2705	4.74857	56.4168
REFSEQ	NM_133328	DEDD2	chr19	47394591	47413653	18396	EXON5	47395061	47395454	11.1952	3.69667	100
REFSEQ	NM_133328	DEDD2	chr19	47394591	47413653	15344	INTRON4	47398186	47398432	13.7722	3.93333	100
REFSEQ	NM_019884	GSK3A	chr19	47426177	47438576	-549	PROMO	47438535	47439715	69.2698	7.76167	83.1356
REFSEQ	NM_019884	GSK3A	chr19	47426177	47438576	-2117	PROMO	47440375	47441012	66.2753	6.30364	100
EST	BI029245		chr19	47467925	47470002	-1415	PROMO	47466265	47466756	21.2561	4.754	90.0204
REFSEQ	NM_173633	TMEM145	chr19	47509316	47521054	4461	EXON12	47513605	47513949	15.071	3.81667	0
GENBANK	BC070041		chr19	47597498	47623418	30382		47592574	47593499	14.0488	3.9125	0
REFSEQ	NM_005357	LIPE	chr19	47597506	47623418	19383	EXON4	47603773	47604298	27.368	4.46833	0
GENBANK	BC037865		chr19	47620260	47721858	26255	INTRON1	47646339	47646691	34.3619	4.72	0
GENBANK	BC037865		chr19	47620260	47721858	73959	INTRON2	47693650	47694789	14.1341	4.355	0
REFSEQ	NM_001031850	PSG6	chr19	48098079	48113883	-1994	PROMO	48115705	48116049	21.4749	3.8525	0
REFSEQ	NM_006297	XRCC1	chr19	48739303	48771555	28831	INTRON11	48742577	48742872	13.2547	4.07	0
REFSEQ	NM_006297	XRCC1	chr19	48739303	48771555	413	INTRON1	48770872	48771412	41.0242	5.00714	0
REFSEQ	NM_182498	C19orf37	chr19	48803216	48815846	673	INTRON1	48814805	48815541	35.1094	5	0
REFSEQ	NM_145296	IGSF4C	chr19	48818361	48835831	12007	INTRON1	48823603	48824045	20.5582	3.845	0
REFSEQ	NM_002250	KCNN4	chr19	48962526	48977249	14670	EXON9	48962357	48962802	26.6514	4.376	0
REFSEQ	NM_002250	KCNN4	chr19	48962526	48977249	426	EXON1	48976676	48976971	13.2547	3.62667	16.9492
REFSEQ	NM_002250	KCNN4	chr19	48962526	48977249	3566	INTRON1	48973208	48974158	37.1157	5.264	100
REFSEQ	NM_001031749	LYPD5	chr19	48992234	48998439	4298	INTRON4	48993724	48994558	56.3692	5.825	0
REFSEQ	NM_003425	ZNF45	chr19	49108620	49121398	16405		49104691	49105295	28.9263	4.98167	0
REFSEQ	NM_003425	ZNF45	chr19	49108620	49121398	11536	EXON7	49109375	49110350	21.1927	4.57714	0
GENBANK	AK127739		chr19	49108622	49131251	-279	PROMO	49131240	49131821	20.3013	3.9975	0
REFSEQ	NM_013359	ZNF221	chr19	49147236	49163700	15121	EXON6	49162037	49162677	24.181	4.39333	76.5625
REFSEQ	NM_013359	ZNF221	chr19	49147236	49163700	20	EXON1	49146941	49147572	62.8067	6.183	85.5784
REFSEQ	NM_198089	ZNF155	chr19	49180194	49194317	8685	INTRON4	49188699	49189059	14.8045	3.67	0
REFSEQ	NM_006300	ZNF230	chr19	49198916	49209912	311	INTRON1	49198628	49199827	20.9507	5.155	49.1243
REFSEQ	NM_006300	ZNF230	chr19	49198916	49209912	7986	EXON5	49206450	49207354	29.3393	4.75167	54.4248
REFSEQ	NM_013360	ZNF222	chr19	49221355	49229100	6962	EXON4	49228040	49228594	29.1617	4.35	0
REFSEQ	NM_013361	ZNF223	chr19	49248003	49263982	14555	EXON5	49262267	49262850	33.1415	4.67286	0
REFSEQ	NM_001037813	ZNF284	chr19	49268136	49283463	8746	INTRON2	49276604	49277161	26.8442	4.44	0
REFSEQ	NM_013398	ZNF224	chr19	49290336	49304317	-33	PROMO	49289932	49290674	66.9407	6.10667	100
REFSEQ	NM_013362	ZNF225	chr19	49309387	49329095	18428	EXON5	49327505	49328125	31.6917	4.345	0
REFSEQ	NM_013362	ZNF225	chr19	49309387	49329095	-36	PROMO	49309032	49309670	35.5497	5.40143	92.163
REFSEQ	NM_006630	ZNF234	chr19	49337617	49354114	-203	PROMO	49337220	49337609	11.9189	3.88	0
REFSEQ	NM_001032373	ZNF226	chr19	49361088	49373676	-104	PROMO	49360740	49361228	54.176	5.3375	100
EST	DB136981		chr19	49403539	49409230	-61	PROMO	49403136	49403820	42.4384	5.21333	92.8363
REFSEQ	NM_004234	ZNF235	chr19	49482439	49501010	14830	INTRON4	49485952	49486408	28.3236	4.106	0
REFSEQ	NM_004234	ZNF235	chr19	49482439	49501010	299	INTRON1	49500256	49501167	40.3959	5.219	0
REFSEQ	NM_014518	ZNF229	chr19	49622265	49644505	22636		49621696	49622042	30.2056	4.658	0
REFSEQ	NM_014518	ZNF229	chr19	49622265	49644505	18784	EXON6	49625476	49625967	23.6355	4.566	0
REFSEQ	NM_013256	ZNF180	chr19	49671700	49696395	23450	EXON5	49672447	49673444	91.1637	7.17833	100
GENBANK	AY358129		chr19	49697568	49725651	23921	INTRON12	49701505	49701955	12.2407	3.97667	0
GENBANK	AY358129		chr19	49697568	49725651	16634	INTRON7	49708747	49709287	46.182	4.64714	90.9259
OUT	OUT	OUT	chr19	49772370	49772718	-4000	OUT	49772370	49772718	22.9997	4.085	0
OUT	OUT	OUT	chr19	49775418	49775755	-4000	OUT	49775418	49775755	18.3907	4.1325	0
OUT	OUT	OUT	chr19	49802126	49802574	-4000	OUT	49802126	49802574	41.1653	4.74167	0
REFSEQ	NM_005178	BCL3	chr19	49943870	49955140	4575	INTRON2	49948224	49948666	21.583	4.394	100
REFSEQ	NM_001042724	PVRL2	chr19	50041232	50084325	10392	INTRON1	50051403	50051845	19.5019	4.2	0
REFSEQ	NM_001042724	PVRL2	chr19	50041232	50084325	24211	INTRON2	50065296	50065591	13.1634	3.58	0
REFSEQ	NM_006114	TOMM40	chr19	50086333	50098775	-583	PROMO	50085431	50086069	40.7515	5.42625	100
EST	R29617		chr19	50122053	50122130	265		50122097	50122539	12.9566	3.62667	0
REFSEQ	NM_001294	CLPTM1	chr19	50150477	50188438	-399	PROMO	50149759	50150397	51.2034	5.31667	84.6395
REFSEQ	NM_007056	SFRS16	chr19	50234137	50266053	992	INTRON1	50234652	50235606	45.6809	5.8125	0
REFSEQ	NM_024707	GEMIN7	chr19	50274369	50286622	13709		50287882	50288275	13.0398	3.63	100
GENBANK	BC035704		chr19	50288059	50336513	5197	INTRON1	50292587	50293926	18.9731	5.2325	0
REFSEQ	NM_024108	TRAPPC6A	chr19	50358026	50373325	-276	PROMO	50373258	50373945	46.0951	5.96222	71.4702
REFSEQ	NM_177417	KLC3	chr19	50535837	50546618	7193	INTRON4	50542858	50543202	10.9952	3.98333	0
REFSEQ	NM_000400	ERCC2	chr19	50546685	50565669	2013	INTRON5	50563509	50563804	13.2547	3.77333	0
REFSEQ	NM_006663	PPP1R13L	chr19	50574738	50600129	-337	PROMO	50600148	50600785	28.9603	5.34143	61.5385
GENBANK	AK092039		chr19	50602431	50673926	22531	INTRON1	50651199	50651592	14.3035	4.28333	100
REFSEQ	NM_006732	FOSB	chr19	50663092	50670276	9983		50672977	50673174	44.6072	4.56	0
REFSEQ	NM_006732	FOSB	chr19	50663092	50670276	10888		50673784	50674176	29.1891	4.97	100
REFSEQ	NM_206901	RTN2	chr19	50680390	50688314	7729	EXON7	50680389	50680781	11.3363	3.76667	0
REFSEQ	NM_001080401	FLJ40125	chr19	50693570	50697604	1029	INTRON1	50694354	50694845	23.3237	4.848	0
REFSEQ	NM_003370	VASP	chr19	50702527	50722078	21254		50723560	50724002	17.182	4.3375	0
REFSEQ	NM_003370	VASP	chr19	50702527	50722078	1749	INTRON1	50704055	50704497	17.7496	3.9275	88.914
REFSEQ	NM_003370	VASP	chr19	50702527	50722078	7745	INTRON1	50710174	50710371	23.0203	3.77667	100
REFSEQ	NM_003370	VASP	chr19	50702527	50722078	16506	INTRON9	50718812	50719254	12.9566	4.11667	100
REFSEQ	NM_000164	GIPR	chr19	50863341	50877557	2648	INTRON3	50865768	50866210	16.3554	4.39	0
REFSEQ	NM_017659	QPCTL	chr19	50887771	50935851	50407		50937925	50938432	15.969	3.81333	0
REFSEQ	NM_001080469	FBXO46	chr19	50905726	50925991	-134	PROMO	50925877	50926374	18.0768	4.0075	100
REFSEQ	NM_001081563	DMPK	chr19	50964815	50975701	-594	PROMO	50976123	50976467	10.9952	3.80333	0
REFSEQ	NM_004943	DMWD	chr19	50978103	50987900	1478	INTRON1	50986030	50986815	53.2298	6.36182	56.3057
REFSEQ	NM_004819	SYMPK	chr19	51010539	51058388	-37	PROMO	51058229	51058622	32.6321	4.336	37.659
REFSEQ	NM_015649	IRF2BP1	chr19	51078705	51081216	-495	PROMO	51081317	51082105	16.4466	4.174	56.0914
REFSEQ	NM_001080402	LOC729440	chr19	51190178	51213714	402	EXON2	51190114	51191046	65.7126	6.71643	95.1717
REFSEQ	NM_005091	PGLYRP1	chr19	51214280	51218163	4943		51213073	51213368	17.4413	3.91333	0
GENBANK	AK125754		chr19	51274061	51356385	690	EXON1	51274334	51275169	52.1112	6.13818	0
REFSEQ	NM_198541	IGFL1	chr19	51424848	51426338	615	EXON3	51425267	51425660	15.1421	3.81667	0
OUT	OUT	OUT	chr19	51449981	51450234	-4000	OUT	51449981	51450234	35.8984	4.58	0
REFSEQ	NM_152794	HIF3A	chr19	51498715	51538529	15603	INTRON8	51514151	51514485	30.691	4.666	0
REFSEQ	NM_152794	HIF3A	chr19	51498715	51538529	17312	INTRON9	51515880	51516175	13.0419	3.75	0
REFSEQ	NM_006247	PPP5C	chr19	51542133	51585943	4409	INTRON1	51546419	51546665	14.3354	4.15	0
REFSEQ	NM_006247	PPP5C	chr19	51542133	51585943	-3809	PROMO	51538079	51538570	24.3132	4.19	100
EST	BF954474		chr19	51620039	51620497	-67	PROMO	51619727	51620218	13.4256	3.81667	0
GENBANK	CR602896		chr19	51686964	51688020	2995		51684863	51685188	13.0982	3.76	0
GENBANK	AK094504		chr19	51713775	51796297	36489	INTRON1	51759662	51759954	22.091	4.155	0
REFSEQ	NM_005184	CALM3	chr19	51796351	51805878	1495	INTRON1	51797601	51798092	22.361	4.802	0
REFSEQ	NM_005184	CALM3	chr19	51796351	51805878	5564	INTRON2	51801747	51802084	30.0444	4.438	0
REFSEQ	NM_005184	CALM3	chr19	51796351	51805878	10197		51806369	51806728	25.341	4.5225	0
GENBANK	BX538265		chr19	51808579	52386416	248340	INTRON2	52056576	52057263	47.5364	5.68667	0
REFSEQ	NM_001079882	PRKD2	chr19	51869412	51909417	39421	INTRON16	51869751	51870242	21.7298	4.43	0
REFSEQ	NM_001079882	PRKD2	chr19	51869412	51909417	-505	PROMO	51909712	51910133	13.3651	3.81333	0
REFSEQ	NM_016457	PRKD2	chr19	51869412	51912224	-1290	PROMO	51913367	51913662	21.3367	3.935	100
REFSEQ	NM_005628	SLC1A5	chr19	51969981	51983653	4570	INTRON3	51978900	51979266	38.1911	4.464	0
REFSEQ	NM_021575	AP2S1	chr19	52033262	52046043	737	INTRON1	52044399	52046213	64.7129	8.9076	70.2867
REFSEQ	NM_004491	GRLF1	chr19	52113772	52200163	8380	INTRON1	52122010	52122295	20.52	3.82333	0
REFSEQ	NM_004491	GRLF1	chr19	52113772	52200163	35783	INTRON2	52149353	52149757	42.086	4.74333	0
REFSEQ	NM_004491	GRLF1	chr19	52113772	52200163	44887	INTRON2	52158472	52158846	13.6081	3.84	0
REFSEQ	NM_004491	GRLF1	chr19	52113772	52200163	60640	INTRON2	52174191	52174633	12.0385	3.91333	0
REFSEQ	NM_002517	NPAS1	chr19	52215982	52240856	14569	INTRON4	52230317	52230785	30.093	4.354	0
REFSEQ	NM_015168	C19orf7	chr19	52259286	52308849	31465	EXON10	52277212	52277556	36.8699	4.396	0
REFSEQ	NM_015168	C19orf7	chr19	52259286	52308849	335	INTRON1	52308292	52308737	17.182	4.1125	100
REFSEQ	NM_005500	SAE1	chr19	52325983	52405371	21131	INTRON3	52346878	52347351	12.481	3.54667	0
REFSEQ	NM_005500	SAE1	chr19	52325983	52405371	26603	INTRON5	52351918	52353254	49.3375	6.64625	0
REFSEQ	NM_005500	SAE1	chr19	52325983	52405371	56068	INTRON6	52381557	52382546	15.8026	3.55333	0
EST	DW410598		chr19	52493199	52493517	-1693	PROMO	52495039	52495382	21.7402	4.45	71.7201
REFSEQ	NM_001736	C5AR1	chr19	52504943	52517167	5592	INTRON1	52510412	52510658	13.5465	3.84333	0
REFSEQ	NM_015063	SLC8A2	chr19	52623734	52666934	37155	INTRON8	52629657	52629902	17.3437	3.64	0
REFSEQ	NM_003827	NAPA	chr19	52682702	52710309	19751	INTRON4	52690363	52690753	20.9614	3.98	0
REFSEQ	NM_003827	NAPA	chr19	52682702	52710309	-5	PROMO	52710118	52710511	11.3363	4.01333	0
REFSEQ	NM_014601	EHD2	chr19	52908501	52938202	5772	INTRON3	52914077	52914470	20.0313	4.7825	0
REFSEQ	NM_015710	GLTSCR2	chr19	52940619	52952126	-81	PROMO	52940317	52940759	26.9978	4.388	0
REFSEQ	NM_198479	TPRX1	chr19	52996311	52998673	-1510	PROMO	52999864	53000502	26.5516	4.79167	0
REFSEQ	NM_000234	LIG1	chr19	53310514	53365372	-189	PROMO	53365389	53365733	14.0674	3.80333	0
GENBANK	BC034564		chr19	53433402	53450962	-2586	PROMO	53453344	53453753	15.2546	3.83333	100
GENBANK	BC033836		chr19	53450779	53452831	77	EXON1	53450615	53451098	24.5193	4.324	0
REFSEQ	NM_001425	EMP3	chr19	53520453	53525622	4649	INTRON4	53524667	53525537	37.5342	5.509	70.3448
REFSEQ	NM_000836	GRIN2D	chr19	53589943	53639205	24596	INTRON8	53614244	53614834	40.4261	5.01375	58.4746
REFSEQ	NM_031485	GRWD1	chr19	53640873	53648966	-158	PROMO	53640534	53640897	11.7355	3.76	0
REFSEQ	NM_001080434	LMTK3	chr19	53680339	53708258	28581		53679481	53679874	13.1973	3.79333	0
REFSEQ	NM_001080434	LMTK3	chr19	53680339	53708258	9623	INTRON6	53698414	53698856	14.8014	3.8	0
REFSEQ	NM_001080434	LMTK3	chr19	53680339	53708258	-792	PROMO	53708854	53709247	13.2821	4.18333	0
REFSEQ	NM_020126	SPHK2	chr19	53814359	53825473	4692	INTRON2	53818779	53819323	29.384	4.75833	0
REFSEQ	NM_001352	DBP	chr19	53825758	53832400	-862	PROMO	53832713	53833811	24.7583	5.258	95.5373
REFSEQ	NM_001217	CA11	chr19	53833083	53841263	1120	INTRON2	53839961	53840326	50.689	4.59167	0
REFSEQ	NM_182574	FLJ36070	chr19	53908064	53912026	-3877	PROMO	53915413	53916394	21.2332	5.05111	85.0153
REFSEQ	NM_017805	RASIP1	chr19	53915653	53935782	-414	PROMO	53935975	53936417	17.182	4.5375	0
REFSEQ	NM_017805	RASIP1	chr19	53915653	53935782	15350	INTRON8	53919939	53920926	29.5236	5.17125	64.1337
REFSEQ	NM_001190	BCAT2	chr19	53990131	54006113	15571	INTRON10	53990198	53990886	45.6912	5.17222	0
REFSEQ	NM_014330	PPP1R15A	chr19	54067489	54071126	2662	INTRON2	54069636	54070666	15.2254	4.59333	31.4563
REFSEQ	NM_014330	PPP1R15A	chr19	54067489	54071126	421	INTRON1	54067214	54068607	38.7039	6.45615	58.6504
REFSEQ	NM_003323	TULP2	chr19	54076033	54093750	14703	EXON10	54078849	54079246	21.6848	4.5525	0
REFSEQ	NM_003323	TULP2	chr19	54076033	54093750	16645	EXON12	54076884	54077326	30.7493	4.216	100
REFSEQ	NM_006184	NUCB1	chr19	54095852	54118337	-627	PROMO	54095004	54095446	53.8457	4.87143	0
REFSEQ	NM_006184	NUCB1	chr19	54095852	54118337	12451	INTRON5	54108076	54108530	17.3074	4.4225	0
REFSEQ	NM_000146	FTL	chr19	54160377	54161947	2840		54162931	54163504	18.8906	4.312	0
REFSEQ	NM_000146	FTL	chr19	54160377	54161947	-347	PROMO	54158622	54161438	36.7379	7.68333	18.2173
REFSEQ	NM_002103	GYS1	chr19	54163194	54188361	17111	INTRON10	54171019	54171481	26.202	4.434	0
REFSEQ	NM_002103	GYS1	chr19	54163194	54188361	3178	INTRON2	54184791	54185576	17.0699	4.5825	0
REFSEQ	NM_002103	GYS1	chr19	54163194	54188361	9605	INTRON5	54178510	54179002	38.7341	4.575	100
REFSEQ	NM_033142	CGB7	chr19	54249343	54250809	8	EXON1	54250556	54251047	22.361	4.404	0
REFSEQ	NM_014037	SLC6A16	chr19	54484705	54520286	15868	EXON6	54504222	54504614	18.949	4.035	0
REFSEQ	NM_001774	CD37	chr19	54530488	54535671	71	EXON1	54530421	54530697	13.4831	3.55	0
EST	BG984872		chr19	54552014	55364693	21292	INTRON5	55343203	55343600	11.3363	3.68667	100
REFSEQ	NM_144688	FLJ32658	chr19	54583317	54613058	15506	INTRON9	54598602	54599044	18.8801	4.1875	0
REFSEQ	NM_144688	FLJ32658	chr19	54583317	54613058	29935		54613056	54613449	19.0846	3.935	12.7226
REFSEQ	NM_144688	FLJ32658	chr19	54583317	54613058	21453	INTRON14	54604353	54605187	42.6812	5.48	100
REFSEQ	NM_178449	TIP39	chr19	54617482	54618510	-3799	PROMO	54621990	54622628	33.2836	5.23286	0
REFSEQ	NM_020309	SLC17A7	chr19	54624469	54636596	7551	EXON6	54628898	54629193	14.9395	4.03333	0
REFSEQ	NM_020309	SLC17A7	chr19	54624469	54636596	-2268	PROMO	54638594	54639134	43.7709	4.86857	100
REFSEQ	NM_153329	ALDH16A1	chr19	54648324	54665657	6154	INTRON3	54654245	54654712	15.5287	4.35	0
REFSEQ	NM_001015	RPS11	chr19	54691445	54694756	-3666	PROMO	54687503	54688056	30.4817	4.335	0
REFSEQ	NM_001015	RPS11	chr19	54691445	54694756	-151	PROMO	54691000	54691589	36.4455	5.05286	100
REFSEQ	NM_004107	FCGRT	chr19	54708303	54721400	2848	INTRON3	54711077	54711225	33.7053	3.72	0
REFSEQ	NM_020650	RCN3	chr19	54722686	54738701	7545	INTRON3	54730059	54730403	14.5475	4.24	57.2674
REFSEQ	NM_015953	NOSIP	chr19	54750781	54775615	-135	PROMO	54775382	54776118	49.6985	5.628	87.7717
REFSEQ	NM_000951	PRRG2	chr19	54778279	54786003	7744		54785832	54786214	13.1592	3.95667	100
REFSEQ	NM_006270	RRAS	chr19	54830363	54835212	-1766	PROMO	54836806	54837150	30.9323	4.61	0
REFSEQ	NM_021228	SR-A1	chr19	54840088	54853710	-1995	PROMO	54837869	54838317	18.793	4.05	0
REFSEQ	NM_021228	SR-A1	chr19	54840088	54853710	-620	PROMO	54839282	54839655	12.3709	3.68667	0
REFSEQ	NM_001571	IRF3	chr19	54854641	54860926	345	INTRON1	54860310	54860853	29.384	4.48833	100
REFSEQ	NM_025129	FLJ22688	chr19	55001960	55008280	1749	EXON5	55006285	55006778	28.9626	4.402	0
REFSEQ	NM_017432	PTOV1	chr19	55046227	55055811	7697	INTRON10	55053589	55054259	38.4436	5.35714	0
REFSEQ	NM_032375	AKT1S1	chr19	55064108	55072342	237	EXON1	55071664	55072547	59.1821	6.57385	77.8029
REFSEQ	NM_024682	TBC1D17	chr19	55072640	55083812	815	INTRON2	55073232	55073679	19.2598	3.975	0
REFSEQ	NM_152899	IL4I1	chr19	55084722	55091959	1359	INTRON3	55090404	55090797	16.7754	4.0825	0
REFSEQ	NM_172374	IL4I1	chr19	55084722	55124574	22613	INTRON2	55101774	55102149	16.1602	3.72667	0
REFSEQ	NM_152899	IL4I1	chr19	55084722	55091959	-641	PROMO	55092095	55093105	22.4728	4.80857	100
REFSEQ	NM_016440	VRK3	chr19	55171535	55220617	25281	INTRON6	55195116	55195556	15.202	4.34333	0
REFSEQ	NM_016440	VRK3	chr19	55171535	55220617	-123	PROMO	55220506	55220974	15.5287	3.9325	100
REFSEQ	NM_015428	ZNF473	chr19	55221023	55243841	19243	EXON5	55239982	55240550	26.8372	4.445	100
REFSEQ	NM_001001687	FLJ26850	chr19	55245657	55261862	-90	PROMO	55245420	55245715	13.2547	4.00333	0
REFSEQ	NM_001001687	FLJ26850	chr19	55245657	55261862	9144	INTRON1	55254090	55255513	23.7838	5.15778	0
GENBANK	AK125082		chr19	55383254	55466547	1385	INTRON1	55384439	55384840	38.9377	4.61	0
REFSEQ	NM_001077186	MYH14	chr19	55398696	55505613	76537	INTRON30	55475037	55475430	21.105	4.3775	0
REFSEQ	NM_001077186	MYH14	chr19	55398696	55505613	98075	EXON39	55496488	55497054	23.789	4.71	0
REFSEQ	NM_004977	KCNC3	chr19	55510576	55524446	4183	INTRON1	55520018	55520509	23.3237	4.646	0
REFSEQ	NM_002691	POLD1	chr19	55579407	55613082	-727	PROMO	55578508	55578852	21.0936	4.2525	0
REFSEQ	NM_206538	LOC284361	chr19	55671547	55678419	10643		55681969	55682411	37.3629	4.38167	68.3258
EST	BF957899		chr19	55687511	55687618	102	EXON2	55687295	55687737	29.1481	5.1	100
REFSEQ	NM_138334	JOSD2	chr19	55701070	55706157	281	INTRON1	55705631	55706122	21.617	4.274	80.0407
REFSEQ	NM_001024656	LOC554235	chr19	55706675	55709759	1774	INTRON2	55707764	55708206	26.5208	4.318	0
REFSEQ	NM_032298	SYT3	chr19	55817047	55833114	3858	INTRON1	55829064	55829449	40.3073	4.768	0
REFSEQ	NM_032298	SYT3	chr19	55817047	55833114	513	EXON1	55832257	55832945	54.0056	5.513	0
OUT	OUT	OUT	chr19	55844480	55844873	-4000	OUT	55844480	55844873	11.1952	3.75667	0
REFSEQ	NM_016148	SHANK1	chr19	55856895	55912007	18635	INTRON11	55893201	55893544	11.5188	3.75333	0
REFSEQ	NM_016148	SHANK1	chr19	55856895	55912007	17142	INTRON11	55894693	55895037	13.1033	3.62333	0
REFSEQ	NM_002257	KLK1	chr19	56014215	56018855	-393	PROMO	56018997	56019499	23.3237	4.198	0
REFSEQ	NM_001012965	KLK6	chr19	56153699	56163859	6137	INTRON3	56157421	56158023	33.0475	4.98	0
REFSEQ	NM_144947	KLK11	chr19	56217300	56222697	3576	EXON4	56218974	56219269	21.3367	4.485	0
REFSEQ	NM_015596	KLK13	chr19	56251275	56260179	-3494	PROMO	56263494	56263852	25.7595	3.61667	0
REFSEQ	NM_145232	ATPBD3	chr19	56293587	56299659	-3751	PROMO	56303067	56303754	54.7568	6.27	100
REFSEQ	NM_014441	SIGLEC9	chr19	56319976	56325378	3008	INTRON4	56322812	56323157	21.0936	4.7375	100
EST	CB529980		chr19	56323546	56331720	-418	PROMO	56331896	56332381	51.6845	4.95	0
GENBANK	BC045766		chr19	56347992	56377034	23480	INTRON2	56353333	56353775	27.5905	4.57	0
GENBANK	BC045766		chr19	56347992	56377034	-924	PROMO	56377811	56378106	14.9395	3.6	0
GENBANK	BC045766		chr19	56347992	56377034	-2368	PROMO	56379132	56379672	29.384	4.58667	0
GENBANK	AF161341		chr19	56362466	56368568	1162	INTRON4	56363383	56363874	18.8209	4.1725	0
REFSEQ	NM_001772	CD33	chr19	56420174	56435084	15647		56435628	56436014	33.4855	4.536	0
GENBANK	AK090470		chr19	56421033	56438927	20283		56441144	56441488	15.5685	3.92	100
REFSEQ	NM_173635	FLJ40235	chr19	56452775	56464394	9764	EXON5	56462365	56462713	13.6268	3.84	0
REFSEQ	NM_173635	FLJ40235	chr19	56452775	56464394	10866	EXON6	56463403	56463880	29.5197	4.25	0
EST	AI377998		chr19	56473817	56476197	-841	PROMO	56476770	56477307	29.384	4.83167	0
GENBANK	BC032383		chr19	56526601	56534815	126	INTRON1	56534418	56534960	29.384	4.64667	0
REFSEQ	NM_005601	NKG7	chr19	56566686	56567772	-102	PROMO	56567556	56568192	56.5307	5.39667	77.2013
OUT	OUT	OUT	chr19	56663462	56664198	-4000	OUT	56663462	56664198	41.1043	4.99667	0
REFSEQ	NM_033329	SIGLEC12	chr19	56686424	56695459	243	EXON1	56694996	56695437	16.3554	4.08	0
REFSEQ	NM_053003	SIGLEC12	chr19	56686424	56696855	-1721	PROMO	56698429	56698724	15.1276	3.77667	0
EST	BM922958		chr19	56725518	56825434	65293	INTRON4	56759871	56760411	19.6331	3.965	0
REFSEQ	NM_007147	ZNF175	chr19	56766342	56784802	16243	EXON5	56782094	56783077	60.2585	6.294	0
REFSEQ	NM_007147	ZNF175	chr19	56766342	56784802	-65	PROMO	56766011	56766544	31.3577	4.345	100
REFSEQ	NM_003830	SIGLEC5	chr19	56806997	56825530	9105	INTRON8	56816178	56816673	19.5605	4.2475	0
REFSEQ	NM_001523	HAS1	chr19	56908176	56919033	9995	EXON5	56908842	56909235	33.4758	4.936	0
REFSEQ	NM_001523	HAS1	chr19	56908176	56919033	289	INTRON1	56918562	56918926	33.9656	4.55	100
REFSEQ	NM_001005738	FPRL1	chr19	56956264	56965589	-146	PROMO	56955902	56956334	15.4773	3.77667	0
REFSEQ	NM_002030	FPRL2	chr19	56990222	57021146	-3206	PROMO	56986738	56987294	20.9336	4.076	0
REFSEQ	NM_002030	FPRL2	chr19	56990222	57021146	28806	EXON2	57018757	57019299	29.384	4.86333	0
GENBANK	AK055304		chr19	57056367	57059668	2594	EXON1	57056565	57057583	41.5575	5.79083	0
REFSEQ	NM_023074	ZNF649	chr19	57084300	57100059	409	INTRON1	57099478	57099822	13.1033	4.27667	100
EST	AW851467		chr19	57107173	57107465	-2382	PROMO	57109622	57110072	13.0065	3.74667	0
REFSEQ	NM_025040	ZNF614	chr19	57208389	57223429	-163	PROMO	57223102	57224083	13.6796	3.9725	0
REFSEQ	NM_014650	ZNF432	chr19	57228489	57243885	14306	EXON5	57228960	57230199	28.0819	5.39273	0
REFSEQ	NM_014650	ZNF432	chr19	57228489	57243885	-399	PROMO	57244030	57244539	18.8209	4.125	90.3733
REFSEQ	NM_178523	ZNF616	chr19	57309465	57335003	23888	EXON4	57310895	57311336	17.7496	4.1675	0
GENBANK	AK131308		chr19	57350073	57366556	147	EXON1	57366164	57366655	23.3237	4.38	0
REFSEQ	NM_014225	PPP2R1A	chr19	57385045	57421482	11663	INTRON1	57396582	57396835	13.5465	3.57333	0
REFSEQ	NM_014225	PPP2R1A	chr19	57385045	57421482	16210	INTRON3	57401108	57401403	14.9395	3.91	0
REFSEQ	NM_001010851	LOC90321	chr19	57464635	57487788	610	INTRON1	57465036	57465454	15.8453	4.1625	0
GENBANK	BC105967		chr19	57531422	57562187	965	INTRON1	57532176	57532598	12.7604	3.74	0
GENBANK	AK055946		chr19	57706024	57708794	-99	PROMO	57705797	57706054	16.5729	3.68667	0
GENBANK	CR749856		chr19	57722716	57759529	85	INTRON1	57722605	57722998	11.7594	4.02333	100
GENBANK	AK075066		chr19	57807442	57885553	266	INTRON1	57885070	57885504	17.371	4.1725	0
REFSEQ	NM_030972	ZNF611	chr19	57899283	57924947	13782	INTRON4	57910996	57911334	12.9476	3.98333	0
EST	BE073855		chr19	58057092	58605630	415350	INTRON3	58472178	58472707	40.7135	4.785	0
REFSEQ	NM_203307	MGC35402	chr19	58122199	58137659	19414		58118024	58118466	18.1271	4.2425	0
GENBANK	AK127846		chr19	58202576	58208228	779	INTRON1	58203156	58203554	39.6054	5.545	0
REFSEQ	NM_198893	ZNF160	chr19	58260991	58298488	-438	PROMO	58298773	58299080	44.7051	5.14	0
REFSEQ	NM_024733	ZNF665	chr19	58357490	58388415	805	INTRON1	58387316	58387905	28.2123	4.68167	0
REFSEQ	NM_024733	ZNF665	chr19	58357490	58388415	-2120	PROMO	58390414	58390657	35.8984	3.9725	0
REFSEQ	NM_024733	ZNF665	chr19	58357490	58388415	-3076	PROMO	58391294	58391689	14.5642	3.75667	0
EST	DN930352		chr19	58479093	58479284	-299	PROMO	58479387	58479780	11.1952	3.88	0
GENBANK	AB075859		chr19	58576613	58581658	8287		58584707	58585094	13.0398	3.95	0
EST	BQ337013		chr19	58656901	58657266	-1134	PROMO	58658179	58658621	14.8274	4.06	0
EST	BX104313		chr19	58983847	58984234	157	EXON1	58983832	58984176	12.4428	3.88333	0
REFSEQ	NM_144687	NALP12	chr19	58988668	59019405	121	EXON1	59018913	59019655	29.0022	4.58	0
REFSEQ	NM_033297	NALP12	chr19	58988808	59003771	15747		58987810	58988239	16.8513	3.89667	0
GENBANK	AK057976		chr19	59048619	59050030	3087		59046870	59047016	33.7053	3.71667	100
REFSEQ	NM_138373	MYADM	chr19	59062948	59071494	-343	PROMO	59062025	59063185	19.1926	4.6	46.5517
REFSEQ	NM_001020818	MYADM	chr19	59064592	59071494	1196	INTRON1	59065592	59065985	25.866	4.145	0
REFSEQ	NM_002739	PRKCG	chr19	59077278	59102713	20887	EXON15	59097997	59098334	16.8495	3.70333	0
REFSEQ	NM_031895	CACNG8	chr19	59158105	59177951	-498	PROMO	59157295	59157919	41.5978	4.80857	0
REFSEQ	NM_031895	CACNG8	chr19	59158105	59177951	14508	INTRON1	59172445	59172782	39.5695	4.496	100
REFSEQ	NM_145815	CACNG6	chr19	59187353	59207730	22894		59210120	59210374	35.8984	4.4925	0
EST	DW412035		chr19	59215364	59215673	3593		59218715	59219199	12.1992	3.84667	0
REFSEQ	NM_004542	NDUFA3	chr19	59297971	59302077	183	INTRON1	59297786	59298522	33.5111	4.84125	60.0543
REFSEQ	NM_015629	PRPF31	chr19	59310648	59326952	28	EXON1	59310285	59311067	81.5021	6.584	100
REFSEQ	NM_014516	CNOT3	chr19	59333260	59351239	6259	INTRON5	59339323	59339716	11.3363	3.57	0
REFSEQ	NM_024316	LENG1	chr19	59351193	59355258	4990		59350099	59350437	15.1659	3.67667	0
REFSEQ	NM_024316	LENG1	chr19	59351193	59355258	-966	PROMO	59355591	59356857	44.4689	5.98308	0
REFSEQ	NM_024316	LENG1	chr19	59351193	59355258	-2790	PROMO	59357852	59358245	11.1952	3.91667	0
REFSEQ	NM_024298	LENG4	chr19	59368920	59385478	135	EXON1	59385098	59385589	23.2923	4.848	0
REFSEQ	NM_001013	RPS9	chr19	59396537	59403325	7497		59403764	59404304	27.4338	4.985	100
GENBANK	AF041262		chr19	59434642	59495985	14661	INTRON1	59481177	59481472	17.5437	3.98333	100
REFSEQ	NM_006840	LILRB5	chr19	59446081	59452979	9009		59443700	59444241	35.1521	4.945	100
REFSEQ	NM_001080978	LILRB2	chr19	59469486	59476818	-268	PROMO	59476603	59477569	37.772	5.351	0
REFSEQ	NM_006865	LILRA3	chr19	59491668	59496050	-1074	PROMO	59496975	59497274	30.4352	4.1	0
REFSEQ	NM_012276	LILRA4	chr19	59536504	59542233	2016	EXON6	59540021	59540414	11.1952	3.65333	0
GENBANK	AK097869		chr19	59557173	59573941	-3743	PROMO	59577433	59577936	20.7337	4.1	0
GENBANK	AK097869		chr19	59557173	59573941	-62	PROMO	59573732	59574275	34.7683	5.02667	100
GENBANK	AF315098		chr19	59606942	60210319	489694	INTRON6	59720371	59720879	32.9397	4.434	0
REFSEQ	NM_198988	LENG9	chr19	59664792	59666706	-403	PROMO	59666707	59667512	44.6117	5.751	0
GENBANK	DQ656002		chr19	59700911	59711133	25	EXON1	59700693	59701179	44.2382	5.20571	80.0412
REFSEQ	NM_013289	KIR3DL1	chr19	59989604	60034044	6714	INTRON1	59996111	59996525	23.3997	4.4	0
REFSEQ	NM_133278	FCAR	chr19	60077360	60093651	1516	INTRON1	60078553	60079199	56.5667	5.44667	0
REFSEQ	NM_206828	NALP7	chr19	60126689	60150679	5852	EXON2	60144584	60145071	22.1623	4.105	0
REFSEQ	NM_017852	NALP2	chr19	60169582	60204315	7471	INTRON2	60176855	60177252	25.5429	4.435	0
REFSEQ	NM_016363	GP6	chr19	60216888	60241444	10997	INTRON4	60230079	60230815	70.6648	6.11308	100
REFSEQ	NM_138412	RDH13	chr19	60247522	60272709	3322	INTRON1	60269217	60269557	15.5685	3.76333	0
REFSEQ	NM_017607	PPP1R12C	chr19	60294094	60320739	1251	INTRON1	60319292	60319685	11.1952	3.66	0
REFSEQ	NM_017607	PPP1R12C	chr19	60294094	60320739	-268	PROMO	60320811	60321204	14.1288	3.77	0
REFSEQ	NM_017607	PPP1R12C	chr19	60294094	60320739	-1502	PROMO	60321966	60322517	18.364	4.1725	0
REFSEQ	NM_002842	PTPRH	chr19	60384427	60412654	11892	INTRON8	60400468	60401057	59.2563	5.44111	66.7233
GENBANK	AK129828		chr19	60419839	60424796	316	INTRON1	60419738	60420572	40.0166	5.247	100
REFSEQ	NM_014931	SAPS1	chr19	60432959	60461739	21634	EXON16	60439907	60440303	19.2988	3.99	0
REFSEQ	NM_014931	SAPS1	chr19	60432959	60461739	1060	INTRON1	60460277	60461081	45.7724	5.25667	0
REFSEQ	NM_014931	SAPS1	chr19	60432959	60461739	6956	INTRON1	60454409	60455157	50.6544	5.425	80.3476
REFSEQ	NM_014931	SAPS1	chr19	60432959	60461739	4316	INTRON1	60457172	60457675	53.7234	5.4925	100
REFSEQ	NM_014931	SAPS1	chr19	60432959	60461739	3150	INTRON1	60458409	60458769	12.0589	4.07667	100
REFSEQ	NM_032430	BRSK1	chr19	60487345	60515713	21801	INTRON16	60508460	60509833	48.1791	6.37923	42.8988
GENBANK	BC020862		chr19	60522638	60537228	6375	INTRON1	60530755	60530952	25.5361	4.24	0
REFSEQ	NM_032701	SUV420H2	chr19	60543075	60551300	248	INTRON1	60542559	60544087	29.2238	5.25556	25.7199
REFSEQ	NM_024710	ISOC2	chr19	60656167	60664824	-485	PROMO	60665137	60665481	23.6455	4.0375	0
REFSEQ	NM_033113	ZNF628	chr19	60679510	60687662	6	EXON1	60679271	60679762	21.001	4.698	0
REFSEQ	NM_032836	FLJ14768	chr19	60794557	60802703	-362	PROMO	60802820	60803311	53.7816	5.765	100
REFSEQ	NM_153219	ZNF524	chr19	60803541	60806317	5491		60808402	60809663	37.3589	6.0525	38.9374
REFSEQ	NM_203374	LOC147808	chr19	60823918	60827753	4065		60823345	60824032	30.2274	4.87714	0
GENBANK	AK055093		chr19	60838180	60840412	-30	PROMO	60837956	60838345	27.9625	4.34	0
REFSEQ	NM_016535	ZNF581	chr19	60846797	60848800	-162	PROMO	60846354	60846917	52.1393	4.91143	0
REFSEQ	NM_007279	U2AF2	chr19	60857227	60877893	5536	INTRON2	60862591	60862935	10.9952	4.65333	0
REFSEQ	NM_013333	EPN1	chr19	60878403	60898944	11486	INTRON3	60889693	60890086	11.6533	3.99667	0
REFSEQ	NM_145007	NALP11	chr19	60988576	61035166	40209	INTRON7	60994684	60995231	26.9471	4.418	0
REFSEQ	NM_145007	NALP11	chr19	60988576	61035166	-326	PROMO	61035340	61035645	14.9395	4.20333	0
REFSEQ	NM_176810	NALP13	chr19	61099124	61135514	24278	INTRON6	61111013	61111460	29.8494	4.24	0
REFSEQ	NM_176811	NALP8	chr19	61151009	61191806	405	EXON1	61151267	61151562	14.9395	3.75667	0
REFSEQ	NM_153447	NALP5	chr19	61202903	61264984	4153	EXON2	61206633	61207479	58.4895	5.90333	0
REFSEQ	NM_001002836	LOC126208	chr19	61290543	61324461	28079	INTRON2	61296235	61296530	10.9833	3.60667	0
REFSEQ	NM_018337	ZNF444	chr19	61344367	61364073	-232	PROMO	61343743	61344528	70.2765	6.35769	56.3057
GENBANK	BC043232		chr19	61424492	61571564	61615	INTRON3	61509385	61510513	32.5866	5.5725	0
GENBANK	BC043232		chr19	61424492	61571564	66400	INTRON3	61504869	61505460	17.0836	4.1725	58.5448
REFSEQ	NM_001080839	LOC649186	chr19	61520463	61521066	-3923	PROMO	61524719	61525259	28.309	4.40167	0
REFSEQ	NM_001080839	LOC649186	chr19	61520463	61521066	2838		61517929	61518528	35.2019	4.89	75.4591
REFSEQ	NM_020813	ZNF471	chr19	61711023	61732079	3972	INTRON2	61714849	61715142	18.3709	3.77667	0
REFSEQ	NM_001001668	FLJ26175	chr19	61771188	61781931	-641	PROMO	61770326	61770768	13.0486	4.10333	0
REFSEQ	NM_001001668	FLJ26175	chr19	61771188	61781931	441	INTRON1	61771455	61771803	14.5475	3.92667	0
REFSEQ	NM_021216	ZNF71	chr19	61798503	61827354	22402	INTRON2	61820712	61821099	39.7465	5.05667	0
REFSEQ	NM_021216	ZNF71	chr19	61798503	61827354	28879		61827160	61827605	20.1502	4.12	0
REFSEQ	NM_006210	PEG3	chr19	62015614	62043876	11049	INTRON2	62032609	62033046	35.7484	4.35	0
OUT	OUT	OUT	chr19	62209078	62209421	-4000	OUT	62209078	62209421	16.8495	3.88	0
OUT	OUT	OUT	chr19	62233888	62234369	-4000	OUT	62233888	62234369	34.2376	4.695	0
OUT	OUT	OUT	chr19	62282619	62283173	-4000	OUT	62282619	62283173	28.9455	4.084	0
REFSEQ	NM_020903	USP29	chr19	62323320	62335103	10409	EXON4	62333558	62333900	10.9952	3.60333	0
EST	DA579530		chr19	62443784	62456456	-120	PROMO	62443443	62443885	16.8582	4.19	0
REFSEQ	NM_006635	ZNF272	chr19	62483744	62496613	5086	INTRON2	62488636	62489025	25.609	4.0675	0
GENBANK	AK123363		chr19	62507484	62510429	6671		62513880	62514430	29.384	4.65833	0
EST	BE159835		chr19	62541913	62542253	60	EXON1	62542073	62542313	20.7045	4.27667	0
REFSEQ	NM_173631	ZNF547	chr19	62566702	62582735	-182	PROMO	62566371	62566670	11.7236	4.00333	0
REFSEQ	NM_152909	ZNF548	chr19	62593029	62604597	83	EXON1	62592584	62593641	44.1405	5.85	0
GENBANK	AK122794		chr19	62638508	62648404	-175	PROMO	62638014	62638652	41.0129	4.94375	76.3323
REFSEQ	NM_198542	MGC4728	chr19	62703120	62711320	-860	PROMO	62702055	62702465	13.7105	3.77333	0
REFSEQ	NM_001039654	ZNF550	chr19	62750155	62759537	8700	EXON2	62750665	62751009	11.1564	3.56333	0
REFSEQ	NM_001039654	ZNF550	chr19	62750155	62759537	-3465	PROMO	62762827	62763177	14.5475	3.76	0
REFSEQ	NM_017879	ZNF416	chr19	62774745	62782055	6690	EXON4	62774938	62775793	22.3399	4.7275	0
REFSEQ	NM_017879	ZNF416	chr19	62774745	62782055	3093	INTRON3	62778717	62779208	23.3237	4.106	0
REFSEQ	NM_017879	ZNF416	chr19	62774745	62782055	-131	PROMO	62782039	62782334	14.9395	3.69333	0
REFSEQ	NM_020880	ZNF530	chr19	62803064	62811446	8711		62811572	62811979	15.0786	3.65667	0
REFSEQ	NM_198855	ZNF211	chr19	62836395	62845947	-45	PROMO	62836129	62836571	36.3286	4.72333	0
EST	CB988127		chr19	62854655	62861637	-2670	PROMO	62851679	62852291	52.005	5.1075	0
REFSEQ	NM_138347	ZNF551	chr19	62885216	62892979	559	INTRON1	62885301	62886250	11.5024	4.344	0
REFSEQ	NM_138347	ZNF551	chr19	62885216	62892979	2835	INTRON1	62887708	62888395	45.6912	5.52222	64.3377
GENBANK	U20648		chr19	62904284	62905078	1650		62903257	62903599	14.9078	3.98667	0
REFSEQ	NM_024833	ZNF671	chr19	62922931	62930795	134	EXON1	62930293	62931029	18.8142	4.978	100
REFSEQ	NM_173632	FLJ38288	chr19	62954022	62961337	-4057	PROMO	62949666	62950264	34.1269	5.05	88.6288
GENBANK	BC027922		chr19	62972846	63003774	19065	INTRON2	62991634	62992188	50.9751	5.465	0
REFSEQ	NM_024762	ZNF552	chr19	63010263	63018093	50	EXON1	63017798	63018289	48.451	4.82286	90.0204
GENBANK	AK091350		chr19	63072562	63074839	-2246	PROMO	63076834	63077336	18.6464	4.03	0
REFSEQ	NM_152475	ZNF417	chr19	63108954	63119790	2837	INTRON1	63116803	63117104	14.9395	3.57	0
REFSEQ	NM_182572	ZSCAN1	chr19	63237245	63257811	803	INTRON1	63237803	63238294	23.3237	4.318	0
REFSEQ	NM_023926	ZNF447	chr19	63287019	63301389	17657		63283536	63283929	21.039	4.25	0
REFSEQ	NM_023926	ZNF447	chr19	63287019	63301389	13821	EXON7	63287297	63287840	40.7407	5.41429	0
GENBANK	AK096238		chr19	63310786	63321575	-616	PROMO	63322019	63322364	23.6455	3.95	0
REFSEQ	NM_024620	ZNF329	chr19	63329508	63353960	715	INTRON1	63353042	63353449	31.0156	4.13	0
REFSEQ	NM_133502	ZNF274	chr19	63386207	63416739	14079	INTRON4	63400065	63400508	34.223	4.586	0
REFSEQ	NM_014480	ZNF544	chr19	63432642	63467270	33119	EXON6	63465271	63466251	66.7526	6.32857	0
REFSEQ	NM_021089	ZNF8	chr19	63482129	63499066	-299	PROMO	63481634	63482027	29.9967	4.644	100
REFSEQ	NM_138781	LOC113386	chr19	63508554	63518823	-79	PROMO	63508122	63508828	19.8894	4.72667	93.0595
REFSEQ	NM_181846	HKR2	chr19	63530196	63545507	-37	PROMO	63529865	63530454	46.151	4.9775	100
REFSEQ	NM_198458	ZNF497	chr19	63557536	63565932	486	INTRON1	63565163	63565729	28.374	5.09667	0
REFSEQ	NM_173548	ZNF584	chr19	63611874	63621502	-792	PROMO	63610886	63611279	11.1952	3.89333	0
REFSEQ	NM_003433	ZNF132	chr19	63635993	63643401	7002	EXON3	63636177	63636622	17.3074	3.945	0
REFSEQ	NM_003433	ZNF132	chr19	63635993	63643401	-3430	PROMO	63646561	63647101	59.3734	5.17778	0
GENBANK	BX649129		chr19	63643626	63649010	5905		63649335	63649728	37.4961	4.78	0
REFSEQ	NM_017908	ZNF446	chr19	63679606	63684408	-511	PROMO	63678874	63679316	17.182	4.4425	66.7421
REFSEQ	NM_012254	SLC27A5	chr19	63701517	63715157	12501	INTRON7	63702484	63702828	10.9952	3.81333	100
REFSEQ	NM_032792	ZNF499	chr19	63716708	63722733	-461	PROMO	63722826	63723562	59.8782	5.59	80.0272
REFSEQ	NM_005762	TRIM28	chr19	63747647	63753894	-293	PROMO	63747158	63747551	11.6533	3.98667	100
REFSEQ	NM_198055	ZNF42	chr19	63765096	63776754	453	EXON1	63776031	63776571	29.384	4.575	90.9259
REFSEQ	NM_023939	MGC2752	chr19	63778638	63787359	337	INTRON1	63778679	63779272	21.1498	4.148	25.6324
