# Supplementary material for: AML1/ETO Oncoprotein Is Directed to AML1 Binding Regions and Co-Localizes with AML1 and HEB on Its Targets
Source: PLoS Genet. 2008 Nov 28;4(11):e1000275. doi: 10.1371/journal.pgen.1000275 (PMC2577924; doi:10.1371/journal.pgen.1000275)
Supplement: Table S10 — Expression levels of genes on chromosome 19 in U937-Mt and U937-AE cells. (0.36 MB XLS) [file pgen.1000275.s010.xls]

## Sheet: Table_S10
Symbol	RefSeq	Chr	txStart	txEnd	strand	Expression in U937Mt	Expression in U937AE	Fold Change (AE/Mt)	p-value	probes in gene	exonic probes	AML1/ETO peaks (408)	HEB peaks in U937Mt (1023)	HEB peaks in U937AE (903)	AML1 peaks in U937Mt (919)	AML1 peaks in U937AE (883)	H3K4me3 peaks in U937AE
OR4F17	NM_001005240	chr19	61678	62596	+	8.92901	9.01046	1.05808	0.48424	16		0	0	0	0	0	0
PPAP2C	NM_177543	chr19	232045	242169	-	9.04538	8.99695	-1.03414	0.72538	22	9	0	0	0	0	0	0
KIAA1193	NM_017550	chr19	256574	295791	-	10.2966	10.3929	1.06903	0.66866	43	23	0	3	0	1	0	1
THEG	NM_199202	chr19	313058	327009	-	8.96884	8.96926	1.00029	0.99766	21	7	0	1	0	0	0	0
SHC2	NM_012435	chr19	367582	411832	-	8.89891	8.95083	1.03664	0.6312	31	15	0	2	4	0	1	0
C19orf19	NM_182577	chr19	414359	425983	-	9.21548	9.28836	1.05181	0.7133	25	18	0	0	0	0	0	0
MADCAM1	NM_130760	chr19	447489	456342	+	9.71703	9.70793	-1.00633	0.98122	20	5	0	0	0	0	0	0
C19orf20	NM_033513	chr19	458496	470654	+	9.59823	9.45118	-1.10731	0.4605	19	15	1	2	1	1	1	1
CDC34	NM_004359	chr19	482732	493086	+	13.106	13.1926	1.06185	0.8863	23	15	0	0	0	0	0	0
GZMM	NM_005317	chr19	495026	500919	+	9.12518	9.01379	-1.08026	0.42676	14	6	0	0	0	0	0	0
BSG	NM_001728	chr19	523536	534492	+	13.4191	13.4956	1.05449	0.89642	31	14	0	0	0	0	0	1
HCN2	NM_001194	chr19	540892	568159	+	9.11902	9.12316	1.00287	0.98128	45	18	0	1	1	1	2	0
POLRMT	NM_005035	chr19	568222	584568	-	11.5789	11.4505	-1.09305	0.6654	53	2	1	2	0	1	1	1
FGF22	NM_020637	chr19	590925	594603	+	9.02984	9.20105	1.126	0.50878	6	3	0	0	0	0	0	0
RNF126	NM_194460	chr19	598529	614227	-	12.8188	12.8765	1.04078	0.89652	21	14	1	1	0	0	1	1
FSTL3	NM_005860	chr19	627388	634392	+	11.2655	11.3048	1.02763	0.9322	46	36	0	1	0	1	0	0
PRSSL1	NM_214710	chr19	636545	646461	-	9.38342	9.2671	-1.08397	0.46856	18	8	0	0	0	0	0	0
PALM	NM_002579	chr19	659952	699330	+	9.21775	9.20704	-1.00745	0.9375	49	42	0	0	0	1	1	0
C19orf21	NM_173481	chr19	702145	715319	+	8.9408	8.93866	-1.00148	0.98058	53	17	0	0	0	0	1	0
PTBP1	NM_002819	chr19	748410	763327	+	14.9354	15.015	1.05675	0.78998	45	27	1	1	1	1	2	2
PRG2	NM_024888	chr19	763517	772952	-	9.41483	9.13568	-1.21348	0.145519	36	23	1	1	1	1	1	0
AZU1	NM_001700	chr19	778830	783017	+	13.349	10.8806	-5.53406	2.1244e-05	11	4	2	1	1	1	1	0
PRTN3	NM_002777	chr19	791984	799175	+	9.01545	8.85721	-1.11593	0.37758	15	7	0	0	0	0	0	0
ELA2	NM_001972	chr19	803290	807244	+	10.811	8.72299	-4.25175	1.63013e-05	11	5	0	0	0	0	0	0
CFD	NM_001928	chr19	810664	814608	+	10.2116	9.22146	-1.98634	0.0073185	13	5	1	0	1	0	1	0
THRAP5	NM_005481	chr19	818961	844218	-	11.3994	11.422	1.01579	0.94042	42	6	0	1	3	0	2	1
C19orf22	NM_138774	chr19	847502	864200	-	12.7987	12.7277	-1.05043	0.88386	25	19	0	0	2	0	1	1
KISS1R	NM_032551	chr19	868357	872013	+	9.1103	9.00332	-1.07697	0.34356	24	11	0	0	0	0	0	1
ARID3A	NM_005224	chr19	877036	923791	+	12.4319	12.6018	1.12502	0.71864	35	12	0	1	0	0	0	0
WDR18	NM_024100	chr19	935327	945569	+	11.8936	11.7144	-1.13222	0.58676	21	7	0	0	0	0	0	1
GRIN3B	NM_138690	chr19	951436	960723	+	8.9564	8.99396	1.02638	0.692	52	9	0	0	0	0	0	0
C19orf6	NM_001033026	chr19	960649	972141	-	12.8879	12.7911	-1.0694	0.80582	41	23	0	0	0	1	0	1
CNN2	NM_004368	chr19	977297	990063	+	14.0293	13.8675	-1.11872	0.76494	36	22	0	1	1	1	1	1
ABCA7	NM_019112	chr19	991101	1016570	+	10.5551	9.92739	-1.54514	0.000117217	88	6	0	1	1	1	3	1
HMHA1	NM_012292	chr19	1018173	1037627	+	12.8194	11.8067	-2.01773	0.000104655	65	20	3	2	2	2	3	1
POLR2E	NM_002695	chr19	1039165	1046336	-	14.2862	14.0191	-1.20338	0.54506	15	10	1	1	0	2	1	1
GPX4	NM_001039848	chr19	1055648	1057786	+	13.2869	13.2533	-1.0236	0.97456	14	5	0	1	0	1	1	1
SBNO2	NM_014963	chr19	1058632	1125282	-	10.928	10.9205	-1.00519	0.96754	65	18	1	1	3	3	4	0
STK11	NM_000455	chr19	1156797	1179434	+	11.3982	11.4277	1.02066	0.92006	51	17	0	1	1	0	1	1
C19orf26	NM_152769	chr19	1180946	1188990	-	9.83046	9.60112	-1.1723	0.48348	40	27	0	1	0	0	1	0
ATP5D	NM_001687	chr19	1192748	1195823	+	12.5298	12.1846	-1.27033	0.4199	12	2	0	1	0	0	1	1
MIDN	NM_177401	chr19	1199551	1210139	+	11.4741	11.6213	1.10749	0.61158	58	36	1	2	2	0	3	1
C19orf23	NM_152480	chr19	1218470	1221259	-	9.62445	9.55995	-1.04573	0.74118	26	18	0	0	1	0	1	1
CIRBP	NM_001280	chr19	1220346	1224169	+	14.8062	14.94	1.09722	0.7302	17	11	0	0	1	0	1	1
C19orf24	NM_017914	chr19	1226550	1230226	+	12.4961	12.5334	1.02615	0.95938	13	9	0	0	0	0	1	0
EFNA2	NM_001405	chr19	1237167	1250944	+	8.94548	8.9798	1.02407	0.90748	7	3	0	0	0	0	0	0
MUM1	NM_032853	chr19	1306009	1329427	+	11.7216	11.0546	-1.58773	0.0080583	69	38	1	0	2	2	3	2
NDUFS7	NM_024407	chr19	1334905	1346582	+	13.2171	12.8863	-1.25776	0.5358	7	3	0	0	0	1	1	1
GAMT	NM_000156	chr19	1348088	1352552	-	12.9141	12.8068	-1.07716	0.886	15	3	0	0	0	0	0	0
DAZAP1	NM_170711	chr19	1358583	1386680	+	14.0702	13.9816	-1.06333	0.8556	25	13	0	2	2	0	0	1
RPS15	NM_001018	chr19	1389362	1391492	+	15.2998	15.1573	-1.1038	0.7883	6	3	0	0	0	1	0	1
APC2	NM_005883	chr19	1401147	1424243	+	9.21692	9.23381	1.01178	0.85328	182	156	0	0	0	1	0	0
C19orf25	NM_152482	chr19	1424199	1430228	-	10.5186	10.4905	-1.01962	0.90566	41	40	0	1	0	1	1	1
PCSK4	NM_017573	chr19	1432426	1441407	-	9.56155	9.53353	-1.01961	0.90172	38	16	0	1	0	2	1	0
REEP6	NM_138393	chr19	1442164	1448923	+	11.7075	11.3218	-1.30651	0.36782	23	15	0	0	0	1	1	0
ADAMTSL5	NM_213604	chr19	1456022	1464019	-	8.94216	8.94473	1.00178	0.97496	30	19	0	0	2	1	2	0
RKHD1	NM_001085363	chr19	1505667	1519057	-	10.6659	10.7942	1.093	0.68566	38	35	0	0	0	0	0	0
MBD3	NM_003926	chr19	1527677	1543652	-	12.5727	12.6797	1.07696	0.75016	44	36	0	0	0	0	0	1
UQCR	NM_006830	chr19	1548173	1556431	-	13.6318	13.808	1.12988	0.79084	9	6	0	1	0	0	0	1
TCF3	NM_003200	chr19	1560294	1601277	-	13.4861	13.2225	-1.20049	0.31084	66	43	1	0	2	2	3	0
ONECUT3	NM_001080488	chr19	1704661	1726444	+	8.80628	8.69946	-1.07685	0.31364	13	5	0	2	1	0	1	0
ATP8B3	NM_138813	chr19	1733075	1763270	-	9.5757	9.53553	-1.02824	0.85432	72	24	0	1	0	0	0	0
REXO1	NM_020695	chr19	1766244	1799452	-	11.1607	11.2485	1.06274	0.74026	68	17	0	0	0	0	0	1
KLF16	NM_031918	chr19	1803398	1814564	-	12.5837	12.618	1.02402	0.92912	51	48	2	0	2	1	1	2
FAM108A1	NM_031213	chr19	1827975	1836432	-	11.1722	10.8878	-1.2179	0.42694	25	8	0	0	0	0	1	1
SCAMP4	NM_079834	chr19	1856372	1877011	+	13.0975	13.1001	1.00178	0.99454	38	33	0	1	0	0	1	1
LOC113179	NM_138422	chr19	1856416	1864443	+	9.50161	9.43858	-1.04466	0.76964	31	32	0	1	0	0	1	1
CSNK1G2	NM_001319	chr19	1892160	1932336	+	12.9474	12.756	-1.14186	0.62542	44	23	2	2	5	3	3	2
C19orf34	NM_152771	chr19	1903527	1905548	-	9.02254	9.16629	1.10477	0.50096	19	7	0	0	0	0	0	0
BTBD2	NM_017797	chr19	1936446	1966702	-	12.1692	11.8495	-1.2481	0.32672	39	25	0	0	0	0	0	0
MKNK2	NM_199054	chr19	1988469	2002243	-	12.7517	12.3864	-1.28813	0.178376	58	5	2	0	2	1	1	1
MOBKL2A	NM_130807	chr19	2022036	2047269	-	12.2925	11.4036	-1.85179	0.00131519	48	34	4	2	4	2	4	0
C19orf36	NM_001039846	chr19	2047867	2050583	+	9.65128	9.52978	-1.08786	0.76634	13	7	0	0	0	0	0	0
AP3D1	NM_003938	chr19	2051993	2102556	-	13.1547	13.1157	-1.02741	0.88528	64	24	1	2	2	0	1	1
DOT1L	NM_032482	chr19	2115147	2181007	+	11.8202	12.044	1.16779	0.40602	70	5	1	0	1	0	1	1
PLEKHJ1	NM_018049	chr19	2184154	2187328	-	12.4898	12.6161	1.09147	0.85282	14	11	0	0	1	0	1	2
SF3A2	NM_007165	chr19	2187815	2199677	+	13.5522	13.635	1.05911	0.8751	26	18	0	1	1	0	1	2
AMH	NM_000479	chr19	2200112	2203072	+	9.84757	9.72101	-1.09168	0.69388	34	18	0	0	0	0	0	0
JSRP1	NM_144616	chr19	2203251	2206344	-	9.2824	9.32394	1.02921	0.90134	16	11	0	0	0	0	0	0
OAZ1	NM_004152	chr19	2220519	2224486	+	15.4948	15.5011	1.00439	0.9837	14	7	0	0	0	2	1	2
C19orf35	NM_198532	chr19	2225630	2233175	-	9.08626	9.008	-1.05575	0.48604	39	29	1	1	1	1	1	0
LOC645191	NM_001101391	chr19	2240773	2259156	-	9.87357	9.30939	-1.47854	0.0021764	38	39	1	1	1	1	2	0
LSM7	NM_016199	chr19	2272521	2279574	-	12.5111	12.5136	1.00173	0.99634	7	6	0	0	0	0	0	1
SPPL2B	NM_001077238	chr19	2279628	2306099	+	10.9775	10.7705	-1.15428	0.46494	57	41	0	1	0	0	0	1
TMPRSS9	NM_182973	chr19	2340783	2377085	+	9.54612	9.47935	-1.04737	0.6998	48	3	1	2	0	1	2	0
TIMM13	NM_012458	chr19	2376621	2378875	-	12.3935	12.3677	-1.01803	0.95134	36	23	0	1	0	0	1	1
LMNB2	NM_032737	chr19	2379164	2407958	-	13.9458	13.9648	1.01328	0.94398	76	20	0	1	0	0	1	0
GADD45B	NM_015675	chr19	2427134	2429257	+	11.8912	11.1974	-1.61746	0.099796	23	15	2	2	2	2	2	1
GNG7	NM_052847	chr19	2462217	2653746	-	11.6438	11.8342	1.14106	0.44628	69	68	5	1	4	4	7	0
DIRAS1	NM_145173	chr19	2665564	2672369	-	9.60276	9.59769	-1.00352	0.98006	57	58	0	0	0	0	0	0
SLC39A3	NM_213568	chr19	2685524	2691074	-	11.4268	11.5049	1.05569	0.88594	28	19	1	1	1	1	1	1
SGTA	NM_003021	chr19	2705711	2734354	-	13.3856	13.3614	-1.01693	0.95802	35	25	1	3	0	0	0	1
THOP1	NM_003249	chr19	2736505	2764590	+	12.5869	12.5181	-1.04878	0.83246	40	10	0	1	0	0	0	1
ZNF554	NM_001102651	chr19	2770871	2787733	+	10.7297	10.2205	-1.42319	0.044378	44	36	0	1	1	0	0	0
ZNF555	NM_152791	chr19	2792481	2805033	+	11.7838	11.597	-1.1382	0.4663	36	32	0	2	1	0	0	1
ZNF556	NM_024967	chr19	2818332	2829501	+	9.01073	8.99411	-1.01158	0.9138	24	22	0	1	1	0	0	0
LOC126295	NM_173480	chr19	2851963	2869467	+	9.10838	9.11049	1.00146	0.99044	29	27	0	1	0	0	0	0
ZNF77	NM_021217	chr19	2884216	2895930	-	9.39045	9.25593	-1.09773	0.40562	31	27	0	2	1	0	0	0
TLE6	NM_024760	chr19	2928561	2946176	+	9.17411	9.15669	-1.01215	0.89172	25	6	0	0	0	0	1	1
TLE2	NM_003260	chr19	2948636	2980022	-	9.53494	9.39286	-1.10349	0.47418	33	6	0	0	0	0	0	0
AES	NM_198969	chr19	3003907	3013964	-	14.6106	14.7488	1.10052	0.76274	23	20	0	0	0	0	0	0
GNA11	NM_002067	chr19	3045407	3072452	+	9.4738	9.42811	-1.03218	0.89332	20	9	0	0	1	0	0	0
GNA15	NM_002068	chr19	3087190	3114766	+	12.7694	12.0447	-1.65259	0.076996	37	20	3	3	4	4	3	1
EDG6	NM_003775	chr19	3129765	3131329	+	11.7051	11.382	-1.25097	0.38892	26		1	0	2	0	0	1
NCLN	NM_020170	chr19	3136874	3160572	+	12.5599	12.4289	-1.09505	0.65656	59	39	0	1	1	1	1	1
BRUNOL5	NM_021938	chr19	3175700	3248071	+	9.18304	9.20942	1.01845	0.92132	23	4	0	1	1	0	1	0
NFIC	NM_205843	chr19	3310615	3414602	+	13.2256	13.3633	1.10019	0.74956	36	15	0	2	0	0	2	3
DOHH	NM_031304	chr19	3441821	3451621	-	11.7519	11.764	1.00846	0.98072	30	20	0	1	1	1	1	1
FZR1	NM_016263	chr19	3473953	3489325	+	10.8428	10.8142	-1.02004	0.8726	84	67	0	0	0	0	0	0
C19orf28	NM_174983	chr19	3495197	3508571	-	10.9872	11.1403	1.11193	0.68634	32	11	0	0	0	0	1	1
HMG20B	NM_006339	chr19	3523942	3530079	+	13.54	13.5141	-1.01814	0.95428	23	12	0	0	1	1	1	1
GIPC3	NM_133261	chr19	3536568	3541433	+	9.1442	9.27941	1.09826	0.57476	14	6	0	0	0	0	0	0
TBXA2R	NM_001060	chr19	3545503	3557658	-	9.17199	9.32596	1.11262	0.44078	37	7	0	0	0	0	1	0
C19orf29	NM_001080543	chr19	3561626	3577813	-	11.7931	11.8258	1.02293	0.9089	60	33	0	0	0	1	1	0
PIP5K1C	NM_012398	chr19	3581181	3651445	-	11.5756	11.578	1.00164	0.99112	83	61	1	2	2	0	3	1
TJP3	NM_014428	chr19	3679373	3701681	+	9.13751	9.20593	1.04856	0.58942	38	2	0	0	0	0	0	0
APBA3	NM_004886	chr19	3701770	3712673	-	10.6021	10.3794	-1.16692	0.40158	31	7	0	1	1	2	1	1
MRPL54	NM_172251	chr19	3713664	3718563	+	12.6438	12.6831	1.02763	0.96558	9	6	0	1	1	2	1	1
RAXL1	NM_032753	chr19	3720092	3723219	-	9.34776	9.39561	1.03372	0.83432	38	29	0	0	0	0	0	0
MATK	NM_139355	chr19	3728967	3737415	-	9.0403	9.01343	-1.0188	0.8697	29	10	0	1	0	0	0	0
KIAA1086	NM_015174	chr19	3755021	3820027	-	9.14525	9.08952	-1.03938	0.62992	58	26	1	1	1	2	2	0
ATCAY	NM_033064	chr19	3831638	3879078	+	9.00925	9.07632	1.04759	0.54592	66	49	0	0	0	0	0	0
ITGB1BP3	NM_170678	chr19	3884100	3893414	+	8.83008	8.8483	1.01271	0.87814	15	7	0	0	0	0	0	0
DAPK3	NM_001348	chr19	3909451	3920826	-	11.6863	11.6789	-1.00515	0.9871	36	24	0	0	1	0	1	1
EEF2	NM_001961	chr19	3927054	3936461	-	15.807	15.7821	-1.01744	0.743	48	13	0	1	1	0	0	1
PIAS4	NM_015897	chr19	3958748	3989065	+	12.8552	13.0784	1.16732	0.68628	21	7	0	0	0	0	0	1
ZBTB7A	NM_015898	chr19	3996217	4017816	-	12.4843	12.6458	1.1185	0.57228	71	48	0	0	0	0	0	1
MAP2K2	NM_030662	chr19	4041328	4075126	-	13.3665	13.2626	-1.0747	0.84768	22	8	2	2	1	1	1	1
CREB3L3	NM_032607	chr19	4104628	4124047	+	9.50422	9.9956	1.40579	0.146322	30	16	1	0	0	0	0	0
SIRT6	NM_016539	chr19	4125106	4133596	-	10.8423	10.6323	-1.15668	0.55654	25	17	0	0	1	1	0	1
ANKRD24	NM_133475	chr19	4134350	4175811	+	9.41607	9.39369	-1.01563	0.86814	55	8	0	0	1	2	0	1
EBI3	NM_005755	chr19	4180539	4188517	+	8.84417	8.79074	-1.03773	0.6	14	6	0	0	0	0	0	0
CCDC94	NM_018074	chr19	4198110	4220085	+	13.354	13.345	-1.00625	0.98396	19	11	0	1	1	1	1	0
SHD	NM_020209	chr19	4230658	4241720	+	9.20073	9.14523	-1.03922	0.83378	21	6	0	0	1	0	0	0
MGC23244	NM_144615	chr19	4243228	4253428	-	10.2694	10.9335	1.58465	0.27758	16	9	0	0	0	0	1	0
FSD1	NM_024333	chr19	4255690	4274838	+	8.95743	9.00238	1.03165	0.85522	24	6	0	1	0	0	1	0
STAP2	NM_017720	chr19	4275040	4289847	-	8.8791	8.81601	-1.0447	0.5544	16	3	0	0	0	0	1	0
MPND	NM_032868	chr19	4294575	4311075	+	10.4393	10.0759	-1.28647	0.33204	17	4	0	0	0	0	0	0
SH3GL1	NM_003025	chr19	4311367	4351471	-	13.4944	13.6366	1.10359	0.62838	39	28	0	0	1	0	4	2
CHAF1A	NM_005483	chr19	4353659	4394393	+	14.2848	14.2495	-1.02477	0.90932	49	9	0	1	0	0	0	2
UBXD1	NM_025241	chr19	4396260	4408790	-	13.4605	13.2962	-1.12068	0.71762	20	7	0	2	0	0	2	1
HDGF2	NM_032631	chr19	4423254	4453213	+	13.1383	13.0595	-1.05617	0.81394	20	5	0	0	1	1	1	0
KIAA1881	NM_001080400	chr19	4453191	4468716	-	9.06569	9.08338	1.01233	0.79098	120	49	0	0	0	0	0	0
LSDP5	NM_001013706	chr19	4473545	4486208	-	9.36406	9.32696	-1.02605	0.87768	31	21	0	1	0	0	0	0
LRG1	NM_052972	chr19	4488227	4491036	-	12.6808	12.2281	-1.36866	0.134239	26	27	1	0	0	2	0	1
SEMA6B	NM_032108	chr19	4493599	4509503	-	9.45748	9.29479	-1.11938	0.166641	55	35	1	0	1	3	1	0
TNFAIP8L1	NM_152362	chr19	4590529	4604952	+	10.2785	10.3906	1.08085	0.70646	20	20	0	0	0	0	0	1
C19orf10	NM_019107	chr19	4608565	4621415	-	13.24	13.2015	-1.02705	0.955	15	10	0	0	0	0	0	1
DPP9	NM_139159	chr19	4626236	4674875	-	12.5895	12.5072	-1.05871	0.74734	56	19	0	0	0	1	1	1
FEM1A	NM_018708	chr19	4742727	4746569	+	12.537	12.5285	-1.00592	0.97954	74		0	1	1	1	0	0
TICAM1	NM_182919	chr19	4766991	4769451	-	11.283	10.8004	-1.39722	0.070943	48	50	0	1	0	0	0	0
M6PRBP1	NM_005817	chr19	4789345	4818676	-	13.4115	13.2626	-1.10879	0.65072	30	16	1	0	0	0	0	1
ARRDC5	NM_001080523	chr19	4841448	4853879	-	8.80053	8.92408	1.08941	0.105264	24	16	0	1	0	0	0	0
UHRF1	NM_013282	chr19	4861565	4913164	+	13.9868	14.1113	1.09014	0.74874	54	17	2	1	2	1	2	1
JMJD2B	NM_015015	chr19	4920131	5104606	+	10.9764	11.019	1.02998	0.79084	82	37	1	2	4	4	2	1
PTPRS	NM_130854	chr19	5156519	5291814	-	9.13277	9.11056	-1.01551	0.84874	101	21	0	3	0	0	0	0
ZNRF4	NM_181710	chr19	5406425	5407867	+	8.91295	9.02099	1.07777	0.42332	28		0	1	1	1	0	0
SAFB2	NM_014649	chr19	5538010	5573938	-	13.8869	13.9394	1.03707	0.90474	44	5	1	0	0	0	3	2
SAFB	NM_002967	chr19	5574163	5619488	+	15.0027	14.8515	-1.11052	0.61314	36	4	0	1	1	0	2	2
P117	NM_205767	chr19	5629432	5631911	-	10.1255	10.0021	-1.08925	0.80826	15	5	0	1	1	1	1	1
SCDR10	NM_198707	chr19	5632051	5639532	+	9.31303	9.24836	-1.04584	0.73634	23	2	0	1	1	1	1	1
RPL36	NM_015414	chr19	5641345	5642676	+	14.2294	14.2024	-1.01888	0.97936	8	3	1	1	1	0	1	1
PRSS15	NM_004793	chr19	5642845	5671176	-	13.2246	12.9937	-1.17352	0.52862	43	7	0	1	1	1	1	2
TMEM146	NM_152784	chr19	5671687	5729741	+	8.92098	9.01471	1.06712	0.45552	24	7	0	0	0	0	1	1
MGC24975	NM_153359	chr19	5733970	5735610	-	9.53627	9.61349	1.05499	0.59022	32	34	0	0	0	0	0	0
DUS3L	NM_020175	chr19	5736154	5742190	-	12.4479	12.4797	1.02233	0.94796	28		0	1	1	1	1	1
NRTN	NM_004558	chr19	5774817	5779334	+	8.97399	9.09404	1.08677	0.46528	16	10	1	0	1	1	0	1
FUT6	NM_000150	chr19	5781636	5790742	-	8.86628	8.91226	1.03239	0.53918	50	34	0	0	0	0	0	0
FUT3	NM_000149	chr19	5793898	5802485	-	8.95811	8.90792	-1.0354	0.66714	45	37	0	0	0	0	0	0
FUT5	NM_002034	chr19	5816837	5821551	-	9.05147	8.97463	-1.0547	0.515	38	39	0	0	0	0	0	0
NDUFA11	NM_175614	chr19	5845685	5855025	-	11.9821	12.0773	1.0682	0.92642	13	4	1	0	1	1	1	1
VMAC	NM_001017921	chr19	5855896	5861261	+	9.7724	9.80066	1.01978	0.91194	23	21	1	0	1	1	1	1
CAPS	NM_004058	chr19	5865218	5866886	+	10.0351	9.96487	-1.0499	0.7854	20	13	0	0	0	0	0	0
RANBP3	NM_003624	chr19	5867153	5929113	-	12.8882	12.8629	-1.01771	0.94536	48	29	0	4	0	0	1	2
RFX2	NM_000635	chr19	5944175	6061554	-	12.0545	11.8705	-1.13604	0.50018	58	33	4	6	5	4	6	3
ACSBG2	NM_030924	chr19	6086709	6144112	+	10.6222	10.6369	1.0102	0.96162	37	8	0	1	1	1	1	0
MLLT1	NM_005934	chr19	6161392	6230959	-	13.0896	13.0841	-1.00388	0.98046	74	54	0	0	0	1	3	1
ASAH3	NM_133492	chr19	6257724	6284562	-	8.8623	8.93601	1.05242	0.72702	11	3	0	0	0	0	1	0
CLPP	NM_006012	chr19	6312462	6319915	+	12.1597	12.3426	1.13517	0.79384	17	7	0	0	0	0	0	1
ALKBH7	NM_032306	chr19	6323443	6326040	+	10.1036	10.0851	-1.01291	0.96472	19	5	0	0	0	0	1	0
PSPN	NM_004158	chr19	6326305	6326860	-	9.27946	9.1412	-1.10058	0.5038	8	7	0	0	0	0	0	0
GTF2F1	NM_002096	chr19	6330579	6344291	-	14.6173	14.685	1.04803	0.8936	26	7	0	0	1	0	1	1
KHSRP	NM_003685	chr19	6364118	6375822	-	14.4419	14.4739	1.02245	0.93012	37	13	0	1	0	1	1	1
SLC25A41	NM_173637	chr19	6377047	6384790	-	9.44827	9.80843	1.28357	0.20438	23		0	0	0	0	0	1
SLC25A23	NM_024103	chr19	6391074	6410781	-	13.1013	13.578	1.39156	0.078339	56	41	1	0	1	1	2	1
CRB3	NM_139161	chr19	6415259	6418228	+	9.32999	9.3284	-1.00111	0.99456	19	15	1	0	1	1	1	0
DENND1C	NM_024898	chr19	6418218	6432798	-	11.9909	12.3899	1.31862	0.34914	35	17	0	0	1	0	1	1
TUBB4	NM_006087	chr19	6445329	6453330	-	10.4997	10.3294	-1.12526	0.68888	41	39	0	0	0	0	0	0
TNFSF9	NM_003811	chr19	6482036	6486933	+	10.3556	10.0861	-1.20546	0.4615	19	17	4	0	4	1	1	1
CD70	NM_001252	chr19	6536850	6542163	-	10.4966	10.5655	1.04896	0.85366	15	10	0	1	0	1	0	0
TNFSF14	NM_003807	chr19	6615565	6621599	-	11.1154	10.0877	-2.0389	0.029659	16	10	1	1	1	1	1	1
C3	NM_000064	chr19	6628846	6671662	-	10.9244	11.343	1.33659	0.028764	62	4	0	0	2	0	2	0
GPR108	NM_020171	chr19	6680924	6688304	-	13.0002	12.6884	-1.24125	0.54306	27	8	1	2	2	1	1	1
TRIP10	NM_004240	chr19	6690706	6702528	+	11.6493	9.95918	-3.22672	1.3505e-06	27	9	1	2	3	1	1	1
SH2D3A	NM_005490	chr19	6703174	6718480	-	9.55072	9.56886	1.01265	0.93704	32	6	2	0	1	1	2	0
VAV1	NM_005428	chr19	6723721	6808371	+	14.0148	13.3507	-1.58447	0.079443	32	7	2	1	3	2	2	1
EMR1	NM_001974	chr19	6838581	6891463	+	9.91794	9.26757	-1.56957	4.563e-06	40	9	1	3	1	1	2	0
EMR4	NM_001080498	chr19	6903510	6941857	-	8.90031	8.84696	-1.03767	0.62096	30	9	0	0	0	0	0	0
MBD3L2	NM_144614	chr19	7000350	7002746	+	8.82009	8.65747	-1.11932	0.124844	13	14	0	0	0	0	0	0
ZNF557	NM_024341	chr19	7020470	7038976	+	11.2373	11.1947	-1.02997	0.8976	39	29	0	1	2	0	0	4
INSR	NM_001079817	chr19	7063265	7245011	-	11.6828	11.5001	-1.13496	0.47304	136	79	2	2	3	5	4	0
ARHGEF18	NM_015318	chr19	7351865	7443370	+	11.8315	11.2111	-1.53732	0.0021584	83	38	0	1	1	0	0	1
PEX11G	NM_080662	chr19	7447760	7459905	-	9.25784	9.13071	-1.09212	0.53276	15	11	0	0	0	0	0	0
FLJ35784	NM_198534	chr19	7468484	7479336	+	8.92977	9.04964	1.08663	0.35252	26	5	0	0	0	0	0	0
ZNF358	NM_018083	chr19	7487003	7491911	+	9.23356	9.33466	1.07259	0.63952	30	31	0	0	0	0	0	0
MCOLN1	NM_020533	chr19	7493511	7504861	+	12.5738	12.6625	1.06343	0.8327	26	4	0	1	1	1	0	1
PNPLA6	NM_006702	chr19	7505042	7532652	+	11.5015	11.3694	-1.09582	0.6534	53	5	1	3	0	2	2	1
KIAA1543	NM_020902	chr19	7566787	7589196	+	9.14528	9.16695	1.01514	0.85422	66	12	0	0	0	0	1	0
XAB2	NM_020196	chr19	7590411	7600439	-	13.1694	13.1421	-1.01912	0.92388	34	3	0	3	0	1	0	1
PCP2	NM_174895	chr19	7602507	7604570	-	9.22379	9.09031	-1.09694	0.3642	11	3	0	0	0	0	0	0
STXBP2	NM_006949	chr19	7608020	7618697	+	10.1434	9.2069	-1.91389	0.02268	15	1	0	1	0	0	0	0
RETN	NM_020415	chr19	7639971	7641340	+	9.92444	9.18982	-1.66397	0.3436	5	5	0	0	0	0	0	0
MCEMP1	NM_174918	chr19	7647942	7650719	+	14.36	13.1559	-2.30387	0.034643	17	13	1	0	1	1	1	1
TRAPPC5	NM_174894	chr19	7651760	7653748	+	11.3638	11.0247	-1.265	0.63484	15	13	1	0	2	2	2	2
FCER2	NM_002002	chr19	7659662	7672997	-	9.77544	10.8646	2.12744	0.0116427	22	13	1	1	1	2	1	0
CLEC4G	NM_198492	chr19	7699849	7703005	-	9.06608	8.93448	-1.09551	0.3638	17	11	0	0	0	1	0	0
CD209	NM_021155	chr19	7710882	7718406	-	9.95262	9.91263	-1.02811	0.90138	56	40	0	0	1	0	0	0
CLEC4M	NM_214677	chr19	7734080	7740490	+	8.92175	9.12903	1.15451	0.031723	37	13	0	0	0	0	0	0
EVI5L	NM_145245	chr19	7801242	7835861	+	10.3837	10.1886	-1.14482	0.3018	58	32	0	0	0	1	1	0
LRRC8E	NM_025061	chr19	7859389	7872909	+	9.08776	9.07979	-1.00553	0.90988	63	61	0	0	0	0	0	0
MAP2K7	NM_145185	chr19	7874764	7885362	+	12.897	12.9066	1.00672	0.9762	51	41	0	0	0	0	0	2
SNAPC2	NM_003083	chr19	7891228	7894134	+	11.7619	11.756	-1.00411	0.99064	25	17	0	0	1	1	0	0
CTXN1	NM_206833	chr19	7895383	7897029	-	10.0091	10.2541	1.18511	0.45844	21	20	0	0	0	0	0	0
TIMM44	NM_006351	chr19	7897603	7914538	-	13.0797	13.0873	1.00525	0.98846	24		0	1	1	1	1	1
ELAVL1	NM_001419	chr19	7929457	7976529	-	12.9425	13.3477	1.32429	0.176216	83	74	1	0	3	2	1	1
CCL25	NM_005624	chr19	8023933	8033546	+	9.59943	9.87973	1.21445	0.43698	12	9	1	1	1	0	0	0
FBN3	NM_032447	chr19	8036287	8118385	-	8.91475	8.90092	-1.00964	0.837	120	17	0	2	2	1	0	0
LASS4	NM_024552	chr19	8180256	8233302	+	11.5991	11.6672	1.04839	0.8983	23	10	0	1	3	2	2	1
CD320	NM_016579	chr19	8273010	8279239	-	12.0955	12.1591	1.04508	0.86862	20	10	0	1	0	0	1	1
NDUFA7	NM_005001	chr19	8282233	8292280	-	11.7055	11.9025	1.14628	0.78808	7	4	0	0	1	0	0	1
ANKRD47	NM_198471	chr19	8293467	8314146	-	9.53727	9.44997	-1.06238	0.70156	42		0	0	0	0	0	1
ANGPTL4	NM_139314	chr19	8335010	8345257	+	9.1044	9.06574	-1.02716	0.81046	32	14	0	0	1	0	1	0
RAB11B	NM_004218	chr19	8361295	8374479	+	14.2127	14.2668	1.03821	0.87926	9	3	1	0	1	2	3	0
MARCH2	NM_016496	chr19	8384186	8409897	+	10.3442	10.1839	-1.11754	0.51004	21	12	0	1	0	0	0	0
HNRPM	NM_005968	chr19	8415802	8459996	+	14.8156	14.7796	-1.02526	0.92828	31	5	1	4	1	2	2	1
PRAM1	NM_032152	chr19	8460940	8473495	-	13.3793	10.7604	-6.14275	5.41789e-14	33	3	1	1	2	1	1	0
ZNF414	NM_032370	chr19	8482221	8485032	-	10.7237	10.6305	-1.06675	0.82164	17	4	0	1	0	0	0	0
MYO1F	NM_012335	chr19	8491998	8548307	-	13.9218	13.075	-1.79853	0.0045016	45	8	2	0	4	2	2	1
ADAMTS10	NM_030957	chr19	8551125	8581588	-	9.69993	9.19302	-1.42101	5.5653e-05	60	16	0	0	1	0	0	0
MGC33407	NM_178525	chr19	8668753	8670172	-	9.05026	9.03074	-1.01362	0.88412	28	30	0	0	0	0	0	0
OR2Z1	NM_001004699	chr19	8702390	8703334	+	8.80455	8.86887	1.04559	0.67372	18		0	0	0	0	0	0
ZNF558	NM_144693	chr19	8781381	8794565	-	11.3745	11.2124	-1.11891	0.49372	35	28	0	1	0	0	0	0
MBD3L1	NM_145208	chr19	8814331	8814995	+	8.71342	8.70101	-1.00864	0.89926	11		0	0	0	0	0	0
MUC16	NM_024690	chr19	8820520	8953018	-	8.82444	8.8289	1.00309	0.82002	815	4	0	2	2	3	0	0
OR1M1	NM_001004456	chr19	9064920	9065861	+	8.97116	9.03921	1.0483	0.87188	18		0	0	0	0	0	0
OR7G2	NM_001005193	chr19	9073944	9074982	-	8.9043	8.9672	1.04456	0.69268	20	21	0	0	0	0	0	0
OR7G1	NM_001005192	chr19	9086273	9087439	-	8.99141	8.87838	-1.0815	0.36528	16		0	0	0	0	0	0
OR7G3	NM_001001958	chr19	9097688	9098626	-	8.92965	8.9686	1.02736	0.831	18	20	0	0	0	0	0	0
ZNF317	NM_020933	chr19	9112072	9135082	+	13.5164	13.4794	-1.02595	0.8732	60	50	0	2	1	0	0	2
OR7D2	NM_175883	chr19	9157269	9160493	+	9.42231	9.32047	-1.07314	0.76406	22		0	0	0	0	0	0
OR7D4	NM_001005191	chr19	9185575	9186513	-	9.2195	9.29017	1.0502	0.86864	18	20	0	0	0	0	0	0
OR7E24	NM_001079935	chr19	9222719	9223739	+	9.97247	9.97841	1.00412	0.99212	19		0	0	0	0	0	0
ZNF699	NM_198535	chr19	9266985	9276795	-	10.2448	10.2223	-1.0157	0.9376	32	28	0	1	0	0	0	0
ZNF559	NM_032497	chr19	9295927	9315519	+	11.6337	11.8109	1.13069	0.5167	40	30	0	1	1	0	0	1
ZNF177	NM_003451	chr19	9334695	9353864	+	10.8648	10.9795	1.08277	0.71126	21	17	0	0	0	0	0	0
ZNF266	NM_006631	chr19	9384271	9407234	-	12.9976	12.8989	-1.07085	0.69904	48	32	0	2	2	1	0	2
ZNF560	NM_152476	chr19	9438030	9470279	-	9.11204	9.14632	1.02405	0.78692	35	29	0	0	0	0	1	0
ZNF426	NM_024106	chr19	9499682	9510303	-	9.63768	9.79635	1.11626	0.54324	30	23	0	0	0	0	0	0
ZNF121	NM_001008727	chr19	9537291	9556209	-	12.9178	13.3874	1.38471	0.17364	20	19	0	2	1	1	0	2
ZNF561	NM_152289	chr19	9580139	9592899	-	12.0692	11.8515	-1.1629	0.45406	25	19	1	2	1	1	1	1
ZNF562	NM_017656	chr19	9620352	9646734	-	10.0674	10.0036	-1.04517	0.84714	27	23	0	0	0	0	0	0
LOC162993	NM_001077624	chr19	9729151	9740410	-	9.77342	9.7081	-1.04632	0.81404	30	18	0	1	0	1	0	0
FBXL12	NM_017703	chr19	9781944	9790731	-	11.6846	11.5767	-1.0776	0.77066	31	25	0	0	0	1	0	1
UBL5	NM_024292	chr19	9799567	9801797	+	12.238	12.3639	1.09116	0.9281	4	2	0	1	1	1	0	1
PIN1	NM_006221	chr19	9806998	9821358	+	12.1462	12.2058	1.0422	0.89978	16	13	0	0	0	1	1	0
OLFM2	NM_058164	chr19	9825393	9908070	-	9.10588	9.04068	-1.04623	0.7705	27	18	0	1	0	2	0	0
COL5A3	NM_015719	chr19	9931236	9982147	-	9.01184	9.00386	-1.00555	0.92766	59	20	0	2	0	0	0	0
RDH8	NM_015725	chr19	9984924	9993953	+	8.99966	9.03893	1.02759	0.63658	25	11	0	0	1	0	0	0
LOC388503	NM_001013640	chr19	10013031	10045811	+	8.80617	8.78709	-1.01331	0.8207	43	5	0	1	0	0	0	0
FLJ11286	NM_018381	chr19	10057805	10064928	+	10.8652	11.2197	1.27849	0.31116	32	22	0	0	0	0	0	1
ANGPTL6	NM_031917	chr19	10064012	10074425	-	9.88855	9.60762	-1.21498	0.33314	29		0	1	0	1	0	0
PPAN	NM_020230	chr19	10077964	10082975	+	12.7309	12.8718	1.10258	0.80206	23	7	0	2	0	1	0	0
PPAN-P2RY11	NM_001040664	chr19	10078070	10086413	+	11.933	12.199	1.20252	0.48058	37	23	0	2	1	2	0	0
P2RY11	NM_002566	chr19	10083196	10087062	+	11.2091	11.4478	1.17995	0.4273	36	12	0	1	1	1	0	0
EIF3S4	NM_003755	chr19	10086690	10091599	-	14.9772	14.9726	-1.00316	0.9916	11		0	1	1	0	0	1
DNMT1	NM_001379	chr19	10105022	10166811	-	14.4388	14.3668	-1.05119	0.78554	73	4	0	0	0	1	1	1
EDG5	NM_004230	chr19	10193108	10202948	-	10.0599	10.1821	1.08845	0.68958	50	51	1	0	0	0	0	0
MRPL4	NM_146388	chr19	10223639	10231734	+	12.108	12.1077	-1.0002	0.9996	28	7	0	2	1	0	0	1
ICAM1	NM_000201	chr19	10242778	10258291	+	12.5624	12.5919	1.02065	0.9375	43	21	1	1	2	3	3	2
ICAM4	NM_022377	chr19	10258649	10260198	+	10.7015	10.5482	-1.11211	0.65214	20	3	0	1	1	1	2	1
ICAM5	NM_003259	chr19	10261654	10268452	+	8.92984	8.81756	-1.08093	0.194123	44	5	0	2	1	1	2	1
GLP-1	NM_001103167	chr19	10276478	10281233	-	9.94398	9.90629	-1.02647	0.83948	32	9	1	0	0	1	1	0
MGC19604	NM_001031734	chr19	10281890	10287691	-	11.2745	11.1277	-1.10713	0.79504	12		0	0	0	0	1	0
RAVER1	NM_133452	chr19	10287888	10305314	-	12.8378	12.7563	-1.05809	0.79286	58		0	0	0	2	1	1
ICAM3	NM_002162	chr19	10305453	10311300	-	13.2745	12.9106	-1.28694	0.34802	29		0	0	0	1	0	1
TYK2	NM_003331	chr19	10322208	10352211	-	12.4821	12.1485	-1.26019	0.198579	57	9	1	2	1	1	1	1
CDC37	NM_007065	chr19	10362808	10375271	-	14.9042	14.8198	-1.06022	0.77096	26	12	0	1	0	0	0	1
PDE4A	NM_006202	chr19	10424636	10441305	+	9.54284	9.78139	1.1798	0.0735	74	52	0	0	1	0	0	0
KEAP1	NM_203500	chr19	10457795	10475054	-	13.1242	13.2248	1.07222	0.77268	46	13	0	0	0	0	0	1
EDG8	NM_030760	chr19	10484622	10489112	-	8.89123	8.97042	1.05642	0.5482	30	30	0	0	0	1	0	0
ATG4D	NM_032885	chr19	10515646	10525093	+	11.242	11.2438	1.0013	0.996	27	10	0	0	0	0	0	1
FLJ12949	NM_023008	chr19	10524760	10537702	-	13.0355	12.9405	-1.06805	0.80812	35	9	2	1	3	1	3	2
CDKN2D	NM_001800	chr19	10538138	10540631	-	10.7219	10.3894	-1.25923	0.40758	23		1	1	2	1	1	1
AP1M2	NM_005498	chr19	10544347	10558991	-	9.32275	9.39409	1.05069	0.8576	25	9	0	0	0	0	0	0
SLC44A2	NM_020428	chr19	10597228	10616232	+	12.1053	12.3029	1.14682	0.4593	45	25	0	0	0	0	0	0
ILF3	NM_012218	chr19	10625987	10664093	+	14.3561	14.4325	1.05438	0.71918	93	56	0	1	2	1	2	2
QTRT1	NM_031209	chr19	10673130	10685040	+	12.5308	12.0817	-1.36519	0.55082	14	3	0	0	0	0	0	1
DNM2	NM_001005360	chr19	10689754	10803579	+	13.1889	13.1164	-1.05155	0.8397	54	19	2	5	3	3	5	1
TMED1	NM_006858	chr19	10804115	10807983	-	12.3194	12.5263	1.15425	0.66386	24	16	0	1	1	1	1	1
CARM1	NM_199141	chr19	10843252	10894447	+	13.3036	13.1905	-1.08153	0.72262	39	21	0	0	1	3	0	0
YIPF2	NM_024029	chr19	10894444	10900357	-	12.4311	12.4717	1.02858	0.93088	21	6	0	1	1	0	0	1
SMARCA4	NM_003072	chr19	10932605	11033952	+	14.2411	14.2562	1.01046	0.95216	73	9	0	1	1	2	1	1
LDLR	NM_000527	chr19	11061131	11105490	+	12.9652	13.1137	1.10838	0.60396	68	33	0	1	2	3	2	2
SPC24	NM_182513	chr19	11118830	11127484	-	9.75394	9.75789	1.00274	0.995	7	2	0	0	0	0	0	0
ANKRD25	NM_015493	chr19	11135946	11167496	-	11.9601	12.4265	1.38169	0.111264	79	36	2	0	0	0	2	1
DOCK6	NM_020812	chr19	11170970	11234157	-	9.03609	9.00566	-1.02132	0.70944	78	4	0	1	1	1	1	0
LOC55908	NM_018687	chr19	11209816	11213619	+	9.04405	9.15888	1.08285	0.47666	15	6	0	0	0	0	0	0
TSPAN16	NM_012466	chr19	11267823	11298672	+	9.20412	9.1051	-1.07105	0.65058	11	1	1	3	1	3	1	0
RAB3D	NM_004283	chr19	11296093	11311321	-	12.0754	10.9722	-2.14826	0.00097501	34	24	3	2	1	2	2	0
UNQ501	NM_198536	chr19	11314457	11317722	-	13.652	12.9322	-1.64701	0.136282	19	7	1	0	2	0	1	1
LOC126075	NM_001080503	chr19	11318333	11327053	+	9.76751	9.66969	-1.07016	0.72296	28	10	1	0	2	0	1	1
LPPR2	NM_022737	chr19	11327106	11337372	+	11.1886	10.5839	-1.52069	0.030325	43	27	0	1	0	0	0	0
FLJ35119	NM_175871	chr19	11346382	11348627	+	10.6159	10.6269	1.00766	0.97678	13	11	0	0	1	0	1	1
EPOR	NM_000121	chr19	11349474	11356019	-	9.99689	9.97232	-1.01718	0.92296	29	15	0	0	0	0	0	1
RGL3	NM_001035223	chr19	11366000	11391004	-	9.10233	9.12877	1.0185	0.87924	25	4	0	0	2	0	0	0
MGC20983	NM_145045	chr19	11392271	11406980	-	9.08693	8.97392	-1.08148	0.28844	30		0	1	2	1	1	1
PRKCSH	NM_002743	chr19	11407268	11422780	+	14.1146	14.1199	1.00369	0.99318	29	7	0	1	1	1	1	1
ELAVL3	NM_032281	chr19	11423142	11452803	-	9.27321	9.23833	-1.02447	0.74164	71	58	0	0	1	0	2	0
ZNF653	NM_138783	chr19	11455245	11477654	-	10.6857	10.9063	1.16521	0.58594	31	8	0	0	0	0	0	0
SITPEC	NM_016581	chr19	11477744	11500930	-	12.4418	12.2479	-1.14379	0.69486	24		0	0	0	0	0	0
CNN1	NM_001299	chr19	11510578	11522138	+	9.27878	9.23847	-1.02833	0.91798	25	15	0	0	0	1	0	0
ELOF1	NM_032377	chr19	11524857	11531051	-	14.2771	14.156	-1.08751	0.87506	14	14	0	0	0	0	0	1
ACP5	NM_001611	chr19	11546476	11549496	-	9.03062	8.9227	-1.07768	0.45336	24	12	0	0	0	0	0	0
ZNF627	NM_145295	chr19	11569326	11590974	+	13.0542	13.1429	1.06339	0.65682	35	34	0	0	0	0	0	1
LOC401898	NM_001013691	chr19	11645807	11658384	+	10.1799	10.264	1.06001	0.9086	17	16	0	0	0	0	0	0
HSZFP36	NM_001080493	chr19	11693079	11710760	-	10.0471	10.1206	1.05225	0.8211	31	29	0	0	0	0	0	0
ZNF441	NM_152355	chr19	11738906	11754301	+	9.8923	9.89354	1.00086	0.99722	35	35	0	0	0	0	0	0
ZNF491	NM_152356	chr19	11770390	11780306	+	9.76811	9.77818	1.007	0.97582	35	35	0	1	0	0	0	0
ZNF440	NM_152357	chr19	11786106	11807016	+	11.0088	10.9651	-1.03077	0.8786	44	42	0	2	0	1	0	0
ZNF439	NM_152262	chr19	11837843	11841306	+	10.5389	10.558	1.01335	0.95506	40	33	0	1	0	0	0	0
ZNF69	NM_021915	chr19	11859669	11886130	+	10.8423	10.7482	-1.06741	0.9049	8	2	0	2	1	0	0	0
ZNF700	NM_144566	chr19	11896899	11922577	+	12.4231	12.3541	-1.04899	0.8184	40	37	0	1	1	0	1	0
ZNF440L	NM_001012753	chr19	11936868	11952196	+	11.6165	11.4105	-1.15349	0.50142	36	36	0	1	1	0	0	0
ZNF433	NM_001080411	chr19	11986531	12007525	-	10.0817	10.1282	1.03275	0.87212	33	32	0	1	0	0	0	0
LOC729747	NM_001080404	chr19	12015619	12028127	-	10.309	10.3311	1.01544	0.95424	27	25	0	2	1	0	0	0
ZNF20	NM_021143	chr19	12103802	12112140	-	9.64966	9.7496	1.07173	0.75584	34	33	0	0	0	0	0	0
ZNF625	NM_145233	chr19	12116710	12128529	-	9.78877	9.96285	1.12824	0.68556	24	22	0	0	0	0	0	0
ZNF136	NM_003437	chr19	12134918	12161063	+	12.0036	12.0831	1.05665	0.74274	34	32	0	1	0	0	0	2
ZNF44	NM_016264	chr19	12243624	12266714	-	11.2923	11.4352	1.10412	0.65684	32	29	0	1	0	0	0	0
ZNF563	NM_145276	chr19	12289305	12305502	-	9.71047	9.86806	1.11542	0.62706	31	27	0	0	0	0	0	0
ZNF442	NM_030824	chr19	12321184	12337475	-	10.1708	10.2252	1.03847	0.8783	33	30	0	1	0	0	0	0
ZNF799	NM_001080821	chr19	12361829	12373034	-	11.5304	11.4507	-1.05682	0.7529	32	30	0	0	0	0	0	0
ZNF443	NM_005815	chr19	12401519	12412819	-	11.7057	11.5234	-1.13471	0.45848	35	33	0	0	0	1	0	0
ZNF709	NM_152601	chr19	12435742	12456632	-	10.6135	10.769	1.11382	0.7388	30	27	0	1	0	0	0	0
ZNF564	NM_144976	chr19	12497539	12523317	-	12.4557	12.4112	-1.0313	0.88252	24	22	0	1	1	0	0	0
ZNF490	NM_020714	chr19	12547645	12582595	-	11.4024	11.3687	-1.02365	0.85584	73	67	0	0	1	2	0	1
FLJ90396	NM_153358	chr19	12582752	12601676	+	12.1439	12.1088	-1.02458	0.92742	27	24	0	1	1	2	0	1
MAN2B1	NM_000528	chr19	12618321	12638828	-	13.2018	12.5626	-1.5575	0.130084	45	4	0	1	2	1	2	2
MORG1	NM_001099737	chr19	12638627	12647646	+	11.7451	11.624	-1.0876	0.83108	18	7	0	1	1	1	2	2
C19orf56	NM_016145	chr19	12639886	12641449	-	11.4313	11.5269	1.06851	0.83622	13		0	1	0	1	1	1
DHPS	NM_001930	chr19	12647533	12653677	-	13.8108	14.1593	1.27328	0.5168	19	1	0	2	1	0	0	1
FBXW9	NM_032301	chr19	12660729	12668455	-	9.92805	9.82549	-1.07368	0.6898	26	8	0	0	0	0	1	0
TNPO2	NM_013433	chr19	12671016	12694078	-	12.5864	12.8713	1.21835	0.23002	70	37	0	2	2	1	0	1
MGC2803	NM_024038	chr19	12702454	12706529	-	13.798	13.8365	1.02706	0.9661	14	8	0	2	0	1	2	2
ASNA1	NM_004317	chr19	12709305	12720137	+	13.6246	13.4962	-1.09304	0.80992	19	7	0	1	0	1	1	2
BEST2	NM_017682	chr19	12724406	12730271	+	9.10825	8.91424	-1.14394	0.32804	27	14	0	0	0	0	0	0
HOOK2	NM_001100176	chr19	12734816	12747434	-	10.448	10.1585	-1.22216	0.30614	29	9	0	0	1	0	1	1
JUNB	NM_002229	chr19	12763309	12765124	+	11.4467	11.4543	1.00529	0.98498	32		1	1	2	1	3	1
PRDX2	NM_005809	chr19	12768634	12773694	-	9.18225	9.16522	-1.01187	0.94264	16	1	0	0	0	0	0	0
RNASEH2A	NM_006397	chr19	12778427	12785462	+	14.2896	14.2924	1.00193	0.99422	13	6	0	0	1	1	0	1
RTBDN	NM_031429	chr19	12797296	12807230	-	8.93229	8.92436	-1.00551	0.95536	19	9	0	0	0	0	0	0
MAST1	NM_014975	chr19	12810347	12846765	+	9.26559	9.14984	-1.08354	0.3337	71	28	0	0	1	1	0	0
DNASE2	NM_001375	chr19	12847024	12853335	-	11.571	11.79	1.16395	0.6338	20	8	1	0	1	1	0	1
KLF1	NM_006563	chr19	12856236	12859017	-	9.75492	9.61201	-1.10413	0.53804	29	12	1	0	1	2	1	2
GCDH	NM_000159	chr19	12862973	12871782	+	12.7451	13.0447	1.23079	0.43494	24	10	0	0	0	1	1	1
SYCE2	NM_001105578	chr19	12870893	12891086	-	10.691	10.9317	1.1816	0.60804	13	6	0	0	1	0	2	0
FARSA	NM_004461	chr19	12894283	12905558	-	14.5884	14.5586	-1.02087	0.95304	27	9	1	1	1	1	1	2
CALR	NM_004343	chr19	12910422	12916303	+	15.2998	15.2579	-1.02941	0.8845	28	13	1	2	1	1	1	2
RAD23A	NM_005053	chr19	12917653	12925455	+	13.9408	14.1215	1.13341	0.70758	25	12	0	0	0	1	0	1
GADD45GIP1	NM_052850	chr19	12925972	12929050	-	11.2167	11.241	1.01703	0.97376	11	7	0	0	0	0	0	1
DAND5	NM_152654	chr19	12941431	12946567	+	8.99304	9.02916	1.02535	0.78296	21	16	0	0	0	0	0	0
NFIX	NM_002501	chr19	12967583	13070609	+	11.1786	11.333	1.11301	0.48876	85	67	1	4	3	1	2	1
LYL1	NM_005583	chr19	13070847	13074681	-	11.5687	11.1647	-1.32321	0.27792	25	14	1	2	2	2	2	3
TRMT1	NM_017722	chr19	13076715	13088332	-	12.2698	12.0686	-1.1496	0.63254	26	3	1	2	2	3	2	2
BTBD14B	NM_052876	chr19	13090108	13112958	+	12.6951	12.6893	-1.00402	0.98326	76	55	0	3	2	2	1	1
STX10	NM_003765	chr19	13116224	13121987	-	14.404	14.0407	-1.28638	0.52362	7	1	1	1	1	0	3	2
IER2	NM_004907	chr19	13122281	13126716	+	13.3868	12.9602	-1.34415	0.32014	39	39	2	1	2	0	3	2
CACNA1A	NM_000068	chr19	13178256	13478274	-	9.18922	9.1888	-1.00029	0.99698	117	26	2	2	6	3	2	0
MGC10471	NM_030818	chr19	13719752	13735106	+	11.7813	11.5537	-1.17089	0.4332	25	15	0	1	0	0	0	1
MGC3207	NM_001031727	chr19	13736336	13746095	+	11.1816	11.1973	1.01088	0.97816	21	7	0	2	2	1	1	3
HSPC023	NM_014047	chr19	13746256	13750584	+	11.6233	11.7101	1.06203	0.92154	16	15	0	1	1	1	1	1
ZSWIM4	NM_023072	chr19	13767273	13804044	+	10.5054	10.4573	-1.03391	0.78982	70	40	1	2	0	0	1	1
NANOS3	NM_001098622	chr19	13848949	13852571	+	9.29138	9.27781	-1.00945	0.97088	16	5	0	1	0	0	0	0
MGC11271	NM_024323	chr19	13854167	13877909	-	9.55571	9.39555	-1.11741	0.166038	42	12	1	0	2	3	2	0
CC2D1A	NM_017721	chr19	13878051	13902691	+	11.4653	11.3232	-1.10354	0.62098	43	10	0	1	0	0	0	0
FLJ23447	NM_024825	chr19	13904165	13910289	-	9.39022	9.35258	-1.02643	0.83998	32	16	0	0	0	0	0	0
LOC90379	NM_138353	chr19	13924318	13933254	+	13.0789	13.2458	1.12261	0.54246	32	10	0	1	0	0	1	1
RFX1	NM_002918	chr19	13933352	13978097	-	10.3384	10.4115	1.05193	0.67552	61	26	0	3	2	2	3	0
RLN3	NM_080864	chr19	14000016	14002783	+	9.87852	9.86013	-1.01283	0.9867	8	6	0	0	0	0	0	0
IL27RA	NM_004843	chr19	14003261	14025025	+	11.7172	11.7302	1.00906	0.97284	37	6	1	0	0	0	1	0
SAMD1	NM_138352	chr19	14060229	14062232	-	11.508	11.4767	-1.02191	0.963	17	4	0	0	0	0	0	0
PRKACA	NM_002730	chr19	14063508	14089559	-	13.6367	13.6134	-1.01625	0.9528	39	12	0	1	0	0	0	1
ASF1B	NM_018154	chr19	14091321	14108440	-	14.1737	14.2227	1.03456	0.8948	31	18	0	1	0	1	0	1
LPHN1	NM_014921	chr19	14119550	14177997	-	11.3206	11.7174	1.31658	0.02654	132	73	1	2	2	2	1	2
CD97	NM_078481	chr19	14353212	14380533	+	13.6163	13.3365	-1.21403	0.5169	45	12	2	1	2	2	2	2
DDX39	NM_005804	chr19	14380630	14391171	-	13.9009	14.0315	1.09477	0.79326	18	3	0	0	0	0	1	1
PKN1	NM_002741	chr19	14405165	14443678	+	13.1136	13.1598	1.03252	0.90914	37	5	0	1	0	0	1	0
PTGER1	NM_000955	chr19	14444278	14447174	-	8.95846	8.89557	-1.04456	0.6164	26	7	0	0	1	0	1	0
GIPC1	NM_202468	chr19	14449571	14467944	-	10.4012	10.6231	1.16629	0.44306	28	16	0	0	0	1	0	0
DNAJB1	NM_006145	chr19	14486581	14490201	-	14.1083	13.9116	-1.14608	0.58278	42	29	0	1	0	1	0	1
GPSN2	NM_138501	chr19	14501381	14537791	+	13.904	13.8369	-1.04758	0.94134	10	5	0	0	0	0	1	1
NDUFB7	NM_004146	chr19	14537891	14543886	-	11.6224	11.56	-1.04419	0.94184	7	3	0	0	0	0	0	0
FLJ45910	NM_207390	chr19	14554895	14582951	+	9.0923	8.98091	-1.08027	0.72386	20	12	0	0	0	0	0	0
EMR3	NM_032571	chr19	14591050	14646730	-	10.1149	9.09296	-2.03063	0.0156228	26	2	0	2	0	1	0	0
ZNF333	NM_032433	chr19	14661869	14692770	+	10.9797	10.833	-1.10697	0.54076	34	26	0	1	1	0	0	1
EMR2	NM_013447	chr19	14704204	14750353	-	13.0488	10.6301	-5.34663	3.55271e-15	55	20	1	0	1	1	1	1
OR7C1	NM_198944	chr19	14770987	14771948	-	9.28145	9.18287	-1.07072	0.72018	17	18	0	0	0	0	0	0
OR7A5	NM_017506	chr19	14798139	14800276	-	9.18042	9.25063	1.04987	0.70962	32	32	0	0	0	0	0	0
OR7A10	NM_001005190	chr19	14812759	14813689	-	9.17977	9.21799	1.02685	0.88766	18	18	0	0	0	0	0	0
OR7A17	NM_030901	chr19	14852239	14853167	-	9.24211	9.28098	1.02731	0.9115	17	18	0	0	0	0	0	0
OR7C2	NM_012377	chr19	14913300	14914259	+	8.91281	8.96601	1.03756	0.74824	18		0	0	0	0	0	0
SLC1A6	NM_005071	chr19	14921990	14944730	-	8.86854	8.9143	1.03223	0.72266	26	4	0	0	0	0	0	0
FLJ40365	NM_173482	chr19	14982555	14995080	+	9.20306	9.24448	1.02912	0.89218	27	8	0	0	0	0	0	0
CASP14	NM_012114	chr19	15024014	15027900	+	9.06816	8.90152	-1.12244	0.60086	10	2	0	0	0	0	0	0
OR1I1	NM_001004713	chr19	15058876	15059942	+	8.93998	9.02735	1.06243	0.71478	19		0	0	0	0	0	0
SYDE1	NM_033025	chr19	15079213	15086789	+	9.0705	9.00026	-1.04989	0.53806	57	29	0	0	0	1	0	0
ILVBL	NM_006844	chr19	15086786	15097577	-	11.7249	11.6236	-1.07277	0.79584	28	8	0	1	0	0	0	1
NOTCH3	NM_000435	chr19	15131443	15172792	-	9.08664	9.06208	-1.01717	0.73662	122	36	1	1	0	0	1	0
ABHD9	NM_024794	chr19	15198730	15204231	-	9.02806	9.09536	1.04775	0.58636	29	13	0	0	0	0	0	0
BRD4	NM_014299	chr19	15218848	15252262	-	12.4134	12.3231	-1.06458	0.82698	74	18	0	1	0	0	0	0
AKAP8	NM_005858	chr19	15325340	15351603	-	12.835	12.9966	1.11852	0.62416	43	23	0	0	0	1	0	1
AKAP8L	NM_014371	chr19	15351858	15390833	-	13.2912	13.3769	1.06118	0.85284	29		1	1	1	1	1	1
WIZ	NM_021241	chr19	15393317	15421762	-	10.3336	10.3989	1.04629	0.76396	72	30	0	0	0	0	0	1
FLJ21438	NM_022904	chr19	15423437	15436382	-	11.8576	11.2884	-1.48363	0.144224	50		1	1	1	1	1	1
PGLYRP2	NM_052890	chr19	15440456	15451315	-	8.82643	8.84287	1.01146	0.87084	33	2	1	0	2	0	2	0
CYP4F22	NM_173483	chr19	15480335	15524128	+	8.94944	9.04736	1.07023	0.36156	36	21	2	1	1	0	2	0
CYP4F8	NM_007253	chr19	15587028	15601445	+	8.91667	8.88595	-1.02152	0.80092	27	9	0	0	0	0	1	0
CYP4F3	NM_000896	chr19	15612706	15632569	+	9.08414	9.23212	1.10801	0.38532	26	8	0	0	0	1	0	0
CYP4F12	NM_023944	chr19	15644885	15668984	+	8.93083	9.14969	1.16381	0.134661	21	5	0	0	0	0	0	0
OR10H2	NM_013939	chr19	15699833	15700862	+	8.9193	8.88784	-1.02204	0.85988	20		0	0	0	0	0	0
OR10H3	NM_013938	chr19	15713202	15714151	+	8.99476	9.09043	1.06856	0.70822	19		0	0	0	0	0	0
OR10H5	NM_001004466	chr19	15765858	15766805	+	8.98005	9.06813	1.06295	0.65054	19		0	0	0	0	0	0
OR10H1	NM_013940	chr19	15778816	15779936	-	9.00425	9.12224	1.08523	0.58394	21	22	0	0	0	0	0	0
CYP4F2	NM_001082	chr19	15849833	15869884	-	9.13031	9.20805	1.05537	0.69086	23	4	0	0	0	0	0	0
CYP4F11	NM_021187	chr19	15884181	15906326	-	9.55091	9.87563	1.25243	0.071159	39	18	0	0	0	0	0	0
OR10H4	NM_001004465	chr19	15920817	15921767	+	8.93334	9.06909	1.09866	0.4217	18		0	0	0	0	0	0
TPM4	NM_003290	chr19	16048324	16074408	+	14.7998	15.1601	1.28371	0.4148	21	15	2	3	2	3	2	1
RAB8A	NM_005370	chr19	16083489	16105443	+	14.0283	14.2537	1.16905	0.61444	33	24	1	1	1	1	1	1
HSH2D	NM_032855	chr19	16105837	16130375	+	13.585	11.7326	-3.61081	0.00123999	24	17	2	2	1	3	1	1
CIB3	NM_054113	chr19	16133179	16145286	-	9.46209	9.38073	-1.05802	0.82682	8	2	0	0	0	0	0	0
FAM32A	NM_014077	chr19	16157234	16163857	+	14.3801	14.4416	1.0436	0.89604	18	17	0	1	1	0	0	1
AP1M1	NM_032493	chr19	16169730	16207149	+	13.4799	13.4546	-1.01772	0.95686	32	19	0	0	1	0	0	0
KLF2	NM_016270	chr19	16296650	16299337	+	9.28866	9.11101	-1.13104	0.40834	21	10	0	0	0	1	1	0
EPS15L1	NM_021235	chr19	16333407	16443762	-	12.9717	12.9843	1.00874	0.9742	33	7	0	3	2	1	2	0
CALR3	NM_145046	chr19	16450887	16468003	-	8.87759	8.85329	-1.01699	0.84984	14	2	0	1	0	0	1	0
C19orf44	NM_032207	chr19	16468204	16493163	+	10.1117	10.2674	1.11395	0.52588	56	25	0	1	0	0	1	0
CHERP	NM_006387	chr19	16489699	16514263	-	12.6329	12.7612	1.09301	0.57942	59	24	0	0	0	0	0	2
SLC35E1	NM_024881	chr19	16523583	16544193	-	13.5311	13.7626	1.174	0.50274	41	27	1	1	1	0	2	1
CRSP7	NM_004831	chr19	16546717	16600015	-	10.5958	10.5596	-1.02537	0.86712	53	50	2	1	3	3	3	1
C19orf42	NM_024104	chr19	16617964	16631968	-	13.8067	14.0467	1.18105	0.58424	20	18	0	1	0	1	0	2
TMEM38A	NM_024074	chr19	16632937	16660814	+	10.87	10.7047	-1.1214	0.6369	17	9	0	1	0	1	0	2
LOC284434	NM_001007525	chr19	16691786	16789761	+	9.06108	9.01418	-1.03305	0.51482	107	21	0	1	0	1	1	0
SIN3B	NM_015260	chr19	16801217	16852164	+	10.8289	10.9365	1.07746	0.56682	85	37	1	1	1	3	0	1
F2RL3	NM_003950	chr19	16860825	16863828	+	9.35623	9.2839	-1.05141	0.84944	26	22	1	0	1	1	1	0
CPAMD8	NM_015692	chr19	16864762	16998625	-	9.13802	9.08364	-1.03842	0.58386	76	4	0	3	1	1	2	0
NY-SAR-48	NM_033417	chr19	17021572	17047343	-	11.7844	11.1245	-1.58001	0.20066	16	7	0	0	1	0	1	2
MYO9B	NM_004145	chr19	17073527	17185103	+	12.2219	11.2826	-1.91753	9.6443e-07	111	27	2	3	3	2	4	0
MDS032	NM_018467	chr19	17187154	17191638	+	11.9958	12.0146	1.01312	0.97422	9	4	0	1	0	0	0	1
FLJ22709	NM_024578	chr19	17198054	17201027	+	10.1574	10.332	1.12865	0.6311	12	5	0	0	0	1	0	0
NR2F6	NM_005234	chr19	17203694	17217151	-	10.1206	10.1173	-1.00228	0.98948	29	14	0	1	0	0	0	0
USHBP1	NM_031941	chr19	17221848	17236544	-	8.94324	8.87682	-1.04712	0.47608	34	7	0	1	0	1	0	1
HSPC142	NM_001033549	chr19	17239231	17251160	+	12.816	12.7047	-1.08017	0.8435	21	9	0	1	0	0	0	1
ANKRD41	NM_152363	chr19	17253453	17259454	+	10.7537	10.6745	-1.05641	0.83478	39	9	0	0	0	0	0	1
ABHD8	NM_024527	chr19	17263939	17275282	-	10.1615	9.99761	-1.12028	0.31412	36	14	1	0	1	1	1	1
MRPL34	NM_023937	chr19	17277476	17278652	+	11.2762	11.2342	-1.02955	0.96548	12	8	1	0	1	1	1	1
DDA1	NM_024050	chr19	17281353	17292098	+	13.788	14.1808	1.3129	0.49854	14	14	1	0	2	1	2	2
TMEM16H	NM_020959	chr19	17295033	17306638	-	10.1068	10.1865	1.05678	0.66234	55	8	1	1	1	1	2	1
GTPBP3	NM_133644	chr19	17309363	17313823	+	11.1824	11.1903	1.00549	0.98054	30	1	1	1	1	1	2	1
PLVAP	NM_031310	chr19	17323263	17349137	-	9.72922	9.40508	-1.25191	0.116316	38	18	0	0	1	0	0	0
BST2	NM_004335	chr19	17374755	17377384	-	13.9056	13.9619	1.03978	0.91752	13	7	0	0	1	1	1	1
LOC93343	NM_138401	chr19	17391911	17397140	+	12.4265	12.3605	-1.04685	0.92148	16	8	0	1	1	0	1	1
TXNL6	NM_138454	chr19	17427234	17432725	-	9.03218	8.97492	-1.04049	0.84186	11	5	0	0	0	0	0	0
SLC27A1	NM_198580	chr19	17442299	17477977	+	10.1925	9.81491	-1.2992	0.030139	54	28	2	1	1	1	1	0
PGLS	NM_012088	chr19	17483431	17493095	+	12.6262	12.4789	-1.10752	0.84954	16	7	0	1	1	0	0	2
FAM129C	NM_173544	chr19	17495109	17525648	+	8.953	9.03331	1.05725	0.36416	37	10	3	1	2	1	2	0
GLT25D1	NM_024656	chr19	17527510	17554965	+	13.7367	13.655	-1.05831	0.82762	45	24	1	1	4	1	3	1
UNC13A	NM_001080421	chr19	17573136	17660401	-	9.13118	9.20708	1.05402	0.46108	133	74	1	3	0	0	2	0
BPY2IP1	NM_018174	chr19	17691302	17706324	+	11.7932	11.928	1.09788	0.61716	59	5	1	2	1	1	4	1
FCHO1	NM_015122	chr19	17723335	17760355	+	12.6412	12.1105	-1.4446	0.090858	34	4	1	1	1	2	1	1
B3GNT3	NM_014256	chr19	17766918	17785385	+	9.03968	9.00669	-1.02313	0.83982	44	33	2	0	1	0	1	0
INSL3	NM_005543	chr19	17788321	17793320	-	10.4885	10.8195	1.25788	0.5208	13	11	0	0	0	0	0	0
JAK3	NM_000215	chr19	17797960	17819800	-	12.8887	12.7618	-1.09197	0.69702	50	7	2	1	3	2	2	0
RPL18A	NM_000980	chr19	17831730	17835124	+	15.56	15.5161	-1.03093	0.93044	7	3	0	1	1	1	0	1
SLC5A5	NM_000453	chr19	17843781	17865897	+	9.02073	9.04949	1.02013	0.84968	33	7	0	0	0	0	0	0
LOC115098	NM_138442	chr19	17906904	17915783	+	13.4933	13.3428	-1.10997	0.68452	14	9	0	1	1	0	0	1
KCNN1	NM_002248	chr19	17923110	17970929	+	9.28648	9.35796	1.0508	0.74558	45	19	0	2	2	2	2	0
ARRDC2	NM_001025604	chr19	17972943	17985905	+	11.2964	11.2535	-1.03022	0.89734	36	18	2	0	2	2	2	1
IL12RB1	NM_005535	chr19	18031370	18058697	-	9.91334	10.6169	1.62848	0.0165354	27	1	0	0	0	0	0	1
MAST3	NM_015016	chr19	18069602	18123499	+	10.6654	10.7328	1.04782	0.7147	74	32	1	1	1	1	1	1
PIK3R2	NM_005027	chr19	18125015	18142344	+	12.0231	11.3543	-1.58968	0.0529	46	19	0	0	1	1	1	0
IFI30	NM_006332	chr19	18145578	18149927	+	10.9347	11.5672	1.55022	0.225	13	5	0	0	0	0	0	1
FKSG24	NM_032683	chr19	18165039	18168548	+	11.8775	12.0899	1.15859	0.70604	19	12	0	0	0	1	1	1
RAB3A	NM_002866	chr19	18168610	18175839	-	10.3045	10.3111	1.00458	0.98636	24	17	0	0	0	1	0	0
PDE4C	NM_000923	chr19	18179770	18220010	-	8.95104	8.9523	1.00088	0.98848	58	33	0	0	0	0	0	0
KIAA1683	NM_025249	chr19	18228907	18246235	-	9.40396	9.05594	-1.27281	0.0011583	73	21	0	0	0	0	0	0
JUND	NM_005354	chr19	18251570	18253432	-	10.7243	10.3773	-1.27187	0.34674	26	28	0	0	0	0	0	0
LSM4	NM_012321	chr19	18278717	18294958	-	13.6895	13.5812	-1.07794	0.86152	18	12	1	1	2	2	1	1
PGPEP1	NM_017712	chr19	18312407	18341763	+	11.5228	11.8207	1.22932	0.139923	92	87	1	0	0	0	1	0
GDF15	NM_004864	chr19	18357967	18360986	+	9.02061	8.93951	-1.05782	0.57326	21	17	0	0	0	0	0	0
LRRC25	NM_145256	chr19	18362954	18369415	-	9.56983	9.63759	1.04809	0.67808	33	8	0	0	0	1	0	0
SSBP4	NM_032627	chr19	18391135	18406459	+	10.8852	10.5363	-1.2736	0.45636	19	9	1	1	1	1	3	0
ISYNA1	NM_016368	chr19	18406624	18409943	-	9.33288	9.15431	-1.13176	0.21974	26	6	0	0	1	0	0	0
ELL	NM_006532	chr19	18414473	18493918	-	10.8948	10.7411	-1.11248	0.52272	62	37	3	4	2	4	4	1
FKBP8	NM_012181	chr19	18503567	18515383	-	13.5359	13.4042	-1.09559	0.75712	25	10	0	1	0	0	0	1
MGC2749	NM_024069	chr19	18529603	18541184	+	13.7986	13.8268	1.01976	0.94694	22	19	0	1	0	1	0	1
UBA52	NM_003333	chr19	18543613	18549269	+	13.5938	13.7029	1.07855	0.81824	21	18	1	0	0	0	0	1
C19orf60	NM_001100418	chr19	18560494	18564147	+	10.2349	9.98965	-1.18532	0.53318	13	5	0	0	0	0	0	1
CRLF1	NM_004750	chr19	18565046	18578660	-	9.26935	9.26585	-1.00243	0.99444	20	7	0	0	0	1	0	0
TMEM59L	NM_012109	chr19	18584681	18592849	+	9.41077	9.38449	-1.01838	0.95036	24	13	0	1	0	0	0	0
KLHL26	NM_018316	chr19	18608837	18642302	+	10.1298	10.1465	1.01168	0.93602	56	55	0	0	1	1	1	1
CRTC1	NM_015321	chr19	18655424	18754143	+	10.5092	10.3737	-1.09847	0.4341	113	95	0	1	1	2	0	0
COMP	NM_000095	chr19	18754582	18763114	-	9.01054	8.96307	-1.03345	0.73796	32	4	0	0	0	0	1	0
UPF1	NM_002911	chr19	18803743	18840038	+	12.6232	12.625	1.00124	0.99408	82	32	1	1	0	0	1	1
GDF1	NM_001492	chr19	18840360	18867953	-	9.36314	9.27069	-1.06618	0.77858	33	16	0	0	1	0	1	0
LASS1	NM_021267	chr19	18840360	18867953	-	9.36314	9.27069	-1.06618	0.77858	33	19	0	0	1	0	1	0
COPE	NM_007263	chr19	18871323	18891199	-	12.6284	12.3229	-1.23582	0.62706	12	4	0	1	0	0	0	1
DDX49	NM_019070	chr19	18891493	18900436	+	12.5705	12.5643	-1.00437	0.98948	26	10	0	1	0	1	0	1
HOMER3	NM_004838	chr19	18901011	18912983	-	11.6731	11.0215	-1.57086	0.116202	21	8	0	0	1	1	0	1
SFRS14	NM_001017392	chr19	18964176	19005308	-	13.2852	13.2923	1.00494	0.97488	70	3	1	2	1	0	1	1
ARMC6	NM_033415	chr19	19005470	19029978	+	12.2004	12.2737	1.05214	0.81988	38	15	0	1	1	1	1	1
SLC25A42	NM_178526	chr19	19035807	19084697	+	11.0945	11.1655	1.05043	0.75672	53	45	0	0	2	1	0	1
FLJ20422	NM_017814	chr19	19091430	19110267	-	12.6889	12.3678	-1.24935	0.43636	23	11	0	1	0	0	0	1
MEF2B	NM_005919	chr19	19117378	19163933	-	10.8082	10.6326	-1.12946	0.7301	21	8	0	1	2	0	1	1
RFXANK	NM_003721	chr19	19164007	19173677	+	12.2834	12.2048	-1.05596	0.90778	17	4	0	1	1	0	1	1
TRA16	NM_176880	chr19	19173225	19175238	-	11.8075	11.9257	1.08536	0.80384	19	7	0	0	0	0	0	1
CSPG3	NM_004386	chr19	19183781	19224060	+	9.08566	9.10475	1.01332	0.8545	102	36	0	1	0	0	0	0
HAPLN4	NM_023002	chr19	19227470	19234560	-	9.02152	8.96056	-1.04316	0.55398	58	45	0	0	0	0	0	0
TM6SF2	NM_001001524	chr19	19236173	19245074	-	8.8235	8.87232	1.03442	0.63848	19	2	0	0	0	0	0	0
SF4	NM_172231	chr19	19248322	19292307	-	12.3912	12.406	1.01026	0.96672	28	3	0	1	1	0	1	2
KIAA0892	NM_015329	chr19	19292629	19330563	+	11.9858	12.0002	1.01002	0.94504	71	52	0	2	1	1	1	2
GATAD2A	NM_017660	chr19	19430396	19478789	+	14.1317	14.3594	1.171	0.20486	55	30	1	0	2	3	2	1
TSSK6	NM_032037	chr19	19486027	19487469	-	9.18993	9.06273	-1.09217	0.482	29	31	0	1	0	0	1	1
NDUFA13	NM_015965	chr19	19487539	19500073	+	10.3701	10.2972	-1.05183	0.91824	17	5	1	1	0	0	1	1
FLJ44968	NM_198537	chr19	19500719	19509393	+	9.60219	9.54868	-1.03778	0.89662	14	5	1	1	1	1	1	0
CILP2	NM_153221	chr19	19510073	19518468	+	9.01041	9.03781	1.01917	0.77138	79	61	0	0	0	0	0	0
PBX4	NM_025245	chr19	19533523	19590439	-	9.30544	9.2429	-1.04431	0.86094	19	6	0	1	2	0	0	0
EDG4	NM_004720	chr19	19595476	19600017	-	11.6572	11.4205	-1.17831	0.44278	34	18	0	0	0	0	0	0
GMIP	NM_016573	chr19	19601285	19615455	-	10.9445	10.8252	-1.08621	0.60628	48	2	1	0	1	1	1	1
ATP13A1	NM_020410	chr19	19617011	19633925	-	12.6511	12.3647	-1.21956	0.3016	46		0	2	0	0	1	1
ZNF101	NM_033204	chr19	19640662	19652138	+	11.5089	11.4366	-1.05145	0.80072	16	15	0	1	0	0	0	0
ZNF14	NM_021030	chr19	19682281	19704921	-	10.6265	10.6934	1.04747	0.78424	33	31	0	1	0	0	0	0
ZNF506	NM_001099269	chr19	19765642	19793560	-	12.3365	12.453	1.08414	0.7152	18	15	0	0	0	0	0	0
ZNF253	NM_021047	chr19	19837713	19865292	+	13.085	12.9475	-1.10006	0.82062	22	19	0	0	0	0	0	0
ZNF93	NM_031218	chr19	19872786	19906765	+	13.0669	12.821	-1.18587	0.63	27	25	0	0	0	0	0	0
ZNF682	NM_001077349	chr19	19976228	20011064	-	10.158	10.1978	1.02802	0.94912	22	19	0	0	0	0	0	0
ZNF486	NM_052852	chr19	20139082	20169984	+	11.301	11.3092	1.00572	0.99258	13	12	0	0	0	0	0	0
FLJ44894	NM_001039884	chr19	20367762	20399602	-	10.6669	10.751	1.05997	0.86756	25	3	0	0	0	0	0	0
ZNF626	NM_001076675	chr19	20594585	20636242	-	10.909	10.9773	1.04851	0.9013	24	21	0	0	0	0	0	0
ZNF85	NM_003429	chr19	20897933	20925343	+	12.2942	12.2006	-1.06705	0.94892	7	6	0	0	0	0	0	0
ZNF430	NM_025189	chr19	20995336	21033492	+	13.5514	13.5331	-1.01276	0.97232	19	17	0	0	0	0	0	0
ZNF714	NM_182515	chr19	21056810	21099723	+	11.1926	11.198	1.00374	0.99134	29	27	0	0	0	0	0	0
ZNF431	NM_133473	chr19	21116727	21160645	+	12.8988	12.8647	-1.02391	0.9534	19	16	0	0	0	0	0	0
ZNF708	NM_021269	chr19	21265802	21304052	-	11.5936	11.7993	1.15325	0.7976	14	11	0	0	0	0	0	0
ZNF493	NM_001076678	chr19	21371770	21402134	+	11.7486	11.8387	1.06448	0.89406	25	24	0	0	0	0	0	0
ZNF429	NM_001001415	chr19	21480276	21512919	+	12.4466	12.5295	1.05915	0.925	17	15	0	0	0	0	0	0
ZNF100	NM_173531	chr19	21697407	21742163	-	12.0366	12.2832	1.18641	0.57794	28	25	0	0	0	0	0	0
ZNF43	NM_003423	chr19	21779593	21810810	-	11.3093	11.434	1.09028	0.8363	24	21	0	0	0	0	0	0
ZNF208	NM_007153	chr19	21940738	21985585	-	11.0275	11.1312	1.07457	0.7854	50	10	0	0	0	0	0	0
ZNF257	NM_033468	chr19	22027105	22065743	+	11.7063	11.7561	1.03513	0.9446	23	21	0	0	0	0	0	0
ZNF676	NM_001001411	chr19	22153742	22171593	-	11.0198	11.1335	1.08203	0.82702	34	30	0	0	0	0	0	0
LOC148198	NM_001098626	chr19	22365738	22396988	-	11.9777	12.15	1.1268	0.79516	21	18	0	0	0	0	0	0
ZNF492	NM_020855	chr19	22609078	22642266	+	12.0004	12.0978	1.06982	0.89228	20	18	0	0	0	0	0	0
ZNF99	NM_001080409	chr19	22730846	22744624	-	10.611	10.6968	1.06122	0.82542	23	2	0	0	0	0	0	0
ZNF91	NM_003430	chr19	23332338	23370109	-	11.8236	12.0004	1.13043	0.64248	36	34	0	0	0	0	0	0
ZNF675	NM_138330	chr19	23627549	23661857	-	12.4564	12.4757	1.01352	0.9713	12	10	0	0	0	0	0	0
ZNF681	NM_138286	chr19	23713836	23733533	-	11.2563	11.4519	1.14516	0.72976	28	25	0	0	0	0	0	0
ZNF254	NM_203282	chr19	24061815	24104492	+	13.4623	13.4979	1.02499	0.9362	21	20	0	0	0	0	0	0
UQCRFS1	NM_006003	chr19	34390006	34395954	-	13.1165	13.0185	-1.07025	0.88386	20	15	0	0	0	0	0	1
POP4	NM_006627	chr19	34789040	34798546	+	12.936	13.0302	1.06746	0.8665	11	8	0	1	0	0	1	1
PLEKHF1	NM_024310	chr19	34848166	34858223	+	10.1716	9.54328	-1.54572	0.0033991	31	32	0	1	1	0	1	0
C19orf12	NM_031448	chr19	34881634	34898292	-	10.4068	10.5983	1.14199	0.42792	50	41	0	0	0	0	0	1
CCNE1	NM_001238	chr19	34994740	35007058	+	11.2017	11.56	1.28189	0.37494	23	12	0	0	0	0	0	0
C19orf2	NM_003796	chr19	35125264	35198451	+	14.0065	14.1007	1.06747	0.8359	20	6	0	0	0	0	0	0
ZNF536	NM_014717	chr19	35555167	35740805	+	9.41628	9.28884	-1.09236	0.38684	86	10	0	4	2	3	3	2
TSHZ3	NM_020856	chr19	36457690	36532030	-	11.9638	11.5198	-1.36041	0.0111989	81	81	0	3	1	3	1	0
ZNF507	NM_014910	chr19	37528392	37570411	+	12.5675	12.7464	1.13205	0.4628	85	41	0	1	0	0	0	1
DPY19L3	NM_207325	chr19	37588870	37667076	+	12.0038	12.1712	1.12308	0.57378	33	18	0	0	0	2	1	0
PDCD5	NM_004708	chr19	37763943	37770162	+	13.2193	13.2128	-1.00453	0.99756	3	1	0	0	1	0	1	1
ANKRD27	NM_032139	chr19	37779746	37857942	-	13.4746	12.9554	-1.43318	0.052538	52	20	1	0	0	3	2	0
RGS9BP	NM_207391	chr19	37858152	37861046	+	9.28595	9.23452	-1.03629	0.7054	51		1	0	0	2	1	0
NUDT19	NM_001105570	chr19	37874706	37896542	+	10.8979	11.0351	1.09974	0.80496	23	7	1	0	2	0	1	1
ECAT8	NM_001015890	chr19	37902498	38004006	+	8.93716	8.97785	1.02861	0.63034	41	3	1	0	2	2	0	0
TDRD12	NM_001110822	chr19	37902518	37973554	+	9.11297	9.0966	-1.01141	0.91034	15	2	1	0	2	2	0	0
SLC7A9	NM_014270	chr19	38013261	38052512	-	9.11236	9.02024	-1.06594	0.57736	20	2	0	0	1	0	0	0
FLJ14640	NM_032816	chr19	38061745	38154709	-	11.6648	11.5634	-1.07284	0.809	28	7	0	0	0	1	1	1
C19orf40	NM_152266	chr19	38155017	38159800	+	11.8859	11.7069	-1.13204	0.67998	11	7	0	0	0	1	1	1
RHPN2	NM_033103	chr19	38161338	38247634	-	8.99335	9.1004	1.07702	0.45364	29	9	0	1	0	0	0	0
GPATC1	NM_018025	chr19	38263625	38313158	+	12.379	12.4727	1.06703	0.81402	45	2	0	1	1	1	0	1
LOC126248	NM_173479	chr19	38314837	38358541	+	9.72934	9.51384	-1.16111	0.50348	22	8	1	2	1	3	2	0
LRP3	NM_002333	chr19	38377329	38390383	+	9.30909	9.30394	-1.00358	0.9804	41	12	1	0	2	2	1	0
SLC7A10	NM_019849	chr19	38391410	38408548	-	9.09165	9.0473	-1.03122	0.75288	23	5	0	0	1	0	1	0
CEBPA	NM_004364	chr19	38482775	38485160	-	13.657	11.7229	-3.8214	2.6798e-06	41	43	0	1	0	0	0	1
CEBPG	NM_001806	chr19	38556448	38565431	+	14.0903	13.7796	-1.24034	0.40854	42	40	0	0	0	0	1	1
PEPD	NM_000285	chr19	38569702	38704641	-	11.4341	10.9773	-1.37255	0.2373	22	6	2	4	2	5	3	0
CHST8	NM_022467	chr19	38867273	38956253	+	9.12525	9.16943	1.0311	0.82646	47	32	0	1	0	5	0	0
KCTD15	NM_024076	chr19	38979606	38996984	+	10.0184	9.41283	-1.52162	0.0024023	60	49	0	0	1	1	0	0
LSM14A	NM_015578	chr19	39355310	39412048	+	15.0091	15.0079	-1.00085	0.99568	32	14	1	2	1	1	0	1
KIAA0355	NM_014686	chr19	39437295	39538311	+	9.79561	9.98675	1.14166	0.162396	86	34	1	1	1	1	1	0
GPI	NM_000175	chr19	39547908	39583076	+	14.9734	14.6359	-1.26348	0.38042	23	9	0	1	0	0	0	1
MGC13096	NM_032346	chr19	39587142	39608910	+	11.7782	12.242	1.37918	0.49186	15	2	0	0	0	0	0	0
UBA2	NM_005499	chr19	39611107	39652637	+	14.828	14.8654	1.02627	0.92696	22	8	0	1	0	0	0	1
WTIP	NM_001080436	chr19	39664719	39683925	+	9.5532	9.56191	1.00606	0.96856	36	20	0	1	0	1	0	0
LOC284402	NM_001025591	chr19	39776185	39777330	-	8.96529	8.913	-1.03691	0.732	7	4	0	0	0	0	0	0
ZNF302	NM_018443	chr19	39860406	39869142	+	11.8149	11.532	-1.2167	0.45888	24	20	1	1	1	1	0	0
ZNF181	NM_001029997	chr19	39916932	39925613	+	11.0482	10.9014	-1.10709	0.62918	44	23	0	1	2	0	1	0
ZNF599	NM_001007248	chr19	39940818	39955974	-	9.11413	9.21818	1.07479	0.49884	48	38	0	2	0	0	0	0
ZNF30	NM_001099438	chr19	40109646	40127916	+	9.55512	9.41426	-1.10256	0.50858	41	32	0	0	0	0	0	0
ZNF792	NM_175872	chr19	40139097	40146793	-	10.4597	10.2395	-1.16484	0.19906	68	59	0	2	2	0	0	1
GRAMD1A	NM_020895	chr19	40183085	40209213	+	11.9314	12.1762	1.18496	0.47268	33	9	2	0	2	0	0	1
SCN1B	NM_001037	chr19	40213373	40223192	+	10.2788	10.1448	-1.09737	0.65392	24	13	0	0	0	0	0	0
HPN	NM_182983	chr19	40223249	40249315	+	9.17302	9.22556	1.03709	0.83048	31	7	1	0	2	3	2	0
FXYD3	NM_021910	chr19	40298638	40307067	+	9.12576	9.07583	-1.03521	0.7537	22	18	0	1	0	0	0	0
LGI4	NM_139284	chr19	40307256	40317944	-	9.33421	9.42376	1.06404	0.74506	43	20	0	0	1	0	0	0
FXYD1	NM_005031	chr19	40322231	40325793	+	10.123	9.88777	-1.17711	0.82416	4	3	0	0	0	0	0	0
FXYD7	NM_022006	chr19	40325993	40337045	+	9.80686	9.6202	-1.13813	0.7541	9	9	1	1	1	1	0	0
FXYD5	NM_144779	chr19	40337466	40352625	+	11.9954	12.0747	1.05647	0.9151	25	6	1	1	1	1	1	1
FLJ25660	NM_152481	chr19	40407543	40411468	-	9.01229	9.05252	1.02828	0.87692	22	8	0	0	0	0	0	0
LSR	NM_015925	chr19	40431398	40450705	+	9.27379	9.27087	-1.00202	0.98986	34	2	0	0	2	0	1	0
USF2	NM_003367	chr19	40451735	40462558	+	13.8459	13.7823	-1.04504	0.89482	23	13	0	0	1	0	0	0
HAMP	NM_021175	chr19	40465249	40467883	+	9.48051	9.21826	-1.19935	0.57656	5	4	0	0	0	0	0	0
MAG	NM_080600	chr19	40474877	40496547	+	9.16996	9.15111	-1.01315	0.91524	35	10	0	0	1	0	0	0
CD22	NM_001771	chr19	40511918	40530104	+	9.06491	9.47229	1.32627	0.00033648	52	15	0	0	2	1	2	0
FFAR1	NM_005303	chr19	40534294	40535195	+	8.87234	8.95094	1.056	0.61226	18		0	0	0	0	0	0
FFAR3	NM_005304	chr19	40541341	40543227	+	9.24608	9.32798	1.05841	0.6151	31	32	0	0	1	0	0	0
GPR42	NM_005305	chr19	40554101	40555142	+	9.29833	9.50917	1.15736	0.40784	21		0	0	0	0	0	0
FFAR2	NM_005306	chr19	40632456	40633449	+	10.4704	10.7769	1.23667	0.49472	19		0	0	0	1	0	0
UNQ467	NM_207392	chr19	40670069	40673196	-	8.63507	8.75207	1.08448	0.45472	2	2	0	1	0	0	0	0
ZD52F10	NM_033317	chr19	40679962	40696394	-	8.80092	8.90146	1.07218	0.34772	22	6	0	0	0	1	0	0
SBSN	NM_198538	chr19	40706110	40711093	-	8.93356	8.8541	-1.05662	0.65352	15	4	0	0	0	0	1	0
GAPDHS	NM_014364	chr19	40716153	40728061	+	10.0282	10.0151	-1.00913	0.98098	18	4	0	1	0	0	0	1
NIFIE14	NM_032635	chr19	40728384	40730268	+	13.5219	13.5069	-1.01045	0.97072	7	4	0	0	0	0	0	1
ATP4A	NM_000704	chr19	40732934	40746400	-	9.11057	9.10053	-1.00699	0.93948	52	8	0	0	0	1	0	0
KIAA0841	NM_015302	chr19	40795485	40808091	+	12.2708	12.2034	-1.04781	0.88428	36	15	0	0	0	0	0	1
MGC10433	NM_024321	chr19	40811819	40820426	+	13.5223	13.4017	-1.08716	0.81384	20	4	0	1	0	1	1	1
ETV2	NM_014209	chr19	40824486	40827613	+	9.27914	9.27005	-1.00633	0.96834	23	4	1	1	1	0	1	0
COX6B1	NM_001863	chr19	40830994	40841523	+	13.4183	13.2954	-1.08891	0.9192	9	4	1	0	1	1	1	1
UPK1A	NM_007000	chr19	40849554	40861205	+	8.9616	8.95316	-1.00586	0.94052	19	10	0	0	0	0	0	0
ZBTB32	NM_014383	chr19	40895669	40899779	+	9.03608	9.12075	1.06044	0.44458	32	11	0	0	0	0	1	1
MLL4	NM_014727	chr19	40900760	40921618	+	11.5286	11.3562	-1.12696	0.27142	116	11	0	0	0	0	1	2
TMEM149	NM_024660	chr19	40921990	40925191	-	10.0471	9.816	-1.17374	0.50696	20	8	0	1	1	2	1	2
U2AF1L4	NM_001040425	chr19	40925269	40928176	-	10.6775	10.3582	-1.24772	0.53642	9		0	2	0	1	2	2
F25965	NM_019104	chr19	40931351	40937259	+	11.5673	11.3051	-1.19933	0.56224	10	3	0	4	0	1	2	2
HSPB6	NM_144617	chr19	40937309	40939770	-	10.4879	10.1127	-1.29708	0.2278	28	23	0	2	0	1	1	1
LOC148137	NM_001039887	chr19	40940883	40951917	+	10.1481	10.32	1.12656	0.45172	27	10	0	2	0	1	1	1
SNX26	NM_052948	chr19	40958315	40971564	+	10.1393	10.2525	1.08163	0.58474	57	34	0	0	0	0	0	0
PRODH2	NM_021232	chr19	40982731	40996041	-	9.04386	8.86507	-1.13193	0.16716	21	5	0	0	1	2	1	0
NPHS1	NM_004646	chr19	41008705	41034579	-	8.97289	9.06005	1.06228	0.50218	51	7	0	0	0	0	0	0
KIRREL2	NM_199180	chr19	41039649	41049888	+	10.3546	10.1338	-1.16536	0.40178	43	5	0	1	0	0	1	0
APLP1	NM_001024807	chr19	41051240	41062538	+	9.22109	9.20775	-1.00929	0.92022	28	9	0	0	0	0	0	0
TA-NFKBH	NM_139239	chr19	41070982	41083392	-	10.1577	9.81239	-1.2704	0.188815	24	8	1	3	2	3	1	2
HCST	NM_001007469	chr19	41085221	41087013	+	12.106	11.6681	-1.35464	0.44394	6	3	1	3	2	3	1	2
TYROBP	NM_198125	chr19	41087145	41091026	-	11.2993	10.6571	-1.56073	0.44786	7	5	1	3	2	1	1	0
LRFN3	NM_024509	chr19	41119861	41127935	+	10.0307	9.94923	-1.05813	0.78172	47	11	0	0	0	0	0	0
LOC644096	NM_001042631	chr19	41177940	41179053	+	11.0415	10.9082	-1.09681	0.80706	21		0	0	0	0	0	1
FLJ36445	NM_001039876	chr19	41185841	41191512	-	9.14719	9.04577	-1.07283	0.4687	20	5	0	0	0	0	0	0
ALKBH6	NM_032878	chr19	41191861	41196981	-	10.5862	10.7969	1.15722	0.75316	12		0	0	1	0	1	1
CLIPR-59	NM_015526	chr19	41197402	41215615	-	10.0992	10.0835	-1.01094	0.9297	51		0	0	1	0	0	1
THAP8	NM_152658	chr19	41217726	41237504	-	9.43548	9.49128	1.03944	0.72588	31	9	0	0	0	0	1	1
WDR62	NM_001083961	chr19	41237622	41287852	+	11.1043	11.2165	1.08084	0.63384	63	7	0	0	1	0	1	1
POLR2I	NM_006233	chr19	41296451	41298046	-	10.2181	10.3821	1.12038	0.78476	12	2	0	0	1	0	0	2
CKAP1	NM_001281	chr19	41297727	41308689	+	11.8551	11.989	1.09725	0.83406	22	5	0	0	1	0	0	2
CAPNS1	NM_001749	chr19	41322757	41333094	+	14.5627	14.4632	-1.07136	0.90862	15	11	1	0	0	0	1	1
COX7A1	NM_001864	chr19	41333663	41335611	-	9.23756	9.27454	1.02596	0.87668	9	2	0	0	0	0	0	0
ZNF565	NM_001042474	chr19	41365027	41397826	-	10.5809	10.5811	1.00016	0.99884	31	25	1	1	1	1	1	1
ZNF146	NM_007145	chr19	41397343	41421515	+	12.8665	13.0601	1.14361	0.72538	40	30	1	1	1	1	1	3
KIAA1559	NM_020917	chr19	41519001	41550713	-	9.77796	9.95083	1.1273	0.4673	30	27	0	0	0	0	0	0
ZNF545	NM_133466	chr19	41574700	41601390	-	9.27506	9.33584	1.04303	0.8416	26	22	0	0	0	0	0	0
ZNF566	NM_032838	chr19	41630421	41672177	-	11.7145	11.9881	1.20881	0.30824	22	20	1	1	1	0	1	1
ZFP260	NM_001012756	chr19	41693433	41711010	-	11.1253	11.368	1.18316	0.2021	34	32	0	1	1	0	1	1
ZNF529	NM_020951	chr19	41727131	41756030	-	10.247	10.3234	1.05436	0.73004	28	25	1	0	0	0	0	1
ZNF382	NM_032825	chr19	41788060	41811338	+	9.67918	9.65837	-1.01453	0.92406	30	27	0	0	0	0	0	0
GIOT-1	NM_153257	chr19	41820123	41849579	-	10.2034	10.1643	-1.02749	0.8903	27	22	0	0	0	0	0	0
ZNF567	NM_152603	chr19	41872141	41904063	+	11.4915	11.7786	1.22017	0.21192	30	26	0	1	1	0	0	1
ZNF790	NM_206894	chr19	42000170	42021124	-	10.5327	10.6483	1.08343	0.60312	24	20	0	0	0	0	0	0
ZNF345	NM_003419	chr19	42033106	42062310	+	10.429	10.5703	1.10292	0.60284	31	28	0	1	0	0	0	1
DKFZp779O175	NM_001037232	chr19	42074092	42099030	-	9.52403	9.63122	1.07713	0.83238	19	10	0	0	0	1	0	0
ZNF568	NM_198539	chr19	42099073	42134289	+	9.99153	9.9256	-1.04676	0.86324	31	21	0	0	0	1	0	0
ZNF420	NM_144689	chr19	42261221	42312489	+	11.6338	11.7231	1.06389	0.66992	37	35	0	2	1	0	1	1
ZNF585A	NM_152655	chr19	42332840	42355455	-	11.1331	10.774	-1.2826	0.0187398	65	59	0	1	0	0	1	1
ZNF585B	NM_152279	chr19	42367563	42393291	-	10.5011	10.325	-1.12982	0.42256	43	36	0	1	0	0	0	0
ZNF383	NM_152604	chr19	42409205	42426414	+	11.3452	11.2028	-1.10375	0.61376	20	17	0	0	0	0	0	1
HKR1	NM_181786	chr19	42517419	42547195	+	11.4741	11.476	1.00133	0.9944	46	40	0	0	0	1	0	0
ZNF527	NM_032453	chr19	42553898	42575806	+	10.2535	10.1769	-1.05456	0.77598	31	29	0	1	1	0	0	0
ZNF569	NM_152484	chr19	42593901	42650179	-	10.6196	10.5743	-1.03188	0.8658	35	25	0	0	1	1	0	0
ZNF570	NM_144694	chr19	42651821	42668082	+	9.632	9.50736	-1.09024	0.6318	34	22	0	0	1	1	0	0
ZNF793	NM_001013659	chr19	42689680	42726079	+	9.25881	9.21229	-1.03277	0.78496	33	27	0	2	0	0	0	0
ZNF540	NM_152606	chr19	42734147	42796834	+	9.53416	9.55901	1.01738	0.93154	21	18	0	3	0	0	0	0
ZNF571	NM_016536	chr19	42746995	42777513	-	9.78061	9.85502	1.05292	0.81944	30	27	0	1	0	0	0	0
ZFP30	NM_014898	chr19	42815228	42838153	-	9.26233	9.313	1.03575	0.77222	30	20	0	0	0	0	0	0
FLJ37549	NM_152605	chr19	42850489	42874992	-	9.46581	9.55994	1.06742	0.73442	26	23	0	0	0	0	0	0
ZNF607	NM_032689	chr19	42879115	42902531	-	9.9609	9.97075	1.00685	0.97628	62	48	0	0	0	0	0	0
ZNF573	NM_152360	chr19	42921042	42962040	-	11.005	11.1519	1.10717	0.54502	29	25	0	1	1	1	1	1
SIPA1L3	NM_015073	chr19	43089707	43390846	+	10.804	10.7463	-1.04081	0.71046	137	42	2	3	5	8	5	1
DPF1	NM_004647	chr19	43394196	43406628	-	10.1459	9.99109	-1.11331	0.72912	17	8	1	1	1	1	0	0
PPP1R14A	NM_033256	chr19	43433718	43439012	-	9.28391	9.25141	-1.02279	0.8755	10	4	0	0	0	0	0	0
SPINT2	NM_021102	chr19	43447041	43474948	+	9.04741	9.10526	1.04091	0.68534	21	9	0	0	0	0	0	0
C19orf33	NM_033520	chr19	43486643	43487486	+	9.0984	9.18924	1.06499	0.81496	3	2	0	0	0	0	0	0
YIF1B	NM_033557	chr19	43487583	43492349	-	12.1638	11.8984	-1.20201	0.63452	20	8	0	0	0	0	0	0
KCNK6	NM_004823	chr19	43502323	43511483	+	11.8048	11.8424	1.02646	0.92952	26	13	0	1	1	1	1	0
C19orf15	NM_021185	chr19	43518297	43553422	+	8.89616	8.96749	1.05068	0.409	40	8	0	0	0	2	2	1
PSMD8	NM_002812	chr19	43557029	43566304	+	13.136	13.0776	-1.04124	0.93874	24	11	0	0	0	1	0	1
GGN	NM_152657	chr19	43566831	43570508	-	9.37201	9.31064	-1.04346	0.82272	36	4	0	0	0	0	0	0
SPRED3	NM_001042522	chr19	43572778	43578709	+	9.23643	9.11958	-1.08436	0.5506	17	11	0	0	0	0	0	0
FAM98C	NM_174905	chr19	43585614	43591568	+	11.0755	10.885	-1.14111	0.73072	17	6	0	0	0	0	0	0
RASGRP4	NM_170604	chr19	43591537	43608785	-	9.90907	9.92191	1.00894	0.95748	38	9	1	1	1	1	0	0
RYR1	NM_001042723	chr19	43616179	43770043	+	8.97337	8.9965	1.01616	0.70732	197	5	0	3	3	2	1	0
MAP4K1	NM_007181	chr19	43770120	43800483	-	12.0832	12.0908	1.00523	0.98696	26	4	1	1	0	1	0	1
EIF3S12	NM_013234	chr19	43801561	43819435	+	13.3305	13.211	-1.08631	0.92338	10	2	1	1	1	0	1	1
ACTN4	NM_004924	chr19	43830166	43913010	+	14.5274	14.3176	-1.15651	0.32436	53	21	4	6	5	5	6	1
CAPN12	NM_144691	chr19	43912671	43926954	-	9.77571	9.78241	1.00465	0.98542	43	6	2	0	1	0	0	0
LGALS7	NM_002307	chr19	43971693	43974232	+	9.15881	9.27771	1.08591	0.74874	7	4	0	0	0	0	0	0
LGALS4	NM_006149	chr19	43984154	43995422	-	8.93246	8.95743	1.01746	0.82962	13	5	0	0	0	0	1	0
ECH1	NM_001398	chr19	43997903	44014337	-	13.542	13.5702	1.01976	0.95462	17	6	0	0	1	0	0	1
HNRPL	NM_001533	chr19	44018868	44032457	-	14.9446	14.9866	1.02951	0.92342	24	3	0	2	2	0	2	3
FLJ45909	NM_198445	chr19	44050313	44060734	-	9.7877	9.67415	-1.08189	0.61638	24	3	1	1	1	1	1	0
SIRT2	NM_030593	chr19	44061039	44082193	-	11.6316	11.8443	1.15887	0.70064	24		0	1	1	2	1	1
NFKBIB	NM_001001716	chr19	44082454	44091373	+	12.6353	12.5804	-1.03878	0.88142	32	22	0	1	1	2	1	1
SARS2	NM_017827	chr19	44097746	44113376	-	10.9919	11.0787	1.06201	0.82714	28	9	0	0	0	0	0	1
MRPS12	NM_021107	chr19	44113433	44115497	+	11.2287	11.331	1.07353	0.77026	19	1	0	0	0	0	0	1
FBXO17	NM_024907	chr19	44123881	44158220	-	8.88673	8.89152	1.00333	0.9667	23	11	0	1	0	1	1	0
FBXO27	NM_178820	chr19	44206503	44215038	-	9.18386	9.13664	-1.03328	0.88402	25	15	0	0	0	1	0	0
FLJ16165	NM_001004318	chr19	44266784	44293318	+	8.8892	8.85471	-1.02419	0.74232	33	15	0	1	0	0	0	0
PAK4	NM_001014831	chr19	44308259	44361886	+	11.4813	11.7889	1.23769	0.22858	50	19	0	0	0	0	0	1
LOC342897	NM_001001414	chr19	44379443	44384362	+	8.99578	9.01699	1.01481	0.92136	20	15	0	0	0	0	0	0
SYCN	NM_001080468	chr19	44385304	44386746	-	9.01161	9.11604	1.07508	0.61628	9	3	0	1	0	0	0	0
IL28B	NM_172139	chr19	44426112	44427451	-	8.87108	8.84594	-1.01757	0.93218	6	2	0	0	0	0	0	0
IL28A	NM_172138	chr19	44450996	44452572	+	8.90214	9.04939	1.10746	0.54654	7	3	0	0	0	0	0	0
IL29	NM_172140	chr19	44478804	44481151	+	8.89135	9.00847	1.08456	0.63306	11	5	0	0	1	0	0	0
LRFN1	NM_020862	chr19	44489296	44497816	-	9.77559	9.69488	-1.05754	0.68032	58	31	0	0	0	0	0	0
GMFG	NM_004877	chr19	44510841	44518011	-	15.0188	15.0963	1.05513	0.91056	5	3	1	0	1	1	1	1
SAMD4B	NM_018028	chr19	44524947	44567375	+	11.4756	11.5463	1.05018	0.75946	70	25	0	3	2	1	1	2
PAF1	NM_019088	chr19	44568111	44573519	-	13.5936	13.7372	1.10468	0.80654	27	14	0	0	0	0	2	1
IXL	NM_017592	chr19	44573802	44583041	+	11.7534	11.7359	-1.0122	0.95934	44	38	1	0	1	0	2	1
ZFP36	NM_003407	chr19	44589326	44591885	+	12.0362	12.435	1.31839	0.36146	29	29	1	1	2	1	3	1
PLEKHG2	NM_022835	chr19	44595589	44607994	+	10.9237	11.3085	1.30567	0.129137	78	36	0	0	0	0	1	2
RPS16	NM_001020	chr19	44615688	44618458	-	14.8368	14.8053	-1.02209	0.97436	7	3	1	1	1	2	1	1
SUPT5H	NM_003169	chr19	44628163	44659146	+	13.8585	14.0415	1.13521	0.59198	48	8	0	1	2	0	0	1
TIMM50	NM_001001563	chr19	44662891	44673368	+	11.7374	11.6986	-1.02725	0.96224	24	7	0	0	0	0	0	1
DLL3	NM_016941	chr19	44681426	44690948	+	8.90798	8.94691	1.02736	0.64502	38	10	0	0	0	0	0	0
SELV	NM_182704	chr19	44697592	44703166	+	9.05173	9.00002	-1.03649	0.78818	20	10	0	0	0	0	0	0
EID-3	NM_152361	chr19	44713469	44715334	-	9.54738	9.44897	-1.07059	0.61818	19	20	0	0	0	0	0	0
CRI2	NM_153232	chr19	44721288	44722678	-	11.8972	12.0682	1.12581	0.80386	18	19	0	0	1	1	1	1
LGALS13	NM_013268	chr19	44785008	44789953	+	8.61174	8.58263	-1.02038	0.86416	9	5	0	0	0	0	0	0
LGALS14	NM_203471	chr19	44886785	44891927	+	8.88185	8.72604	-1.11405	0.17398	15	5	0	0	0	0	0	0
CLC	NM_001828	chr19	44913735	44920508	-	8.69813	8.97317	1.21003	0.070323	8	4	0	0	0	0	0	0
DYRK1B	NM_004714	chr19	45007830	45016681	-	9.5715	9.617	1.03204	0.72332	39	15	0	1	0	0	0	0
FBL	NM_001436	chr19	45016937	45028813	-	15.6974	15.7658	1.04853	0.51378	12		0	2	0	1	0	1
FCGBP	NM_003890	chr19	45045802	45132373	-	9.07198	9.17501	1.07403	0.072042	290	3	0	1	0	0	0	0
PSMC4	NM_006503	chr19	45168912	45179191	+	14.4824	14.5134	1.02175	0.939	17	5	0	2	1	1	1	1
ZNF546	NM_178544	chr19	45194868	45215354	+	10.4108	10.3163	-1.0677	0.68822	39	33	1	1	1	0	1	1
LOC163131	NM_001005851	chr19	45232104	45246543	-	11.05	11.1156	1.04652	0.80924	36	34	0	0	0	0	0	0
LOC284323	NM_001010880	chr19	45272263	45280891	-	11.5846	11.5974	1.0089	0.95162	23	23	0	0	0	0	0	0
MAP3K10	NM_002446	chr19	45389490	45413314	+	10.283	10.3087	1.01802	0.89952	55	13	0	0	0	1	0	0
TTC9B	NM_152479	chr19	45413804	45416138	-	9.04564	8.95945	-1.06156	0.78148	12	4	0	0	1	0	0	0
FLJ13265	NM_024877	chr19	45419961	45424404	-	9.30677	9.20093	-1.07612	0.64486	30	22	0	1	0	0	0	0
AKT2	NM_001626	chr19	45428063	45483105	-	12.8921	12.9567	1.04577	0.8053	79	62	0	1	1	0	0	1
FLJ36888	NM_178830	chr19	45518812	45546133	-	11.439	11.3807	-1.04127	0.86384	34	26	0	1	1	0	0	1
PLD3	NM_012268	chr19	45557388	45576229	+	13.0744	12.8788	-1.1452	0.70842	30	10	0	1	1	0	0	1
HIPK4	NM_144685	chr19	45577018	45587934	-	9.20093	9.2533	1.03697	0.7241	46	11	0	0	0	0	1	0
PRX	NM_020956	chr19	45591511	45611111	-	9.34611	9.46031	1.08237	0.32768	103	100	0	0	0	2	0	0
SERTAD1	NM_013376	chr19	45620248	45623772	-	9.72949	9.84215	1.08122	0.65434	24	22	0	0	1	1	1	0
SERTAD3	NM_203344	chr19	45638590	45642122	-	11.2928	11.7217	1.34626	0.29486	25	23	0	1	1	1	0	1
BLVRB	NM_000713	chr19	45645540	45663517	-	11.6213	10.9408	-1.60273	0.141862	10	5	1	1	1	0	0	1
SPTBN4	NM_020971	chr19	45664965	45774204	+	9.07939	9.088	1.00598	0.93272	132	21	1	2	1	0	2	1
SHKBP1	NM_138392	chr19	45774629	45789141	+	13.0894	12.9938	-1.0685	0.84638	30	9	0	0	0	0	0	1
LTBP4	NM_001042545	chr19	45799116	45827565	+	11.4453	10.7445	-1.62537	0.0050565	66	8	1	2	3	2	4	1
NUMBL	NM_004756	chr19	45863653	45888396	-	10.3837	10.0968	-1.22	0.22088	49	32	1	1	2	0	1	1
ADCK4	NM_024876	chr19	45889273	45914440	-	10.472	10.2171	-1.19324	0.29024	28		1	2	2	1	1	1
ITPKC	NM_025194	chr19	45914847	45938603	+	9.75631	9.69744	-1.04165	0.69148	59	30	0	2	1	1	1	1
C19orf54	NM_198476	chr19	45938600	45948248	-	12.2786	11.9615	-1.24576	0.34726	35	26	0	1	0	2	1	1
SNRPA	NM_004596	chr19	45948618	45963132	+	13.4716	13.5086	1.02594	0.93514	26	7	0	1	0	1	1	1
MIA	NM_006533	chr19	45973139	45975234	+	9.37491	9.51843	1.1046	0.6513	8	2	1	0	1	1	1	0
RAB4B	NM_016154	chr19	45976010	45994687	+	10.97	10.912	-1.04101	0.90304	14	8	1	0	1	2	1	1
EGLN2	NM_053046	chr19	45998020	46006176	+	12.1293	12.1778	1.0342	0.89876	38	13	0	0	0	1	0	1
CYP2A6	NM_000762	chr19	46041283	46048180	-	9.05468	9.08652	1.02231	0.8419	26	8	0	0	0	0	0	0
CYP2A7	NM_000764	chr19	46073184	46080497	-	9.16307	9.18098	1.01249	0.92734	39	8	0	0	0	0	0	0
CYP2B6	NM_000767	chr19	46189043	46216141	+	9.1841	9.02501	-1.11658	0.35022	29	11	0	0	0	0	0	0
CYP2A13	NM_000766	chr19	46286207	46293938	+	8.91591	8.85809	-1.04089	0.72124	23	6	0	0	1	0	0	0
CYP2F1	NM_000774	chr19	46312192	46326121	+	9.21498	9.29649	1.05812	0.69906	26	9	1	0	1	2	1	0
CYP2S1	NM_030622	chr19	46390954	46405283	+	9.72441	10.6896	1.95227	0.0032995	43	26	0	0	0	1	0	0
AXL	NM_021913	chr19	46416947	46459511	+	8.94715	9.02275	1.0538	0.4715	59	24	0	1	0	0	1	0
HNRPUL1	NM_007040	chr19	46462075	46505435	+	14.9997	14.9884	-1.00789	0.9697	57	19	1	1	3	2	2	2
MGC20255	NM_052848	chr19	46507933	46522627	+	12.8275	12.723	-1.07513	0.76604	53	38	1	1	2	3	1	1
TGFB1	NM_000660	chr19	46528490	46551656	-	14.1215	13.7226	-1.31852	0.3385	32	6	2	0	3	1	3	1
MGC4093	NM_030578	chr19	46552165	46561877	-	10.8631	10.4428	-1.33826	0.34978	11		0	1	0	1	0	1
TMEM91	NM_001098821	chr19	46574277	46581827	+	10.5868	10.6249	1.02677	0.9463	17	1	0	1	0	1	1	1
EXOSC5	NM_020158	chr19	46584117	46595096	-	11.6708	11.6434	-1.01922	0.9659	14	6	0	0	0	1	0	1
BCKDHA	NM_000709	chr19	46595543	46622749	+	13.8871	13.5173	-1.29219	0.49924	28	12	0	0	0	1	0	1
B3GNT8	NM_198540	chr19	46623104	46626475	-	10.3047	9.63665	-1.58888	0.0194786	33	29	0	0	0	1	0	0
FLJ10241	NM_018035	chr19	46629063	46637650	-	14.0864	14.0014	-1.0607	0.77862	21	14	0	1	1	1	1	1
CEACAM21	NM_001098506	chr19	46774370	46785037	+	12.1455	12.3594	1.15985	0.76794	21	8	0	0	0	0	0	0
CEACAM4	NM_001817	chr19	46817183	46825282	-	10.302	9.25105	-2.07187	0.0031178	18	8	0	1	0	2	0	0
CEACAM7	NM_006890	chr19	46869074	46883936	-	8.83174	9.14458	1.24215	0.24228	15	1	0	0	0	0	0	0
CEACAM5	NM_004363	chr19	46904369	46926276	+	9.18468	10.0828	1.86367	0.00166028	37		0	0	0	1	1	0
CEACAM6	NM_002483	chr19	46951340	46967953	+	9.36145	10.3095	1.92925	0.035715	18	1	0	1	0	0	0	0
CEACAM3	NM_001815	chr19	46992373	47007431	+	9.67575	10.0551	1.30072	0.34906	19	8	0	0	0	0	0	0
LYPD4	NM_173506	chr19	47032989	47040348	-	8.97458	9.02304	1.03416	0.73648	29	5	0	0	1	1	0	0
DMRTC2	NM_001040283	chr19	47040925	47048235	+	8.98085	9.19824	1.16263	0.39292	21	9	0	0	0	0	0	0
RPS19	NM_001022	chr19	47055827	47067322	+	12.7427	12.5954	-1.10753	0.89728	12	1	1	1	1	1	1	1
CD79A	NM_001783	chr19	47073029	47077278	+	11.2229	11.8306	1.52383	0.21116	22	11	1	0	1	1	1	0
ARHGEF1	NM_199002	chr19	47080285	47103440	+	13.1777	12.9714	-1.15372	0.57766	38	7	0	1	1	1	2	2
RABAC1	NM_006423	chr19	47152677	47155311	-	12.1967	12.1708	-1.01817	0.97006	10	4	1	1	1	0	0	0
ATP1A3	NM_152296	chr19	47162575	47190222	-	13.6267	12.3637	-2.39988	1.5054e-05	48	8	0	1	1	1	3	0
GRIK5	NM_002088	chr19	47194312	47261797	-	9.21676	9.1762	-1.02851	0.80828	50	18	0	3	0	0	1	0
ZNF574	NM_022752	chr19	47272129	47277560	+	10.9834	11.1011	1.085	0.595	62	61	0	2	1	1	1	2
POU2F2	NM_002698	chr19	47284512	47328470	-	10.7777	10.132	-1.56448	9.9464e-05	64	50	1	1	3	1	2	0
DEDD2	NM_133328	chr19	47394591	47413653	-	12.2637	11.1911	-2.10312	0.0070193	33	25	2	3	2	3	3	3
ZNF526	NM_133444	chr19	47416331	47424193	+	11.1112	10.9474	-1.12019	0.44836	50	50	0	0	0	0	0	2
GSK3A	NM_019884	chr19	47426177	47438576	-	13.4123	13.3394	-1.05182	0.86644	30	14	0	2	2	1	2	2
ERF	NM_006494	chr19	47443556	47451149	-	12.4501	12.5629	1.08136	0.70988	48	43	1	0	0	1	1	1
CIC	NM_015125	chr19	47480656	47491789	+	10.9348	10.8507	-1.06007	0.666	87	17	1	0	2	1	2	1
PAFAH1B3	NM_002573	chr19	47493024	47498563	-	12.1381	12.2155	1.05508	0.89334	17	7	0	0	0	1	1	1
MGC70924	NM_199285	chr19	47498123	47506812	+	9.92158	9.94887	1.0191	0.92332	28	11	0	0	0	2	1	1
TMEM145	NM_173633	chr19	47509316	47521054	+	8.88843	8.97673	1.06312	0.58808	20	6	0	1	0	2	0	0
MEGF8	NM_001410	chr19	47521600	47574761	+	9.89133	9.78394	-1.07727	0.35624	158	38	0	0	1	2	0	1
CNFN	NM_032488	chr19	47583013	47586279	-	9.21307	9.10647	-1.07669	0.69374	7	4	0	0	0	0	0	0
LIPE	NM_005357	chr19	47597506	47623418	-	9.20799	9.1654	-1.02996	0.70012	68	11	0	1	0	0	0	0
UNQ473	NM_198477	chr19	47624535	47638976	-	9.15503	9.0231	-1.09576	0.4957	12		0	0	0	0	0	0
CEACAM1	NM_001024912	chr19	47703298	47724479	-	9.26109	11.1492	3.70139	1.33227e-15	54	31	0	0	0	0	0	0
CEACAM8	NM_001816	chr19	47776234	47790890	-	8.99271	9.35716	1.28739	0.175202	19	2	0	0	0	0	0	0
PSG3	NM_021016	chr19	47917634	47936508	-	8.77298	8.86894	1.06878	0.38582	21		0	0	0	0	0	0
PSG8	NM_182707	chr19	47950286	47961573	-	8.78249	8.7998	1.01207	0.8468	21	6	0	0	0	0	0	0
PSG1	NM_006905	chr19	48063197	48075711	-	8.77443	8.83705	1.04436	0.49616	28	8	0	0	0	0	0	0
PSG6	NM_001031850	chr19	48098079	48113883	-	8.77947	8.72514	-1.03838	0.5688	23		0	1	0	0	0	0
PSG7	NM_002783	chr19	48120123	48133170	-	8.74995	8.8082	1.04121	0.51594	29	5	0	0	0	0	0	0
PSG11	NM_002785	chr19	48203648	48222471	-	8.90636	8.86704	-1.02763	0.62148	19		0	0	0	0	0	0
PSG2	NM_031246	chr19	48260201	48278654	-	8.90578	8.86608	-1.0279	0.68036	19		0	0	0	0	0	0
PSG5	NM_002781	chr19	48363735	48382492	-	8.89185	8.83627	-1.03928	0.6014	20		0	0	0	0	0	0
PSG4	NM_002780	chr19	48388695	48401630	-	8.84924	8.89856	1.03478	0.5687	28	5	0	0	0	0	0	0
PSG9	NM_002784	chr19	48449274	48465522	-	8.7935	8.81379	1.01416	0.81486	22	1	0	0	0	0	0	0
CD177	NM_020406	chr19	48549664	48559319	+	9.06691	8.97807	-1.06352	0.62848	33	18	0	0	0	0	0	0
TEX101	NM_031451	chr19	48584602	48614588	+	8.90204	8.88067	-1.01492	0.88112	19	7	0	0	0	0	0	0
LYPD3	NM_014400	chr19	48656785	48661671	-	9.01525	9.2064	1.14168	0.173002	29	19	0	0	0	0	0	0
PHLDB3	NM_198850	chr19	48671094	48700825	-	9.70828	9.69675	-1.00802	0.95882	32	8	0	0	0	1	0	1
ETHE1	NM_014297	chr19	48702711	48723236	-	11.2512	11.0237	-1.17078	0.69416	12		1	0	1	2	2	1
ZNF575	NM_174945	chr19	48729168	48732122	+	10.4584	10.2644	-1.14387	0.63548	23	18	0	0	0	1	1	1
XRCC1	NM_006297	chr19	48739303	48771555	-	13.6536	13.6782	1.01714	0.9596	22	2	1	2	0	2	1	1
IRGQ	NM_001007561	chr19	48787865	48791516	-	9.63259	9.72587	1.06679	0.73392	43	30	0	0	1	0	1	2
ZNF576	NM_024327	chr19	48792383	48795995	+	11.2235	11.4125	1.13994	0.6621	23	20	0	0	1	0	1	2
C19orf37	NM_182498	chr19	48803216	48815846	-	12.5047	12.5154	1.00743	0.98864	20	12	0	1	1	0	1	1
IGSF4C	NM_145296	chr19	48818361	48835831	-	9.65045	9.75031	1.07167	0.67546	34	20	0	1	0	0	0	0
PLAUR	NM_002659	chr19	48844571	48866342	-	11.4442	11.3928	-1.03626	0.91832	19	1	2	0	2	1	2	2
IRGC	NM_019612	chr19	48912077	48916007	+	8.93731	9.03664	1.07128	0.57836	30	31	0	0	0	0	0	0
C19orf61	NM_019108	chr19	48927140	48950982	-	12.594	12.3954	-1.14754	0.66846	36	11	0	0	1	1	0	1
KCNN4	NM_002250	chr19	48962526	48977249	-	10.7187	11.2873	1.48309	0.056116	38	11	1	3	2	1	2	1
LYPD5	NM_001031749	chr19	48992234	48998439	-	9.04376	8.94042	-1.07426	0.36092	26	2	0	1	0	0	0	0
ZNF283	NM_181845	chr19	49023312	49044890	+	10.288	10.4955	1.15471	0.5212	33	28	0	0	1	1	1	0
ZNF404	NM_001033719	chr19	49068354	49076128	-	9.76466	9.7151	-1.03495	0.8932	19	18	0	0	0	0	0	0
ZNF45	NM_003425	chr19	49108620	49121398	-	11.553	11.6766	1.08944	0.48458	43	40	0	1	0	0	0	0
ZNF221	NM_013359	chr19	49147236	49163592	+	10.7635	10.5758	-1.13895	0.40698	37	33	0	2	2	1	0	1
ZNF155	NM_003445	chr19	49180194	49194317	+	10.4446	9.8658	-1.49359	0.053438	31	26	0	1	0	0	0	0
ZNF230	NM_006300	chr19	49198916	49209912	+	11.0372	10.5275	-1.42381	0.05276	39	36	1	2	2	1	1	1
ZNF222	NM_013360	chr19	49221355	49229100	+	10.2526	10.1276	-1.09051	0.67168	24	22	0	1	0	0	0	0
ZNF223	NM_013361	chr19	49248003	49263982	+	9.35105	9.2946	-1.03991	0.81538	32	26	0	1	0	0	0	0
ZNF284	NM_001037813	chr19	49268136	49283463	+	9.63679	9.56329	-1.05227	0.78632	34	29	0	1	0	0	0	0
ZNF224	NM_013398	chr19	49290336	49304317	+	12.2163	12.0052	-1.15758	0.49192	43	39	0	1	1	1	1	1
ZNF225	NM_013362	chr19	49309387	49329095	+	11.3593	11.1576	-1.14998	0.52998	42	37	0	2	1	1	0	1
ZNF234	NM_006630	chr19	49337617	49354114	+	10.0764	9.9893	-1.06223	0.75568	38	36	0	1	0	0	0	0
ZNF226	NM_001032372	chr19	49361156	49373676	+	11.8856	11.7698	-1.08359	0.63248	43	39	0	1	1	1	0	1
ZNF227	NM_182490	chr19	49408530	49433260	+	12.827	12.552	-1.20997	0.23048	44	40	0	0	0	0	0	1
ZNF233	NM_181756	chr19	49455915	49471308	+	9.62224	9.68387	1.04365	0.76092	39	36	0	0	0	0	0	0
ZNF235	NM_004234	chr19	49482439	49501010	-	10.9686	11.0126	1.03097	0.83692	43	40	0	2	0	0	0	1
ZNF228	NM_001083335	chr19	49522545	49552696	-	9.28892	9.38397	1.0681	0.56574	51	48	0	0	0	0	0	0
ZNF285A	NM_152354	chr19	49581647	49597617	-	9.33079	9.43737	1.07667	0.43322	40	38	0	0	0	0	0	0
ZNF229	NM_014518	chr19	49622265	49644505	-	8.93664	8.9706	1.02382	0.66986	62	54	0	1	0	0	0	0
ZNF180	NM_013256	chr19	49671700	49696395	-	11.1781	11.3391	1.11813	0.63746	33	25	0	1	2	1	1	3
CEACAM20	NM_001102600	chr19	49702050	49725388	-	8.78693	8.7211	-1.04669	0.51666	26	1	0	1	2	1	0	0
PVR	NM_006505	chr19	49839065	49858689	+	12.0044	12.5694	1.47936	0.157541	41	21	0	0	0	0	0	1
CEACAM19	NM_020219	chr19	49866833	49879350	+	9.3087	9.33474	1.01821	0.84834	29	15	0	0	0	0	0	0
CEACAM16	NM_001039213	chr19	49894197	49905824	+	9.19528	9.24199	1.03291	0.8216	25	5	1	0	1	0	0	0
BCL3	NM_005178	chr19	49943819	49955141	+	10.6615	9.71514	-1.92702	0.004155	30	12	2	1	2	1	2	0
CBLC	NM_012116	chr19	49972987	49995731	+	8.92236	8.99235	1.04971	0.6646	21	2	0	0	0	0	0	0
BCAM	NM_005581	chr19	50004177	50016517	+	8.89071	8.97227	1.05816	0.44418	26	6	0	0	0	1	0	0
PVRL2	NM_001042724	chr19	50041232	50084325	+	10.5608	10.8469	1.21939	0.27532	47	12	1	2	1	1	0	1
TOMM40	NM_006114	chr19	50086333	50098775	+	13.9748	13.8914	-1.0595	0.88158	21	12	0	1	1	1	1	1
APOE	NM_000041	chr19	50100878	50104489	+	9.123	9.05304	-1.04969	0.64122	20	18	0	0	0	0	0	0
APOC1	NM_001645	chr19	50109760	50114446	+	8.54918	8.60496	1.03942	0.65062	6	4	0	0	0	0	0	0
APOC4	NM_001646	chr19	50137334	50140591	+	9.05473	8.95236	-1.07353	0.6527	5	3	0	0	0	0	0	0
APOC2	NM_000483	chr19	50141082	50144657	+	9.12591	9.14024	1.00999	0.92816	8	5	0	0	0	0	0	0
CLPTM1	NM_001294	chr19	50150477	50188438	+	13.9686	14.007	1.02701	0.91662	33	14	0	1	1	1	1	1
RELB	NM_006509	chr19	50196551	50233292	+	10.7739	10.5638	-1.15682	0.54858	31	14	0	0	0	0	0	0
SFRS16	NM_007056	chr19	50234137	50266054	+	13.1751	12.9679	-1.15444	0.67956	21	3	0	1	0	0	2	1
ZNF342	NM_145288	chr19	50266598	50271528	-	10.2397	10.1622	-1.0552	0.69708	28	22	1	0	0	1	0	2
GEMIN7	NM_024707	chr19	50274369	50286622	+	10.4254	10.3058	-1.08643	0.67214	29	28	1	0	0	1	0	2
NKPD1	NM_198478	chr19	50347000	50348950	-	9.23545	9.17706	-1.0413	0.82666	38	40	0	0	0	0	0	0
TRAPPC6A	NM_024108	chr19	50358026	50373325	-	11.5409	11.4603	-1.05747	0.8955	11	6	0	1	1	1	2	1
XTP7	NM_138568	chr19	50407718	50429309	-	9.0559	9.18914	1.09676	0.39112	19	8	0	0	0	0	1	0
MARK4	NM_031417	chr19	50446681	50500381	+	10.9535	11.2454	1.22423	0.31818	61	40	0	0	2	0	0	0
CKM	NM_001824	chr19	50501511	50517974	-	9.03578	8.92657	-1.07864	0.49094	22	10	0	0	0	0	0	0
KLC3	NM_177417	chr19	50535837	50546618	+	9.90238	9.88383	-1.01294	0.96528	26	5	0	1	0	0	0	0
ERCC2	NM_000400	chr19	50546685	50565669	-	12.3317	12.1546	-1.13062	0.64008	24	3	0	1	0	0	0	1
PPP1R13L	NM_006663	chr19	50574738	50600129	-	9.78419	9.91176	1.09245	0.45676	46	11	0	1	2	1	1	1
CD3EAP	NM_012099	chr19	50601306	50605864	+	12.9569	13.0363	1.0566	0.87428	43	33	0	1	2	1	1	1
ERCC1	NM_202001	chr19	50608532	50618642	-	12.2815	12.3246	1.0303	0.93496	15	1	1	0	1	0	1	1
FOSB	NM_006732	chr19	50663092	50670276	+	9.90359	10.1948	1.22369	0.149281	66	50	0	0	1	0	1	1
RTN2	NM_005619	chr19	50680390	50692151	-	10.1723	10.2363	1.04534	0.8233	34	11	0	1	1	2	1	0
FLJ40125	NM_001080401	chr19	50693570	50697604	+	9.24689	9.17603	-1.05035	0.72264	25	6	0	1	1	0	0	0
VASP	NM_003370	chr19	50702527	50722078	+	12.1915	12.0506	-1.10257	0.78578	29	14	3	3	3	2	3	1
OPA3	NM_025136	chr19	50744250	50779962	-	11.5335	11.8051	1.20716	0.37772	55	35	0	0	1	2	2	1
GPR4	NM_005282	chr19	50784864	50787557	-	9.02162	9.02548	1.00268	0.97134	43	44	0	0	0	0	0	0
EML2	NM_012155	chr19	50804499	50834509	-	12.615	12.807	1.14236	0.69686	25	7	1	0	1	1	1	1
GIPR	NM_000164	chr19	50863341	50877557	+	9.4129	9.50723	1.06757	0.62766	20	6	0	1	0	0	1	1
SNRPD2	NM_004597	chr19	50882557	50887282	-	13.0514	13.0996	1.03393	0.97014	11	5	1	0	1	0	1	1
QPCTL	NM_017659	chr19	50887771	50935851	+	9.58133	9.5392	-1.02963	0.7998	24		1	1	3	1	2	3
FBXO46	NM_001080469	chr19	50905726	50925991	-	11.0838	11.022	-1.04373	0.85096	56	56	0	1	2	1	1	2
SIX5	NM_175875	chr19	50959883	50964152	-	9.13302	9.05322	-1.05687	0.50532	57	27	0	0	0	0	0	0
DMPK	NM_001081563	chr19	50964815	50975701	-	9.82132	10.4184	1.51262	0.0043636	47		0	1	0	1	0	0
DMWD	NM_004943	chr19	50978103	50987900	-	9.96565	10.6837	1.64494	0.00050354	56		0	1	2	2	2	1
RSHL1	NM_030785	chr19	50990808	51010417	-	8.994	8.89561	-1.07058	0.34612	37	6	0	0	0	0	1	0
SYMPK	NM_004819	chr19	51010539	51058388	-	12.2203	12.1021	-1.08532	0.70136	54		0	1	1	1	2	0
FOXA3	NM_004497	chr19	51059357	51068894	+	9.21906	9.19998	-1.01332	0.91472	39	35	0	1	1	0	1	0
IRF2BP1	NM_015649	chr19	51078705	51081216	-	10.9615	10.9789	1.01208	0.95104	49	50	0	1	1	0	0	0
LOC339344	NM_001012643	chr19	51085122	51097702	-	10.6448	10.4706	-1.12837	0.63118	31	21	0	0	0	1	0	1
NANOS2	NM_001029861	chr19	51108314	51109876	-	9.00974	9.03467	1.01743	0.84908	30	32	0	0	0	0	0	0
NOVA2	NM_002516	chr19	51134630	51168497	-	9.15956	9.16971	1.00706	0.95706	28	22	0	0	2	1	1	0
LOC729440	NM_001080402	chr19	51190178	51213714	+	10.1112	10.0177	-1.06698	0.7988	17	7	0	2	1	0	1	1
PGLYRP1	NM_005091	chr19	51214280	51218163	-	9.17208	9.22003	1.03379	0.80188	10	5	0	0	0	0	0	0
IGFL4	NM_001002923	chr19	51234845	51236114	-	8.92254	8.96405	1.02919	0.81918	7	2	0	0	0	0	0	0
IGFL3	NM_207393	chr19	51315167	51319771	-	8.82548	8.76655	-1.0417	0.85252	5		0	0	0	0	0	0
IGFL2	NM_001002915	chr19	51342878	51356385	+	8.85091	8.7982	-1.03721	0.7505	11	1	0	0	0	0	0	0
IGFL1	NM_198541	chr19	51424848	51426338	+	8.93334	8.90688	-1.01851	0.85772	11	8	0	1	0	0	1	0
HIF3A	NM_152795	chr19	51492144	51538529	+	8.97319	9.13118	1.11573	0.043279	73	50	1	3	2	0	2	0
PPP5C	NM_006247	chr19	51542133	51585943	+	13.5585	13.8492	1.22329	0.5629	29	11	1	2	2	0	2	1
CCDC8	NM_032040	chr19	51605928	51608681	-	9.04409	8.99157	-1.03708	0.56338	51	53	0	0	0	0	0	0
FLJ10781	NM_018215	chr19	51661587	51666660	-	8.99883	8.95259	-1.03257	0.58022	57	27	0	0	0	0	0	0
KIAA1183	NM_020709	chr19	51686287	51691009	-	9.12461	9.14978	1.0176	0.86438	92	93	0	0	0	0	0	0
CALM3	NM_005184	chr19	51796351	51805878	+	15.1888	15.2527	1.04534	0.78534	38	32	0	2	0	0	1	1
PTGIR	NM_000960	chr19	51815565	51820194	-	9.34841	9.73932	1.31122	0.056923	40	25	1	0	1	0	1	0
GNG8	NM_033258	chr19	51829173	51829779	-	9.34297	9.31925	1.03419	NA	1	2	0	0	1	0	0	0
MGC15476	NM_145056	chr19	51842709	51849754	-	9.47317	9.86198	1.30931	0.147179	42	41	0	0	0	0	0	0
PRKD2	NM_016457	chr19	51869412	51912224	-	12.3651	11.6216	-1.67419	0.0028794	54	8	1	3	2	1	2	1
STRN4	NM_013403	chr19	51914609	51941560	-	12.1443	12.3498	1.15308	0.57264	44	17	1	0	2	0	0	1
FKRP	NM_001039885	chr19	51941142	51953580	+	10.6516	10.7612	1.07892	0.67606	51	48	0	0	1	1	0	1
SLC1A5	NM_005628	chr19	51969981	51983653	-	14.439	14.3444	-1.06777	0.702	48	16	1	1	3	3	3	2
AP2S1	NM_004069	chr19	52033262	52046043	-	12.6619	12.7638	1.07322	0.88612	14	8	0	1	1	0	0	2
GRLF1	NM_004491	chr19	52113772	52200173	+	12.7061	12.857	1.11024	0.4029	159	85	0	4	0	1	0	0
NPAS1	NM_002517	chr19	52215982	52240856	+	9.15221	9.23252	1.05724	0.57834	31	12	0	1	0	0	0	0
FLJ20512	NM_017854	chr19	52241007	52243722	-	10.1934	10.1116	-1.05834	0.8671	8	5	1	0	0	0	1	1
C19orf7	NM_015168	chr19	52259286	52308849	-	12.2809	12.0789	-1.15028	0.33038	100	68	1	2	3	3	1	2
SAE1	NM_005500	chr19	52325983	52405371	+	15.037	15.183	1.10648	0.48486	31	20	1	3	1	3	2	1
BBC3	NM_014417	chr19	52415924	52426291	-	9.75688	9.31036	-1.36275	0.0034825	28	21	2	0	1	1	1	0
CCDC9	NM_015603	chr19	52451631	52467048	+	11.5491	11.5132	-1.02525	0.925	26	9	0	0	0	0	2	1
C5AR1	NM_001736	chr19	52504943	52517167	+	10.2468	9.89114	-1.27954	0.080384	28	29	0	1	0	1	1	0
GPR77	NM_018485	chr19	52532210	52537112	+	9.19234	9.24789	1.03925	0.72196	20	22	0	0	0	1	0	0
DHX34	NM_014681	chr19	52544385	52577795	+	10.6127	10.8226	1.15663	0.30408	74	15	0	0	1	1	1	1
MEIS3	NM_020160	chr19	52598194	52614597	-	9.53756	9.61063	1.05196	0.722	27	8	0	0	0	0	1	0
SLC8A2	NM_015063	chr19	52623734	52666934	-	9.03255	9.03471	1.0015	0.98246	77	36	1	1	1	1	2	0
KPTN	NM_007059	chr19	52670211	52679333	-	10.7725	10.6262	-1.10674	0.69656	20	6	0	0	0	0	0	0
NAPA	NM_003827	chr19	52682702	52710309	-	13.1855	13.1868	1.00093	0.99806	26	15	0	2	0	1	0	1
GLTSCR1	NM_015711	chr19	52874030	52898291	+	10.5143	10.3602	-1.11269	0.46024	97	36	0	0	0	0	0	0
EHD2	NM_014601	chr19	52908501	52938202	+	9.70583	9.48068	-1.1689	0.33878	53	34	0	1	0	0	0	0
GLTSCR2	NM_015710	chr19	52940619	52952126	+	13.8652	13.3702	-1.40934	0.28094	15	2	0	1	0	0	0	0
SEPW1	NM_003009	chr19	52973653	52979751	+	11.6398	11.4326	-1.1545	0.7787	11	8	0	0	0	1	0	1
TPRX1	NM_198479	chr19	52996311	52998673	-	8.94575	8.96768	1.01532	0.92138	18	17	0	1	0	0	0	0
CRX	NM_000554	chr19	53016910	53038392	+	8.92776	8.90409	-1.01654	0.7634	55	51	0	0	0	0	0	0
SULT2A1	NM_003167	chr19	53065682	53081405	-	9.14114	9.11081	-1.02125	0.91334	16	6	0	0	0	0	0	0
ELSPBP1	NM_022142	chr19	53189742	53220215	+	8.86458	8.87207	1.00521	0.96304	15	4	0	0	0	0	0	0
CABP5	NM_019855	chr19	53225021	53239116	-	9.07762	9.08988	1.00853	0.9373	18	10	0	0	0	0	0	0
PLA2G4C	NM_003706	chr19	53242916	53305826	-	9.04934	9.14595	1.06926	0.40498	33	9	0	0	0	0	0	0
LIG1	NM_000234	chr19	53310514	53365372	-	14.0342	14.1921	1.11569	0.6041	36	5	0	1	1	0	1	2
LOC374920	NM_199341	chr19	53365760	53392689	+	10.1056	10.1155	1.00687	0.97846	38	4	0	1	0	0	0	2
CARD8	NM_014959	chr19	53403324	53444734	-	13.7858	14.1375	1.27609	0.120316	33	16	0	0	1	2	2	1
ZNF114	NM_153608	chr19	53466465	53482675	+	10.4556	9.47997	-1.9665	9.9535e-05	29	26	0	0	0	0	0	0
FLJ32926	NM_144577	chr19	53491531	53499144	-	9.39141	9.27209	-1.08622	0.45848	31	22	0	0	0	0	0	0
EMP3	NM_001425	chr19	53520453	53525622	+	15.2591	15.0731	-1.13759	0.6679	8	4	2	1	2	3	2	1
FLJ10922	NM_018273	chr19	53527427	53558998	-	10.7949	11.0064	1.15796	0.33654	37	21	1	0	1	2	2	1
SYNGR4	NM_012451	chr19	53559468	53571439	+	9.31655	9.31352	-1.0021	0.98884	16	6	0	0	0	1	1	1
KDELR1	NM_006801	chr19	53577638	53586622	-	14.129	14.0123	-1.08426	0.79198	24	13	0	0	0	0	0	1
GRIN2D	NM_000836	chr19	53589943	53640000	+	9.55845	9.53062	-1.01948	0.8918	74	35	0	1	3	0	1	1
GRWD1	NM_031485	chr19	53640873	53648966	+	12.0729	12.3517	1.21314	0.55322	34	18	0	1	1	0	0	1
KCNJ14	NM_013348	chr19	53650577	53661179	+	9.92949	10.1713	1.18251	0.172279	52	35	0	0	0	0	0	0
PSCD2	NM_017457	chr19	53664423	53674457	+	13.6159	14.0555	1.35623	0.46036	16	5	0	0	0	0	1	0
LMTK3	NM_001080434	chr19	53680339	53708258	-	9.67268	9.74502	1.05142	0.58632	73	9	0	2	1	0	1	1
SULT2B1	NM_177973	chr19	53747240	53794495	+	9.21473	9.42041	1.15323	0.459	16	5	0	0	0	0	0	0
FAM83E	NM_017708	chr19	53795668	53808506	-	9.18739	9.12214	-1.04626	0.69306	28	8	0	0	0	1	0	0
SPACA4	NM_133498	chr19	53801811	53802782	+	9.04754	9.12661	1.05633	0.83126	18		0	0	0	0	0	0
RPL18	NM_000979	chr19	53810400	53814245	-	15.2909	15.2344	-1.03991	0.92926	8		0	0	1	1	1	1
SPHK2	NM_020126	chr19	53814359	53825473	+	10.6861	10.5359	-1.10979	0.58066	50	33	0	1	1	1	1	1
DBP	NM_001352	chr19	53825758	53832400	-	10.6994	10.6742	-1.01765	0.9508	23	8	1	1	1	1	1	2
CA11	NM_001217	chr19	53833083	53841263	-	10.1979	10.3259	1.09278	0.71564	22		1	2	1	1	1	1
LOC126147	NM_145807	chr19	53856477	53868076	-	9.15688	9.0927	-1.04549	0.70748	31	13	0	0	0	0	0	0
FUT2	NM_001097638	chr19	53891039	53901019	+	9.39806	9.39965	1.00111	0.9922	27	26	0	0	0	0	0	0
FLJ36070	NM_182574	chr19	53908064	53912026	-	9.50795	9.48905	-1.01319	0.93106	28	12	0	1	1	0	1	1
RASIP1	NM_017805	chr19	53915653	53935782	-	9.22839	9.18884	-1.02779	0.84688	52	9	0	3	2	0	1	0
IZUMO1	NM_182575	chr19	53935958	53941978	-	8.89756	8.8383	-1.04193	0.4435	25		0	1	0	0	0	0
FUT1	NM_000148	chr19	53943081	53950459	-	8.94189	8.98378	1.02946	0.61866	65	33	0	0	0	0	0	0
FGF21	NM_019113	chr19	53951155	53953394	+	8.85576	8.8153	-1.02844	0.80538	13	6	0	0	0	0	0	0
BCAT2	NM_001190	chr19	53990131	54006113	-	12.1683	12.2222	1.03807	0.91318	20	8	0	1	1	0	0	0
DHRS10	NM_016246	chr19	54008085	54031746	-	9.09621	9.28553	1.14022	0.42684	16	5	0	0	0	0	1	1
PLEKHA4	NM_020904	chr19	54032166	54063670	-	9.4726	9.4598	-1.00891	0.92266	37		0	1	1	1	1	1
PPP1R15A	NM_014330	chr19	54067460	54071131	+	12.6927	11.9538	-1.66891	0.054064	45	8	1	2	2	2	2	1
TULP2	NM_003323	chr19	54076033	54093750	-	9.07533	8.96103	-1.08245	0.60342	20	3	0	3	3	0	0	1
NUCB1	NM_006184	chr19	54095852	54118337	+	13.9078	13.6623	-1.18553	0.37134	32	20	0	2	2	0	0	1
DHDH	NM_014475	chr19	54128750	54140038	+	9.20695	8.95112	-1.19402	0.112182	13	3	0	0	0	0	0	0
BAX	NM_004324	chr19	54149928	54156331	+	14.5025	14.5734	1.05039	0.83568	11	8	0	0	0	0	0	0
FTL	NM_000146	chr19	54160377	54161947	+	15.7443	15.761	1.01162	0.90682	12	5	1	1	2	1	1	1
GYS1	NM_002103	chr19	54163194	54188361	-	11.7511	11.803	1.03659	0.8525	55	30	0	4	2	0	0	2
RUVBL2	NM_006666	chr19	54188967	54210994	+	14.8041	14.6261	-1.13134	0.6575	16	2	0	1	0	0	0	2
LHB	NM_000894	chr19	54211049	54212159	-	9.46698	9.23951	-1.17077	0.3056	8	6	0	0	0	0	1	0
CGB	NM_000737	chr19	54217938	54219405	-	9.1069	9.03549	-1.05074	0.68068	15	7	0	0	0	0	0	0
CGB2	NM_033378	chr19	54226941	54228306	+	9.5382	9.5664	1.01973	0.97512	11	6	0	0	0	0	0	0
CGB1	NM_033377	chr19	54230638	54232003	-	8.93443	8.94941	1.01044	0.91262	12	6	0	0	0	0	0	0
CGB5	NM_033043	chr19	54238913	54240379	+	8.95018	8.96423	1.00978	0.9243	15	7	0	0	0	0	0	0
CGB8	NM_033183	chr19	54242706	54244180	-	9.0084	8.99406	-1.00999	0.93838	16	7	0	0	0	0	0	0
CGB7	NM_033142	chr19	54249343	54250809	-	8.94184	8.92894	-1.00898	0.92048	15	6	0	1	0	0	0	0
NTF5	NM_006179	chr19	54256210	54258937	-	9.11563	9.07442	-1.02898	0.82732	18	16	0	0	0	0	0	0
KCNA7	NM_031886	chr19	54262487	54268010	-	8.97816	8.88328	-1.06798	0.37386	60	46	0	0	0	0	0	0
SNRP70	NM_003089	chr19	54280276	54303681	+	13.3778	13.1403	-1.17898	0.73896	23	13	1	0	1	0	1	1
LIN7B	NM_022165	chr19	54309429	54313528	+	9.66374	10.1815	1.43173	0.3544	8	2	0	0	0	0	1	1
FLJ10490	NM_018111	chr19	54313465	54314209	-	9.85304	9.75495	-1.07035	0.83734	14	14	0	0	0	1	1	1
PPFIA3	NM_003660	chr19	54314474	54346090	+	10.3978	10.7458	1.27283	0.096261	66	16	0	0	1	2	2	3
HRC	NM_002152	chr19	54346269	54350493	-	9.10947	9.20241	1.06654	0.49688	38	3	0	0	1	0	0	0
TRPM4	NM_017636	chr19	54352863	54406903	+	10.0886	10.1051	1.01152	0.94582	61	7	0	0	0	0	1	0
SLC6A16	NM_014037	chr19	54484705	54520286	-	9.52251	9.80411	1.21554	0.121043	47	12	0	1	0	0	0	0
CD37	NM_001774	chr19	54530488	54535671	+	14.3386	14.2138	-1.09039	0.62548	17	7	0	1	1	1	0	1
TEAD2	NM_003598	chr19	54535668	54557526	-	9.47384	9.60829	1.09767	0.37664	33	16	0	0	0	1	0	0
DKKL1	NM_014419	chr19	54558853	54570183	+	9.28863	9.48075	1.14244	0.71618	14	8	0	0	0	1	0	0
FLJ32658	NM_144688	chr19	54583317	54613058	+	9.62409	9.76591	1.10329	0.63534	21	10	3	3	3	4	4	0
TIP39	NM_178449	chr19	54617482	54618510	-	9.1447	9.09214	-1.0371	0.6502	7	5	0	1	0	1	0	0
SLC17A7	NM_020309	chr19	54624469	54636596	-	9.38335	9.48504	1.07303	0.4409	45	29	1	2	1	1	2	1
FLJ20643	NM_017916	chr19	54641367	54646879	-	13.3921	13.1817	-1.15703	0.5866	15	3	0	0	1	2	1	2
ALDH16A1	NM_153329	chr19	54648324	54665657	+	11.1271	11.0512	-1.05404	0.80442	38	6	1	1	1	2	2	2
FLT3LG	NM_001459	chr19	54669297	54681299	+	11.018	11.054	1.02527	0.93556	10	2	1	0	0	1	2	1
RPL13A	NM_012423	chr19	54682676	54687374	+	15.5374	15.5348	-1.00179	0.98784	14	11	0	0	1	1	1	1
RPS11	NM_001015	chr19	54691445	54694756	+	15.7562	15.7222	-1.02381	0.8626	5	3	0	2	1	0	0	2
FCGRT	NM_004107	chr19	54708303	54721400	+	11.7461	12.3697	1.54077	0.137619	24	6	1	1	0	0	1	0
RCN3	NM_020650	chr19	54722686	54738701	+	9.72911	10.074	1.27009	0.076637	31	10	1	1	1	1	1	0
NOSIP	NM_015953	chr19	54750781	54775615	-	13.0492	13.0138	-1.02484	0.9534	10	2	0	1	1	1	0	1
PRRG2	NM_000951	chr19	54778279	54786003	+	9.02115	9.0551	1.02381	0.84628	18	12	0	2	2	1	0	2
PRR12	NM_020719	chr19	54786723	54821508	+	11.4053	11.5723	1.12273	0.41176	120	18	0	1	3	1	0	2
RRAS	NM_006270	chr19	54830363	54835212	-	10.8794	11.0606	1.13381	0.7729	9	6	0	2	0	1	0	1
SR-A1	NM_021228	chr19	54840088	54853710	+	12.1241	12.1236	-1.00036	0.99874	62	9	0	3	1	1	0	1
IRF3	NM_001571	chr19	54854640	54860936	-	11.9581	12.0177	1.0422	0.88196	24	6	0	1	1	0	1	2
BCL2L12	NM_001040668	chr19	54860210	54868984	+	11.7468	11.9979	1.19009	0.6053	29	4	0	1	1	0	1	2
PRMT1	NM_198319	chr19	54872307	54883516	+	14.9277	15.0799	1.11128	0.75844	21	6	0	0	0	1	1	1
LOC199800	NM_001101340	chr19	54883753	54886059	+	10.1304	10.2174	1.06216	0.7686	39	16	0	0	0	0	0	0
CPT1C	NM_152359	chr19	54886218	54908800	+	8.93906	8.96159	1.01574	0.81278	38	6	0	0	0	0	0	0
TSKS	NM_021733	chr19	54934823	54958327	-	8.95985	8.84346	-1.08401	0.32806	25	4	0	0	0	2	1	1
AP2A1	NM_014203	chr19	54961991	55002179	+	12.2675	12.1062	-1.11836	0.5595	47	9	0	0	0	1	1	1
FLJ22688	NM_025129	chr19	55001960	55008280	-	9.6553	9.7197	1.04566	0.88086	21	4	0	1	0	0	0	0
MED25	NM_030973	chr19	55013357	55032049	+	11.7944	11.6273	-1.1228	0.61194	30	3	1	0	1	2	2	1
PTOV1	NM_017432	chr19	55046227	55055811	+	11.6898	11.6365	-1.03764	0.91342	22	10	1	1	1	0	2	1
PNKP	NM_007254	chr19	55056273	55062630	-	10.9813	10.9765	-1.00328	0.99206	17	4	1	0	0	1	1	1
AKT1S1	NM_032375	chr19	55064108	55072390	-	11.7292	11.7877	1.04138	0.8529	43	9	0	2	2	1	2	1
TBC1D17	NM_024682	chr19	55072640	55083812	+	11.2237	11.2979	1.05282	0.8389	32	6	0	2	1	1	1	1
IL4I1	NM_172374	chr19	55084722	55124574	-	10.7181	11.6442	1.90011	0.022941	34	19	0	2	1	2	1	0
NUP62	NM_153719	chr19	55101893	55124598	-	14.6487	14.7604	1.08054	0.66232	54	48	0	1	3	3	0	1
ATF5	NM_012068	chr19	55124271	55129003	+	14.1557	14.5493	1.31367	0.32348	33	26	0	0	2	1	0	1
SIGLEC11	NM_052884	chr19	55144065	55156241	-	9.27135	9.07255	-1.14774	0.127456	36	7	0	0	0	0	0	0
VRK3	NM_016440	chr19	55171535	55220617	-	12.133	12.2325	1.07136	0.8845	25	5	2	2	5	2	2	2
ZNF473	NM_015428	chr19	55221023	55243841	+	12.2668	12.2473	-1.01361	0.92978	79	72	0	2	2	1	1	4
SCRL	NM_152358	chr19	55347617	55358350	-	9.01116	9.13077	1.08644	0.52522	9	1	0	0	0	0	0	0
MYH14	NM_001077186	chr19	55398696	55505613	+	9.44375	9.31601	-1.09258	0.3542	99	17	0	2	2	2	1	0
KCNC3	NM_004977	chr19	55510576	55524446	-	9.14492	9.11685	-1.01965	0.78684	48	12	1	1	0	2	1	0
NAPSA	NM_004851	chr19	55553546	55560743	-	9.12855	9.06123	-1.04777	0.6816	18	6	0	0	0	0	0	0
NR1H2	NM_007121	chr19	55571496	55578079	+	11.2589	11.2853	1.01844	0.94242	30	10	0	0	0	0	0	0
POLD1	NM_002691	chr19	55579404	55613083	+	12.344	12.1642	-1.13271	0.51596	41	3	0	1	1	1	1	0
SPIB	NM_003121	chr19	55614027	55624058	+	9.10792	9.09844	-1.00659	0.9515	24	19	0	0	1	0	0	0
MYBPC2	NM_004533	chr19	55627971	55661395	+	9.01331	8.98961	-1.01656	0.89512	46	3	0	0	0	0	1	0
LOC112703	NM_138411	chr19	55661858	55671815	-	9.23292	9.16281	-1.0498	0.62004	21	4	0	0	0	0	0	1
LOC284361	NM_175063	chr19	55671547	55678419	+	12.4224	12.5199	1.06997	0.82732	32	23	0	0	0	0	0	1
JOSD2	NM_138334	chr19	55701070	55706157	-	10.2747	10.1974	-1.05498	0.7829	12	6	0	2	2	0	1	1
LOC554235	NM_001024656	chr19	55706675	55709759	-	9.1412	9.22953	1.06314	0.64902	11		0	1	1	0	0	1
LRRC4B	NM_001080457	chr19	55711961	55763114	-	9.31313	9.18371	-1.09386	0.4691	53	47	0	0	0	3	0	0
SYT3	NM_032298	chr19	55817047	55833114	-	10.2016	10.0493	-1.11138	0.53392	45	10	0	2	0	0	0	0
SHANK1	NM_016148	chr19	55856895	55912007	-	10.0547	10.0133	-1.02911	0.82008	102	17	2	2	3	1	4	0
CLEC11A	NM_002975	chr19	55918416	55920791	+	12.6685	12.4163	-1.19102	0.56216	21	14	2	0	3	1	2	2
GPR32	NM_001506	chr19	55965669	55966739	+	9.31749	9.25749	-1.04246	0.85312	21		0	0	0	0	0	0
ACPT	NM_033068	chr19	55985483	55990293	+	9.74107	9.70504	-1.02529	0.93622	15	4	0	0	0	0	0	0
MGC13170	NM_199249	chr19	55992772	55999786	-	12.2841	12.2982	1.00985	0.97056	26	25	0	0	0	2	0	1
KLK1	NM_002257	chr19	56014215	56018855	-	9.0426	8.77271	-1.20571	0.136622	13	4	0	1	0	0	0	0
KLK15	NM_017509	chr19	56020357	56026591	-	9.00661	9.07805	1.05077	0.76358	18	3	0	0	0	0	0	0
KLK3	NM_001030047	chr19	56049982	56055832	+	8.80384	8.84628	1.02985	0.632	31	24	0	0	0	0	0	0
KLK2	NM_001002231	chr19	56068500	56075634	+	9.01326	8.95632	-1.04026	0.71622	32	22	0	0	0	0	0	0
KLK4	NM_004917	chr19	56101419	56105806	-	8.89761	8.78858	-1.0785	0.51542	13	6	0	0	0	0	0	0
KLK5	NM_012427	chr19	56138372	56148156	-	8.96135	8.92974	-1.02215	0.73526	27	10	0	0	0	0	0	0
KLK6	NM_001012965	chr19	56153699	56163859	-	9.55816	10.0576	1.41363	0.097319	21	9	0	1	0	0	0	0
KLK7	NM_005046	chr19	56171541	56178962	-	8.88555	8.85682	-1.02011	0.80484	17	8	0	0	0	0	0	0
KLK8	NM_144505	chr19	56191075	56196770	-	8.94025	9.01551	1.05355	0.56916	15	4	0	0	0	0	0	0
KLK9	NM_012315	chr19	56197581	56204702	-	8.93665	8.9756	1.02737	0.7946	23		0	0	0	0	0	0
KLK10	NM_002776	chr19	56207811	56215094	-	8.8938	9.02077	1.092	0.37148	37	23	0	0	0	0	0	0
KLK11	NM_144947	chr19	56217300	56222697	-	8.84644	8.90399	1.04069	0.64824	18	6	0	1	0	0	0	0
KLK12	NM_145894	chr19	56224159	56229960	-	9.11947	9.134	1.01012	0.9634	17		0	0	0	0	0	0
KLK13	NM_015596	chr19	56251275	56260179	-	9.10624	9.25565	1.10912	0.52838	21	11	0	1	0	0	0	0
KLK14	NM_022046	chr19	56272965	56279314	-	9.5367	9.44307	-1.06705	0.7861	13	3	0	0	0	0	0	0
ATPBD3	NM_145232	chr19	56293587	56299659	-	9.44008	9.35677	-1.05944	0.76868	17	8	0	1	1	1	1	1
SIGLEC9	NM_014441	chr19	56319976	56325378	+	9.86016	9.74635	-1.08208	0.78396	23	7	0	1	1	2	2	0
SIGLEC7	NM_014385	chr19	56337369	56348595	+	11.768	11.6917	-1.05427	0.81972	23	5	0	0	0	2	0	1
CD33	NM_001772	chr19	56420146	56435086	+	13.6851	13.3904	-1.22667	0.56452	20	6	0	0	1	1	1	1
FLJ40235	NM_173635	chr19	56452775	56464394	+	9.12527	8.8627	-1.19961	0.0190565	21	10	0	2	0	0	0	0
LOC402665	NM_001101372	chr19	56506913	56525914	+	9.14753	9.183	1.02489	0.82172	47	37	0	0	0	0	0	0
ETFB	NM_001014763	chr19	56540220	56549908	-	12.4367	12.1627	-1.20921	0.7286	13	4	0	0	0	1	0	0
CLDND2	NM_152353	chr19	56562163	56564069	-	9.65979	9.24404	-1.33399	0.180004	16		2	1	1	2	1	1
NKG7	NM_005601	chr19	56566686	56567772	-	12.0381	10.211	-3.5482	0.00026253	11	4	1	1	1	1	1	0
LIM2	NM_030657	chr19	56574975	56583009	-	9.0645	9.11022	1.03219	0.81928	15	6	0	0	0	0	0	0
SIGLEC10	NM_033130	chr19	56605087	56613263	-	10.3189	9.78382	-1.44905	0.0177449	42	7	1	0	1	2	1	0
SIGLEC8	NM_014442	chr19	56646063	56653520	-	9.54645	9.264	-1.21625	0.175997	28	9	0	0	0	0	0	0
LOC729767	NM_001080405	chr19	56671649	56678423	+	8.80838	8.76967	-1.02719	0.68008	20	7	0	0	0	0	0	0
SIGLEC12	NM_053003	chr19	56686424	56696855	-	12.6882	11.7523	-1.91311	0.00404	31	5	2	2	0	1	2	1
SIGLEC6	NM_198845	chr19	56714795	56726876	-	9.38965	8.99561	-1.31406	0.064516	23	4	1	0	0	1	1	0
ZNF175	NM_007147	chr19	56766342	56784802	+	11.3141	11.0646	-1.18883	0.147758	48	39	0	2	1	0	0	1
SIGLEC5	NM_003830	chr19	56806997	56825530	-	11.3993	9.53457	-3.64207	6.7383e-08	29	6	0	1	0	2	0	0
SIGLEC14	NM_001098612	chr19	56837617	56841944	-	11.2939	9.54734	-3.35561	1.882e-06	29	9	0	0	0	2	0	0
HAS1	NM_001523	chr19	56908176	56919033	-	8.97864	8.95194	-1.01868	0.81266	35	18	0	2	1	0	0	0
FPR1	NM_002029	chr19	56940838	56946962	-	9.78265	9.3236	-1.37464	0.026963	25	24	0	0	0	0	0	0
FPRL1	NM_001462	chr19	56958453	56965589	+	11.8442	11.3982	-1.36228	0.107185	24	25	0	1	0	0	0	0
FPRL2	NM_002030	chr19	56990222	57021146	+	9.09122	9.13191	1.02861	0.8495	26	26	0	2	0	2	0	0
ZNF577	NM_032679	chr19	57066361	57083009	-	10.1833	10.0882	-1.06813	0.56118	36	29	0	0	0	1	0	0
ZNF649	NM_023074	chr19	57084300	57100059	-	10.5101	10.509	-1.00079	0.99632	30	24	0	1	1	1	0	1
ZNF613	NM_001031721	chr19	57122540	57140817	+	9.32467	9.26421	-1.0428	0.80186	37	31	0	0	0	0	0	0
ZNF350	NM_021632	chr19	57159406	57181891	-	9.47448	9.49652	1.01539	0.95232	35	29	0	0	0	0	0	0
ZNF615	NM_198480	chr19	57186399	57203270	-	9.89454	9.51614	-1.29989	0.0151786	45	39	0	0	0	0	0	0
ZNF614	NM_025040	chr19	57208389	57223429	-	11.9174	11.6821	-1.17721	0.35056	39	34	0	1	0	0	0	1
ZNF432	NM_014650	chr19	57228489	57243885	-	9.94741	9.97677	1.02056	0.87174	38	31	0	2	1	1	1	1
ZNF616	NM_178523	chr19	57309465	57335003	-	12.8591	12.9044	1.0319	0.847	46	41	0	1	1	0	0	3
FLJ16287	NM_001102657	chr19	57349936	57366708	-	10.1686	10.1244	-1.0311	0.88688	49	40	0	1	0	0	0	0
PPP2R1A	NM_014225	chr19	57385045	57421482	+	13.6949	13.5872	-1.0775	0.76856	29	8	1	2	1	1	1	1
LOC90321	NM_001010851	chr19	57464635	57487788	+	12.8833	12.7942	-1.06373	0.77256	33	32	0	1	0	0	0	1
ZNF480	NM_144684	chr19	57492262	57520975	+	12.6287	12.6489	1.01413	0.93872	22	19	0	0	0	0	1	1
ZNF610	NM_173530	chr19	57540493	57561923	+	10.1272	10.0821	-1.03176	0.88508	20	19	0	0	0	0	0	0
ZNF528	NM_032423	chr19	57592932	57613468	+	9.66118	9.61489	-1.0326	0.87204	45	37	0	0	0	0	0	0
ZNF578	NM_001099694	chr19	57648640	57711943	+	10.508	10.5269	1.0132	0.94944	55	55	0	1	0	0	0	0
ZNF808	NM_001039886	chr19	57722720	57751115	+	11.5271	11.619	1.0658	0.70274	47	47	0	1	1	0	0	1
ZNF701	NM_018260	chr19	57765339	57779861	+	11.0009	11.099	1.07034	0.77754	30	29	0	0	0	1	0	1
ZNF137	NM_003438	chr19	57791748	57795216	+	10.6292	10.7873	1.11581	0.64326	17		0	0	0	0	0	0
ZNF83	NM_001105549	chr19	57807429	57833456	-	12.8589	12.6105	-1.18785	0.32624	36	33	0	0	0	0	0	1
ZNF611	NM_030972	chr19	57899283	57924947	-	11.6331	11.6941	1.04319	0.78132	42	39	0	1	0	0	0	0
ZNF600	NM_198457	chr19	57960559	57981846	-	11.424	11.4636	1.02783	0.92108	37	33	0	0	0	0	0	0
ZNF28	NM_006969	chr19	57992473	58016697	-	11.0373	11.1907	1.11212	0.60824	48	46	0	0	0	0	0	1
ZNF468	NM_001008801	chr19	58033597	58052714	-	10.91	11.0339	1.0897	0.69836	42	39	0	0	0	0	0	1
ZNF320	NM_207333	chr19	58071237	58086411	-	10.3873	10.5159	1.09324	0.75116	30	27	0	0	0	0	0	1
MGC35402	NM_203307	chr19	58122199	58137659	-	10.9144	11.0872	1.12728	0.69946	14	14	0	0	0	0	0	1
LOC125893	NM_001031665	chr19	58144445	58157926	-	11.6193	11.7153	1.06884	0.74962	39	35	0	0	0	1	0	1
ZNF160	NM_001102603	chr19	58261678	58298499	-	11.9501	11.8571	-1.06657	0.67486	59	51	0	1	0	1	1	1
ZNF415	NM_018355	chr19	58302944	58327957	-	9.66833	9.68952	1.0148	0.945	32	30	0	0	0	1	0	0
ZNF347	NM_032584	chr19	58334459	58354096	-	10.1753	10.2517	1.05433	0.81424	49	45	0	0	0	0	0	0
ZNF665	NM_024733	chr19	58358363	58388431	-	10.2569	10.3308	1.05259	0.79946	44	42	0	3	0	1	0	1
ZNF677	NM_182609	chr19	58430449	58449923	-	9.41031	9.51891	1.07818	0.69616	32	30	0	0	0	0	0	0
VN1R2	NM_173856	chr19	58453356	58454667	+	8.82369	8.9449	1.08765	0.27916	16		0	0	0	0	0	0
VN1R4	NM_173857	chr19	58461825	58462730	-	8.94891	8.99262	1.03076	0.80984	17	19	0	0	0	0	0	0
BIRC8	NM_033341	chr19	58484667	58486687	-	8.87403	8.87435	1.00022	0.9973	33	34	0	0	0	0	0	0
LOC91661	NM_001040185	chr19	58590208	58607073	+	12.0389	12.0906	1.03648	0.8064	50	49	0	0	0	0	0	1
ZNF761	NM_001008401	chr19	58644961	58653326	+	12.5276	12.6549	1.09219	0.58244	45	46	0	0	0	0	0	0
ZNF813	NM_001004301	chr19	58662800	58689358	+	11.0655	11.1708	1.07573	0.74036	43	41	0	0	0	0	0	0
ZNF331	NM_018555	chr19	58715988	58775335	+	9.03588	9.03738	1.00104	0.99076	55	31	0	0	1	0	0	0
DPRX	NM_001012728	chr19	58827121	58832075	+	9.17062	9.12488	-1.03221	0.86202	10	8	0	0	0	0	0	0
NALP12	NM_144687	chr19	58988668	59019405	-	10.4942	9.34629	-2.21597	1.8725e-10	63	5	0	1	0	1	0	0
MYADM	NM_001020818	chr19	59064592	59071494	+	12.9183	13.3024	1.30505	0.30132	45	41	1	2	2	3	2	1
PRKCG	NM_002739	chr19	59077278	59102713	+	9.0112	9.02861	1.01214	0.86448	48	19	0	1	1	0	0	0
CACNG7	NM_031896	chr19	59107882	59138080	+	9.02114	9.07474	1.03785	0.7586	26	20	0	0	0	1	1	0
CACNG8	NM_031895	chr19	59158105	59177951	+	9.58658	9.55657	-1.02102	0.94966	18	11	0	2	1	0	0	0
CACNG6	NM_145814	chr19	59187353	59207730	+	9.22132	9.30013	1.05615	0.63228	33	14	0	0	0	0	0	0
VSTM1	NM_198481	chr19	59235891	59259019	-	8.79283	8.76435	-1.01994	0.82904	13	4	0	0	0	0	0	0
OSCAR	NM_206818	chr19	59289746	59295960	-	10.2873	9.74385	-1.45747	0.024236	21	2	0	1	2	1	0	1
NDUFA3	NM_004542	chr19	59297971	59302080	+	12.3935	12.2953	-1.0704	0.93658	4	4	0	1	2	1	0	1
TFPT	NM_013342	chr19	59302141	59310848	-	11.692	11.9006	1.15558	0.72306	14	3	0	1	1	2	1	1
PRPF31	NM_015629	chr19	59310648	59326952	+	11.9502	11.8383	-1.08065	0.84856	25	8	0	1	1	2	1	1
CNOT3	NM_014516	chr19	59333260	59351239	+	13.128	13.0606	-1.04787	0.88794	37	7	0	2	0	1	2	1
LENG1	NM_024316	chr19	59351193	59355258	-	10.8192	11.0946	1.21033	0.615	14	4	0	2	0	1	1	2
TMC4	NM_144686	chr19	59355658	59368664	-	9.65636	9.46371	-1.14286	0.2708	29		0	2	1	1	1	1
LENG4	NM_024298	chr19	59368920	59385478	-	12.5932	12.1553	-1.35461	0.31912	41		0	1	0	1	1	1
TSEN34	NM_001077446	chr19	59386915	59389337	+	10.2721	10.355	1.05909	0.78698	21	8	0	1	0	1	1	1
RPS9	NM_001013	chr19	59396537	59403325	+	14.8974	14.7863	-1.08001	0.81464	10	5	0	0	1	0	1	1
LILRB3	NM_001081450	chr19	59411958	59418771	-	9.97966	9.47489	-1.41889	0.020237	33	7	0	0	0	0	0	0
LILRA6	NM_024318	chr19	59432280	59438536	-	9.98026	9.56891	-1.32993	0.140642	31	9	0	0	0	0	0	0
LILRB5	NM_001081442	chr19	59446081	59452979	-	9.40311	9.15374	-1.18869	0.29122	30	6	0	0	0	0	0	0
LILRB2	NM_005874	chr19	59469486	59476818	-	10.9929	9.79595	-2.2925	3.6637e-06	30	6	0	1	0	1	1	0
LILRA3	NM_006865	chr19	59491668	59496050	-	11.0157	10.5251	-1.40508	0.25806	25	3	0	1	0	0	0	0
LILRA5	NM_021250	chr19	59510165	59516221	-	8.91462	8.8261	-1.06328	0.43994	18	3	0	0	0	0	0	0
LILRA4	NM_012276	chr19	59536504	59542233	-	9.66115	9.34773	-1.24264	0.26686	27	7	0	1	0	1	0	0
LAIR1	NM_021706	chr19	59557046	59568533	-	13.7425	13.1744	-1.4826	0.125235	34	21	1	0	0	1	1	1
TTYH1	NM_020659	chr19	59618446	59639864	+	9.37054	9.4135	1.03023	0.79936	23	10	0	0	1	0	0	0
LENG8	NM_052925	chr19	59652211	59665008	+	13.2577	13.3984	1.10243	0.67254	52	23	0	0	1	1	0	2
LENG9	NM_198988	chr19	59664792	59666706	-	9.62828	9.65719	1.02024	0.92448	36	34	0	1	0	1	1	2
CDC42EP5	NM_145057	chr19	59668021	59676234	-	9.04682	9.19811	1.11056	0.44684	13		0	0	0	0	0	0
LAIR2	NM_002288	chr19	59705824	59713707	+	11.0827	10.648	-1.3516	0.58802	8	2	0	0	1	0	1	2
LENG12	NM_001047605	chr19	59735819	59748834	+	10.204	10.5158	1.24133	0.185324	29	15	1	0	1	1	1	0
LILRA2	NM_006866	chr19	59777070	59790833	+	13.1273	12.7687	-1.28223	0.3066	27	6	0	0	1	2	2	1
LILRA1	NM_006863	chr19	59796924	59804352	+	11.343	10.2789	-2.0909	0.0172178	28	7	0	0	0	0	0	0
LILRB1	NM_001081639	chr19	59833719	59840816	+	11.6419	10.8522	-1.72879	0.048199	31	6	1	0	1	2	2	1
LILRB4	NM_006847	chr19	59865935	59871658	+	9.47492	9.19956	-1.2103	0.31856	25	7	0	0	0	0	0	0
KIR3DL3	NM_153443	chr19	59927795	59939815	+	9.35907	9.31941	-1.02787	0.8889	27	12	0	0	0	0	0	0
KIR3DP1	NM_001015070	chr19	59927812	60001550	+	8.93154	8.98455	1.03742	0.6705	20	5	0	1	0	1	0	0
KIR2DL3	NM_015868	chr19	59941785	59956315	+	9.42212	9.48777	1.04655	0.82414	22	13	0	0	0	0	0	0
KIR2DL1	NM_014218	chr19	59973076	59987590	+	9.18705	9.2584	1.0507	0.7637	24	13	0	0	0	0	0	0
KIR2DL4	NM_002255	chr19	60006878	60017784	+	9.65858	10.0328	1.29611	0.082297	23	12	0	0	0	0	0	0
KIR3DL1	NM_013289	chr19	60019704	60034045	+	9.3703	9.30032	-1.0497	0.79634	28	13	0	0	0	1	0	0
KIR2DS4	NM_012314	chr19	60035985	60051835	+	9.3194	9.34766	1.01978	0.91592	22	13	0	0	0	0	0	0
KIR3DL2	NM_006737	chr19	60053709	60070474	+	10.128	9.7661	-1.28511	0.2492	27	13	0	0	0	1	1	0
FCAR	NM_133279	chr19	60077360	60092251	+	10.5467	10.2115	-1.2616	0.52712	20	6	0	1	0	1	0	0
NCR1	NM_004829	chr19	60109337	60116251	+	8.93611	8.97526	1.02751	0.88648	15	7	0	0	0	0	0	0
NALP7	NM_139176	chr19	60126689	60150679	-	9.49738	10.0359	1.45245	0.00129965	57	7	0	1	1	1	2	0
NLRP2	NM_017852	chr19	60169582	60204317	+	9.89153	9.81499	-1.05449	0.64164	54	5	0	1	0	1	2	0
GP6	NM_016363	chr19	60216886	60241444	-	10.0152	9.9976	-1.01226	0.95824	25	16	1	1	2	1	2	1
RDH13	NM_138412	chr19	60247522	60272709	-	11.1345	11.0682	-1.04699	0.8781	28	17	1	1	1	1	0	0
EPS8L1	NM_133180	chr19	60279032	60291103	+	9.15448	9.16507	1.00737	0.94462	31	8	0	0	0	0	1	0
PPP1R12C	NM_017607	chr19	60294092	60320739	-	11.9841	11.8491	-1.09811	0.70978	35	14	0	3	0	0	0	1
TNNT1	NM_003283	chr19	60336008	60352386	-	12.1496	13.6869	2.90253	0.067056	8	3	0	0	1	1	1	0
TNNI3	NM_000363	chr19	60354947	60360912	-	9.59723	9.19147	-1.32478	0.256	9	3	0	0	1	1	1	0
LOC352909	NM_178837	chr19	60361842	60369830	-	9.70202	9.47897	-1.1672	0.3706	32		0	0	0	1	1	0
SYT5	NM_003180	chr19	60376280	60383532	-	9.12431	9.1177	-1.00459	0.96176	29	11	0	0	0	0	0	0
PTPRH	NM_002842	chr19	60384427	60412654	-	9.12052	10.0428	1.89512	2.2005e-10	61		0	1	1	0	0	0
TMEM86B	NM_173804	chr19	60429925	60432444	-	11.2629	11.1985	-1.04568	0.8313	31	17	0	0	0	0	0	0
SAPS1	NM_014931	chr19	60432958	60461850	-	13.7307	13.7399	1.00641	0.97256	48		3	5	2	2	5	3
HSPBP1	NM_012267	chr19	60465519	60483285	-	11.7073	11.5879	-1.08624	0.76356	21	7	0	0	1	1	0	1
BRSK1	NM_032430	chr19	60487345	60515713	+	9.72036	9.72084	1.00033	0.99802	41	11	0	1	2	0	0	1
LOC284417	NM_001085488	chr19	60516038	60528520	-	8.93819	8.8393	-1.07094	0.5613	10	4	0	1	0	1	0	0
SUV420H2	NM_032701	chr19	60543075	60551300	+	10.5378	10.5933	1.03922	0.79566	36	23	0	1	1	1	2	1
COX6B2	NM_144613	chr19	60552887	60557994	-	9.41985	9.45396	1.02392	0.9397	17	10	0	0	0	0	1	0
IL11	NM_000641	chr19	60567568	60573626	-	8.95069	9.02285	1.05129	0.53062	23	15	0	0	0	0	0	0
MDAC1	NM_139172	chr19	60580015	60581424	+	9.44971	9.64568	1.14549	0.86038	4	3	0	0	0	0	0	0
RPL28	NM_000991	chr19	60589111	60595261	+	12.339	12.502	1.11964	0.61296	57	53	0	0	1	2	1	2
UBE2S	NM_014501	chr19	60604461	60611137	-	13.4168	13.6646	1.18737	0.73812	19	10	0	0	1	2	0	1
ISOC2	NM_024710	chr19	60656167	60664824	-	10.9093	11.0757	1.1222	0.74164	17	9	0	1	0	0	1	1
ZNF628	NM_033113	chr19	60679510	60687666	+	10.1644	10.2055	1.02893	0.86234	72	64	0	1	0	1	0	0
KLP1	NM_020378	chr19	60688405	60690747	+	10.0739	10.0181	-1.03939	0.84988	24	23	0	0	0	0	0	0
LOC646643	NM_001101401	chr19	60732911	60739473	-	9.11759	9.10413	-1.00938	0.9546	18	12	0	0	0	0	0	0
ZNF579	NM_152600	chr19	60780704	60784023	-	10.3104	10.3621	1.0365	0.81538	35	36	0	0	0	0	0	0
FLJ14768	NM_032836	chr19	60794557	60802703	-	10.4826	10.4926	1.00693	0.9693	50	45	0	1	1	2	2	1
ZNF524	NM_153219	chr19	60803541	60806317	+	10.4789	10.3345	-1.1053	0.56614	21	22	0	1	1	2	2	1
LOC147808	NM_203374	chr19	60823918	60827753	-	11.3508	11.475	1.08986	0.7808	37	37	0	1	1	1	1	0
ZNF580	NM_016202	chr19	60845229	60846647	+	11.7904	11.9329	1.10378	0.73732	21	13	0	1	0	0	2	1
ZNF581	NM_016535	chr19	60846797	60848800	+	11.409	11.4924	1.05956	0.81856	23	22	0	1	0	0	2	2
HSU79303	NM_013301	chr19	60850765	60856336	+	10.2331	10.3126	1.05664	0.7984	34	14	0	1	0	0	1	1
U2AF2	NM_007279	chr19	60857227	60877893	+	13.0271	13.2035	1.13008	0.6865	50	15	0	1	1	1	0	2
EPN1	NM_013333	chr19	60878403	60898944	+	12.6468	12.4828	-1.12041	0.67576	38	11	0	1	1	2	0	1
NALP9	NM_176820	chr19	60911609	60941580	-	9.01122	9.10315	1.0658	0.55054	55	11	0	0	0	0	0	0
NLRP11	NM_145007	chr19	60988576	61035166	-	9.00522	9.51301	1.42187	0.00056381	49	3	0	2	0	0	0	0
NALP4	NM_134444	chr19	61055198	61085030	+	8.84453	9.06033	1.16135	0.0117598	53	7	0	0	0	0	0	0
NALP13	NM_176810	chr19	61099124	61135514	-	8.8634	8.94955	1.06154	0.5233	46	3	0	1	1	0	0	0
NALP8	NM_176811	chr19	61151009	61191806	+	8.89544	8.91771	1.01555	0.81694	61	8	0	1	0	1	0	0
NLRP5	NM_153447	chr19	61202903	61264986	+	8.86962	8.84898	-1.01441	0.85408	63	7	0	1	0	1	0	0
ZNF787	NM_001002836	chr19	61290543	61324461	-	12.0731	11.8453	-1.171	0.68808	28	28	0	1	0	0	0	1
ZNF444	NM_018337	chr19	61344367	61364073	+	10.1837	10.2421	1.04131	0.85328	32	21	0	1	2	2	0	0
GALP	NM_033106	chr19	61379200	61388956	+	8.63073	8.83053	1.14853	0.156743	9	7	0	0	0	0	0	0
LOC342933	NM_001080456	chr19	61392869	61396157	-	9.85957	9.759	-1.0722	0.74832	27	18	0	0	0	0	0	0
ZSCAN5	NM_024303	chr19	61424492	61431471	-	11.6065	11.361	-1.18552	0.39038	33	19	0	0	0	0	0	0
ZNF582	NM_144690	chr19	61586459	61596701	-	9.17808	9.17564	-1.0017	0.9829	25	22	0	0	0	0	0	0
ZNF583	NM_152478	chr19	61607529	61628212	+	10.6812	10.5966	-1.06045	0.81026	26	22	0	0	0	0	0	1
ZNF667	NM_022103	chr19	61643019	61680555	-	9.44253	9.35052	-1.06585	0.72846	33	28	0	0	0	1	1	0
ZNF471	NM_020813	chr19	61711023	61732081	+	9.84237	9.92113	1.05611	0.84228	32	28	0	1	0	0	1	0
ZFP28	NM_020828	chr19	61742128	61759981	+	9.44856	9.48288	1.02407	0.8953	45	34	0	0	0	0	0	0
ZNF470	NM_001001668	chr19	61770701	61786074	+	10.4443	10.6857	1.18212	0.20258	64	50	0	2	0	0	0	1
ZNF71	NM_021216	chr19	61798503	61827354	+	10.7047	10.7311	1.01847	0.9081	47	47	0	2	0	1	1	1
BC37295_3	NM_001005850	chr19	61866766	61876058	-	9.63838	9.50287	-1.09848	0.6916	33	34	0	0	0	0	0	0
ZIM2	NM_015363	chr19	61977740	62043887	-	8.8353	8.92368	1.06318	0.42286	30	19	0	1	0	1	0	0
PEG3	NM_006210	chr19	62015614	62043876	-	8.77041	8.82286	1.03703	0.21864	106	90	0	1	0	1	0	0
USP29	NM_020903	chr19	62323320	62335103	+	8.9166	8.96884	1.03688	0.46812	49	48	0	1	0	0	0	0
ZIM3	NM_052882	chr19	62337275	62348382	-	8.89767	8.97199	1.05286	0.35546	27	21	0	0	0	0	0	0
DUXA	NM_001012729	chr19	62354905	62370668	-	8.87001	9.21389	1.26916	0.040297	15	10	0	0	0	0	0	0
ZNF264	NM_003417	chr19	62394680	62426024	+	9.10308	9.14426	1.02895	0.68628	78	69	0	0	0	1	0	0
AURKC	NM_001015878	chr19	62434239	62438727	+	9.05007	9.16978	1.08651	0.777	17	6	0	0	0	0	0	0
ZNF460	NM_006635	chr19	62483664	62497248	+	10.1457	10.2209	1.05345	0.6862	50	43	0	1	1	0	0	2
ZNF543	NM_213598	chr19	62523688	62533956	+	10.399	10.4074	1.00581	0.96258	54	45	0	0	1	1	0	1
ZNF304	NM_020657	chr19	62554486	62563075	+	9.26853	9.16931	-1.0712	0.55536	73	68	0	0	0	0	0	0
ZNF547	NM_173631	chr19	62566702	62582735	+	10.4485	10.3881	-1.04275	0.86442	33	30	0	1	0	0	0	1
ZNF548	NM_152909	chr19	62593029	62604597	+	11.7502	11.4745	-1.21061	0.33848	31	27	0	1	0	1	0	2
ZNF17	NM_006959	chr19	62614340	62625119	+	11.5246	11.5833	1.04148	0.8214	41	36	0	0	0	0	0	2
ZNF749	NM_001023561	chr19	62638504	62649003	+	10.0313	10.1659	1.09775	0.43076	50	44	0	1	1	0	0	1
VN1R1	NM_020633	chr19	62658353	62659666	-	9.3639	9.44662	1.05901	0.59992	18	18	0	0	0	0	0	0
DKFZp686I1569	NM_001024596	chr19	62672766	62680750	-	9.21722	9.25629	1.02745	0.83244	52	45	0	0	0	0	0	0
ZNF419	NM_001098493	chr19	62690890	62697860	+	11.4345	11.4021	-1.02269	0.92682	37	31	0	0	0	0	0	1
MGC4728	NM_198542	chr19	62703120	62711320	+	11.3823	11.3166	-1.04663	0.86658	27	24	0	1	0	0	0	1
ZNF549	NM_153263	chr19	62730504	62743943	+	11.9129	11.9604	1.03349	0.8415	64	59	1	0	1	2	1	3
ZNF550	NM_001039654	chr19	62750155	62759537	-	13.1974	13.3242	1.09185	0.75778	21	21	0	2	1	1	0	3
ZNF416	NM_017879	chr19	62774745	62782055	-	11.8703	11.8343	-1.02521	0.88856	45	42	0	3	0	1	0	3
ZIK1	NM_001010879	chr19	62787439	62795569	+	9.06808	9.11015	1.02959	0.7316	48	46	0	0	0	1	0	0
ZNF530	NM_020880	chr19	62803064	62811446	+	10.986	10.58	-1.32503	0.16074	48	43	0	0	0	2	0	0
ZNF134	NM_003435	chr19	62817641	62825448	+	11.4547	11.4921	1.02624	0.87012	41	42	0	0	0	0	0	1
ZNF211	NM_198855	chr19	62836395	62845947	+	11.737	11.4505	-1.21967	0.38404	42	39	0	1	0	0	0	2
ZSCAN4	NM_152677	chr19	62872114	62882317	+	8.85051	8.95206	1.07292	0.41898	29	14	0	0	0	1	0	0
ZNF551	NM_138347	chr19	62885216	62892979	+	11.3399	10.6741	-1.58648	0.00049975	63	59	0	2	1	1	0	1
ZNF154	NM_001085384	chr19	62903621	62912391	-	9.88699	9.56463	-1.25037	0.11826	49	43	0	0	0	1	1	0
ZNF671	NM_024833	chr19	62922931	62930795	-	11.3362	11.0507	-1.21888	0.26002	45	39	1	1	2	2	0	2
FLJ38288	NM_173632	chr19	62954022	62961337	+	11.5452	11.4917	-1.03775	0.72778	67	67	0	1	1	1	0	2
ZNF586	NM_017652	chr19	62972836	62983794	+	10.6393	10.5982	-1.02895	0.87914	36	34	0	0	0	0	0	0
ZNF552	NM_024762	chr19	63010263	63018093	-	11.7962	11.7646	-1.02209	0.92174	30	26	0	1	1	0	1	1
ZNF587	NM_032828	chr19	63053080	63068298	+	12.0996	12.3262	1.17005	0.37456	55	52	0	0	1	0	1	3
ZNF417	NM_152475	chr19	63108954	63119790	-	11.6986	11.902	1.15135	0.52698	57	51	0	1	1	0	1	2
ZNF418	NM_133460	chr19	63125063	63138552	-	9.62486	9.70339	1.05594	0.73784	52	1	0	0	0	0	0	0
ZNF256	NM_005773	chr19	63144014	63150889	-	9.88064	9.88702	1.00443	0.98636	41	34	0	0	0	1	0	0
C19orf18	NM_152474	chr19	63161616	63177714	-	8.73224	8.83608	1.07463	0.52508	10	4	0	0	0	0	0	0
ZNF606	NM_025027	chr19	63180258	63206526	-	9.18233	9.33926	1.11491	0.33168	45	32	0	0	0	0	0	0
ZSCAN1	NM_182572	chr19	63237245	63257811	+	9.03512	9.05284	1.01235	0.92506	35	23	0	1	1	1	1	0
ZNF135	NM_003436	chr19	63262423	63272585	+	9.29171	9.22304	-1.04875	0.67664	50	49	0	0	0	0	0	0
ZNF447	NM_023926	chr19	63287019	63301389	-	8.98062	8.97298	-1.00531	0.9431	44	26	0	1	0	0	0	0
ZNF329	NM_024620	chr19	63329508	63353960	-	8.94667	9.0214	1.05316	0.53544	46	45	0	1	0	0	0	0
ZNF274	NM_133502	chr19	63386207	63416739	+	12.1446	12.2189	1.05283	0.87506	42	23	0	1	0	1	0	3
ZNF544	NM_014480	chr19	63431881	63466820	+	9.36349	9.29723	-1.047	0.6824	53	45	0	1	1	0	0	0
ZNF8	NM_021089	chr19	63482129	63499066	+	10.4704	10.4379	-1.0228	0.89856	35	31	0	1	2	0	0	1
HKR2	NM_181846	chr19	63530196	63545507	+	10.8009	10.685	-1.08361	0.55452	61	52	0	1	1	0	1	1
A1BG	NM_130786	chr19	63548355	63556669	-	9.1864	9.23153	1.03177	0.68196	40	16	0	0	0	0	0	0
ZNF497	NM_198458	chr19	63557536	63565932	-	9.53745	9.55774	1.01416	0.90556	53	43	0	1	0	0	0	1
RPS5	NM_001009	chr19	63590447	63597982	+	14.9985	14.9039	-1.0678	0.90312	9	3	0	0	1	0	0	1
ZNF584	NM_173548	chr19	63611874	63621502	+	11.3533	11.1944	-1.11642	0.64146	37	26	1	1	0	1	1	2
ZNF132	NM_003433	chr19	63635992	63643401	-	9.34262	9.29008	-1.03708	0.69974	58	47	0	2	0	1	0	0
FLJ45850	NM_207395	chr19	63654782	63661011	+	10.4138	10.1804	-1.17567	0.24964	56	53	0	0	0	0	0	1
ZNF324	NM_014347	chr19	63670274	63676577	+	10.6208	10.5014	-1.08629	0.64122	56	53	0	0	0	1	0	0
ZNF446	NM_017908	chr19	63679606	63684409	+	9.46755	9.42384	-1.03076	0.85672	33	21	1	1	1	2	0	0
SLC27A5	NM_012254	chr19	63701517	63715157	-	9.69917	9.53941	-1.1171	0.63204	34	7	2	1	1	0	1	2
ZNF499	NM_032792	chr19	63716708	63722733	-	10.4772	10.4835	1.00438	0.98122	45	6	1	1	1	1	1	2
TRIM28	NM_005762	chr19	63747647	63753894	+	14.1154	14.2497	1.09758	0.72488	40	7	1	1	1	0	1	1
CHMP2A	NM_198426	chr19	63754745	63758167	-	13.4437	13.4275	-1.01125	0.9791	14	5	0	0	1	0	2	2
UBE2M	NM_003969	chr19	63758890	63762155	-	12.5069	12.7177	1.15736	0.782	18		0	0	2	1	2	2
ZNF42	NM_198055	chr19	63765096	63776754	-	9.7773	9.79748	1.01409	0.8923	49	29	0	2	2	2	1	2
